# Supplementary material for: SET-PP2A complex as a new therapeutic target in KMT2A (MLL) rearranged AML
Source: Oncogene. 2023 Oct 27;42(50):3670–83. doi: 10.1038/s41388-023-02840-1 (PMC10709139; doi:10.1038/s41388-023-02840-1)
Supplement: Supplementary file 2 — Supplementary table 1 [file 41388_2023_2840_MOESM2_ESM.xlsx]

## Sheet: raw data
Supplementary Table 1 Prognoscan data
Data available at:	http://dna00.bio.kyutech.ac.jp/PrognoScan-cgi/PrognoScan.cgi?TITLE=Prognostic+value%20of%20SET%20mRNA%20expression%20in%20Blood%20cancer&DATA_POSTPROCESSING=None&PROBE_ID=2021951&MODE=SHOW_GRAPH&TEST_NUM=13
Metzler	http://www.ncbi.nlm.nih.gov/geo/query/acc.cgi?acc=GSE12417
SAMPLE_ID	AGE	EVENT	EXPRESSION	TIME		cutoff 12.25
GSM311713	75	1	10.6	13		high=57																	PrognoScan screenshot and sample search results (part 2).
GSM311731	66	0	12.07	1176		low=106																	(A) Annotation table. Row headings are color-coded. For example, headings of details such as therapy history, sample type and pathological parameters are highlighted in yellow and basic attributes in blue. (B) Expression plot. Patients are ordered by the expression values of the given gene. The X-axis represents the accumulative number of patients and the Y-axis represents the expression value. S…
GSM311644	65	1	11.18	47
GSM311689	71	0	12.02	289
GSM311674	54	1	10.57	442
GSM311673	60	1	12.17	256
GSM311729	20	0	11.4	1176
GSM311692	60	0	11.88	452
GSM311650	49	1	12.51	61
GSM311695	40	1	10.96	33
GSM311653	54	1	12.25	109
GSM311710	57	0	11.56	891
GSM311670	27	1	12.23	321
GSM311720	83	1	12.2	127
GSM311749	38	0	10.8	1176
GSM311703	56	1	12.67	4
GSM311665	47	1	11.66	749
GSM311612	48	0	11.89	719
GSM311746	65	1	12.13	233
GSM311602	61	0	11.66	275
GSM311758	53	0	10.9	1176
GSM311686	53	1	12.15	175
GSM311733	67	1	11.68	137
GSM311734	36	1	12.13	326
GSM311671	52	1	11.18	56
GSM311725	65	1	12.07	148
GSM311699	72	1	12.37	176
GSM311631	41	0	12.3	1176
GSM311752	59	0	11.05	1176
GSM311708	38	0	12.19	581
GSM311736	54	0	11.7	1176
GSM311690	77	1	12.01	28
GSM311675	71	1	11.82	41
GSM311599	59	0	12	104
GSM311721	58	1	12.74	24
GSM311759	79	1	11.39	175
GSM311757	56	0	11.66	676
GSM311741	69	1	11.92	192
GSM311716	67	0	11.89	114
GSM311722	44	0	11.74	486
GSM311662	81	1	12.47	41
GSM311700	44	1	10.67	741
GSM311639	50	1	12.73	247
GSM311684	45	1	12.59	238
GSM311687	40	1	12.27	250
GSM311630	55	0	11.76	1103
GSM311629	63	1	12.17	18
GSM311609	52	1	12.3	253
GSM311712	57	0	12.24	575
GSM311730	70	1	12.67	19
GSM311668	80	1	11.74	27
GSM311620	64	1	12.35	223
GSM311616	25	1	12.44	190
GSM311714	39	0	12.54	51
GSM311651	72	1	12.53	289
GSM311682	60	1	11.12	599
GSM311705	38	1	12.68	271
GSM311614	48	1	12.73	190
GSM311718	49	0	10.57	840
GSM311738	55	0	12.02	1176
GSM311709	61	1	12.49	184
GSM311606	48	1	12.49	41
GSM311598	62	1	11.13	4
GSM311696	53	1	12.73	872
GSM311607	56	1	11.86	1
GSM311657	70	1	12.49	252
GSM311704	47	0	11.53	1176
GSM311723	66	1	11.72	693
GSM311732	24	1	12.3	79
GSM311634	28	0	12.64	425
GSM311685	49	1	10.38	107
GSM311642	46	1	11.67	105
GSM311726	17	0	12.15	1176
GSM311735	66	1	12.38	304
GSM311659	48	1	12.52	31
GSM311625	76	0	12.5	1176
GSM311664	76	1	11.64	1102
GSM311756	53	1	12.08	51
GSM311660	69	1	11.33	86
GSM311711	58	0	12.17	850
GSM311611	54	1	11.93	294
GSM311715	39	0	11.7	608
GSM311667	49	1	11.49	280
GSM311724	59	1	12.71	31
GSM311743	68	1	11.51	559
GSM311663	47	0	12.8	285
GSM311737	37	1	11.9	999
GSM311706	69	1	11.48	484
GSM311740	44	1	12.16	352
GSM311622	61	1	12.51	33
GSM311646	19	0	12.5	826
GSM311739	75	1	12.58	41
GSM311666	71	1	12.58	236
GSM311617	66	1	12.47	8
GSM311635	62	1	12.53	257
GSM311745	67	0	12.05	1176
GSM311679	58	1	12.04	77
GSM311641	34	0	13.15	1176
GSM311600	66	1	12.46	432
GSM311654	62	1	12.05	30
GSM311603	52	1	11.22	657
GSM311760	32	0	12.51	916
GSM311707	77	1	11.66	18
GSM311608	55	1	12.28	51
GSM311676	67	1	12.39	39
GSM311694	75	1	12.53	91
GSM311615	26	0	11.91	317
GSM311742	68	0	12.26	1113
GSM311610	64	1	12.25	761
GSM311601	66	0	11.92	280
GSM311636	73	0	12.21	1176
GSM311613	49	0	12.22	209
GSM311649	59	0	11.87	1176
GSM311744	62	0	11.91	209
GSM311702	68	1	12.24	263
GSM311677	75	1	11.78	50
GSM311661	46	0	12.59	1176
GSM311604	66	1	12.45	427
GSM311678	46	1	12.37	17
GSM311728	65	0	11.88	1176
GSM311643	43	1	12.47	119
GSM311747	71	0	11.41	1176
GSM311618	66	0	12.42	72
GSM311619	61	0	12.79	860
GSM311698	53	1	12.74	314
GSM311701	55	1	12.85	229
GSM311652	66	1	11.98	113
GSM311691	20	1	12.64	340
GSM311647	63	1	11.92	461
GSM311623	72	1	12.68	3
GSM311681	39	0	10.65	1176
GSM311645	73	1	12.19	260
GSM311605	34	1	12.31	421
GSM311754	61	0	12.68	1176
GSM311637	47	0	12.34	366
GSM311640	33	1	11.51	293
GSM311633	62	0	12.61	842
GSM311672	69	1	12.68	124
GSM311638	34	0	11.76	1176
GSM311669	62	1	12.08	123
GSM311621	62	1	12.35	214
GSM311751	57	0	12.16	1176
GSM311624	76	0	11.39	924
GSM311727	74	1	11.72	284
GSM311719	71	0	10.84	794
GSM311693	78	1	12.66	62
GSM311658	26	1	12.59	44
GSM311755	61	1	11.93	223
GSM311717	32	0	11.88	849
GSM311680	67	1	12.59	157
GSM311632	45	0	11.76	1176
GSM311688	47	1	11.48	416
GSM311683	72	0	11.7	1176
GSM311627	54	1	11.3	75
GSM311697	44	1	11.98	251
GSM311626	74	1	12.17	240
GSM311656	40	1	11.97	205
GSM311748	40	0	11.77	1176
GSM311750	43	0	12.11	1176
GSM311628	78	1	11.84	4
GSM311648	52	1	12.33	283
GSM311753	29	0	12.13	1176
GSM311655	43	0	11.82	1176

## Sheet: data post processing
										DATA POSTPROCESSING	None
										PROBE_NAME	40189_at [HG-U133A]
										PROBE_DESCRIPTION	Human set gene, complete cds
										GENE_SYMBOL	SET
										GENE_DESCRIPTION	SET nuclear oncogene
										DATASET	GSE12417-GPL96
										CANCER_TYPE	Blood cancer
										SUBTYPE	AML
										N	163
										ENDPOINT	Overall Survival
										PERIOD	Days
										COHORT	AMLCG (1999-2003)
										ARRAY TYPE	HG-U133A
										CONTRIBUTOR	Metzeler
										PRE-TREATMENT	Double-induction: 100%
										CUTPOINT	0.65
										MINIMUM P-VALUE	0.000568
										CORRECTED P-VALUE	0.015809
										ln(HRhigh / HRlow)	0.68
										COX P-VALUE	0.035968
										ln(HR)	0.4
										HR [95% CI]	1.50 [1.03 - 2.19]
