# Supplementary material for: SET-PP2A complex as a new therapeutic target in KMT2A (MLL) rearranged AML
Source: Oncogene. 2023 Oct 27;42(50):3670–83. doi: 10.1038/s41388-023-02840-1 (PMC10709139; doi:10.1038/s41388-023-02840-1)
Supplement: Supplementary file 3 — Supplementary table 3 [file 41388_2023_2840_MOESM3_ESM.xlsx]

## Sheet: Phosphopsites
UniprotID	Position	Residue	eTHP1_vehicle48hr01R	eTHP1_vehicle48hr02R	eTHP1_vehicle48hr03R	eTHP1_FTY7205uM48hr01R	eTHP1_FTY7205uM48hr02R	eTHP1_FTY7205uM48hr03R	eMV411_vehicle48hr01R	eMV411_vehicle48hr02R	eMV411_vehicle48hr03R	eMV411_FTY7205uM48hr01R	eMV411_FTY7205uM48hr02R	eMV411FTY7205uM03R
Q7KZ85	2	S	18.4567	0.01122	0.00731	0.0087	0.01201	0.008315	67.415	89.5042	16.6594	12.5081	7.8566	7.8074
Q9BRT9	2	T	4.39	0.1725	0.38056	0.0087	0.01201	0.112815	1.43575	3.155	1.4515	0.01605	0.2756	0.01295
Q32P51	2	S	7.71	3.855	3.03675	0.91275	0.95735	3.715	2.575	3.52	2.53	3.475	2.885	3.85
Q9Y2J2	2	T	91.7	138.5	62.6	97.8	103.85	71.75	83.75	74.55	110	108	82.2	99
Q9UQ80	2	S	10.59	6.985	12.675	11.75	12.485	11.15	16	12.25	12.31	10.405	19.05	11.45
P10412	2	S	3.18	2.82	4.58	7.855	10.645	13.3	3.93	3.6	4.56	5.16	9.185	6.835
P20042	2	S	2.3035	3.16	2.14	0.879	0.52466	0.008315	1.3945	3.865	0.35995	0.01605	0.01027	0.01295
P06454	2	S	8.925	5.235	13.05	10.955	11.425	14.6	5.45487	5.27	4.89445	11.115	9.64	12.15
Q7Z4H3	3	S	17.5	11.55	18.6	10.72	8.35	6.28	22.35	7.635	43.845	60.65	59.855	111
P14174	3	M	1.66675	1.8065	1.745	2.22095	1.07466	8.825	4.14	1.985	9.925	8.03	8.525	11.55
P23528	3	S	9.825	4.115	6.895	8.115	8.9	6.115	2.845	3.74	3.555	9.4	7.69	10.4
Q9NZ32	4	Y	1.07144	4.335	2.41	2.48	1.54	5.055	2.475	0.008915	1.59445	0.78295	0.01027	0.7424
Q01581	4	S	47.9	21.55	18.85	31.05	23.15	26.85	42.1	37.6	30.5	25.45	34.15	20.65
P09651	4	S	3792.49	3250.74	2963.46	3242.92	4671.13	3626.05	3044.42	2369.18	3006.07	4478.3	2420.2	3848.18
Q96BQ1	4	S	0.00819	2.88	7.44	7.97	10.15	14.98	3.29987	5.33	3.83968	12.09	11.855	14.45
O95294	4	S	4.493	6.68	2.22	8.35	6.87	12.35	5.73	7.99	4.805	13.315	5.515	12.2
P09651	4	S	22.595	12.235	18.71	11.92	11.13	15.55	2.42	3.335	5.575	12	3.195	6.175
Q9H6Y2	4	T	1.09494	0.02244	0.01462	1.8037	2.47701	1.84831	0.02124	1.56892	0.02825	2.29105	1.82027	1.42795
P16401	4	T	4.365	0.5565	0.48125	12.95	20.1	25.7	0.01062	0.008915	0.014125	8.645	14.75	9.32
Q96FV9	4	T	18.75	23.7	16.15	16.35	14.45	8.17	21.15	18.85	22.65	14.35	17.05	11.1
P08473	4	S	724.135	479.856	767.322	652.017	770.792	1025.36	211.651	516.153	485.489	764.532	574.021	949.825
Q7Z2G1	4	T	16.45	24.35	17.6	26.95	18.4	12.45	19.75	17.7	23.75	20.1	15.9	9.065
P08473	4	S	715.963	465.028	744.587	652.017	770.024	1024.52	210.806	516.153	488.374	765.599	574.021	950.708
Q13263	4	S	75.1	42.4	31.4567	26.45	37.1	37.2	42.05	46.55	29.295	41.1	17.5066	22.0574
P36405	5	S	3.16	2.82	0.51056	1.37095	3.655	0.793315	7.675	5.78	8.435	8.95	4.965	4.415
P13796	5	S	111.365	95.9624	112.978	85.3364	85.3717	86.05	55.5405	128.244	81.6897	62.9221	64.9803	61.6506
O75563	5	S	18	17.85	12	38.55	30.8	39.95	5.795	15.05	11.95	24.3	28.15	34.4
O95294	5	S	4.493	6.68	2.22	8.35	6.87	12.35	5.73	7.99	4.805	13.315	5.515	12.2
O60671	5	T	0.39294	1.363	0.988	0.0087	1.26235	0.008315	0.28437	0.629755	0.014125	2.61	0.01027	0.01295
Q658P3	5	M	12.34	13.75	29.5	3.355	0.01201	17.215	36.25	18.3	48.75	2.84295	23.8	12.85
Q658P3	5	M	51.07	128.65	108.55	33.8	5.94667	22.3433	152.2	167.7	141	58.6979	43.9716	40.695
Q658P3	5	M	58.91	142.05	125.7	36.486	5.95868	24.3866	161.02	187.4	151.08	65.6479	44.2922	42.1624
Q5VTL8	5	S	13.45	11.86	12.05	16.5559	0.01201	0.008315	36.85	11.515	8.10945	0.01605	0.01027	3.9524
Q86SQ6	5	T	51.24	35.78	80.535	42.1087	45.21	45.495	89.09	92.455	76.575	50.855	83.4637	62.535
Q641Q2	5	T	12.1	26.25	11.2	8.595	7.13	8.425	13.95	11.41	15.35	14.3	6.43	8.5
Q9NRA8	5	S	45.7	23.15	25.45	54.8	46.65	45.45	28.6	26.6048	24.6	37.65	31.45	32.1
Q969T4	5	R	51.15	40.5	38.9	19.25	17.75	17.75	33.4	23.45	35.75	19.9	22.65	26.35
Q969T4	5	R	66.75	55.7	54.95	29.305	26.86	27.46	41.735	32.55	45.455	24.6	26.72	34.82
Q15555	5	T	12.8	12.075	8.495	8	6.88	5.43	11.35	4.27416	8.16	2.6231	6.635	3.0374
Q9BQA1	5	T	158.15	90.35	128.25	70.05	71.6	125.3	86.35	139.7	77.25	74.1	69.4	107.65
Q96GM8	5	S	134.5	93	66.6	35.55	44.3	40.9	93.55	65.8	110	62.3	53.2	52.8
P05387	6	S	4.64	7.83	6.46	11.1	8.52	2.35	10.25	5.485	8.745	7.92	15.5	10.32
Q13561	6	Y	2.515	0.73972	2.07056	3.12	1.62966	6.52	0.70075	0.95416	0.014125	1.62795	2.425	3.61
P07948	6	S	7.935	11.52	5.4175	3.28095	4.52966	2.12331	5.735	5.3695	2.83945	2.4131	7.1566	15.098
Q8NE71	6	K	29.678	24.9147	56.865	22.7428	18.6247	25.82	8.69075	33.225	5.8188	8.25605	0.02054	13.095
Q86UX7	6	T	12.3514	26.55	17.5568	58.2	50.3	45.35	24.15	16.7042	25.25	37.7	35	26.75
Q04695	6	R	0.00819	0.01122	0.00731	0.0087	0.01201	0.008315	0.01062	0.008915	0.014125	0.01605	0.01027	0.01295
P09651	6	S	22.595	12.235	18.71	11.92	11.13	15.55	2.42	3.335	5.575	12	3.195	6.175
Q8N5W9	6	S	4.465	6.53	3.56	1.09095	1.19966	1.2	6.475	4.805	4.255	1.88	1.925	1.815
Q9BW19	6	S	0.91175	0.01122	0.82175	0.0087	0.51735	1.495	0.01062	0.639755	0.6555	0.01605	1.435	1.845
Q9Y6M1	6	Y	0.00819	0.2155	0.42525	5.345	2.54	2.915	0.57987	0.59416	0.48895	1.835	2.91	1.76
Q9NR30	7	S	0.00819	0.01122	1.04056	0.0087	0.01201	1.62	0.01062	0.008915	0.014125	0.01605	0.36267	0.6724
O95429	7	S	8.545	5.255	7.94	0.0087	0.42416	1.575	5.865	4.695	5.725	5.07	3.45	5.85
Q7KZ85	7	S	18.4567	0.01122	0.00731	0.0087	0.01201	0.008315	67.415	89.5042	16.6594	12.5081	7.8566	7.8074
Q9NWW5	7	R	2.02	1.17	4.665	0.36545	0.01201	0.008315	6.17	2.14	3.465	1.81	4.82	2.525
P49841	7	T	22	2.07472	33	8.00275	9.95735	29.4	15.35	11.38	25.8	4.555	43.3	40.9
Q684P5	7	S	16.85	23.8	14.6	30.4	23.95	13.65	15.3	11.25	16.25	31.05	17.85	13.75
P60468	7	S	59.75	281	254.5	283	323	142	596	429.5	728	485	536.5	348.5
P05114	7	S	1.03719	35.9497	34.34	26.0769	19.4594	160.91	42.1946	25.3078	30.2086	22.8898	219.912	2.75035
P62942	7	T	7.60675	4.0565	6.30675	5.5	8.66	11.76	4.15	8.905	9.99	4.1031	9.22	9.055
P13796	7	S	41.2114	13.0937	52.8734	17.5111	13.4557	34.4366	78.8612	29.437	47.5738	65.8701	78.5242	56.1235
P13796	7	S	41.2114	13.0937	52.8734	17.5111	13.4557	34.4366	78.8612	29.437	47.5738	65.8701	78.5242	56.1235
P05114	7	S	0.61175	2.44972	1.49	10.33	18.8	11.6	0.33975	1.263	0.014125	0.4286	5.05	1.975
P43487	7	T	0.00819	1.05472	0.00731	225.5	167	197.5	0.01062	0.008915	0.014125	156.5	130	139.5
Q9NR30	7	S	6.635	2.8965	5.2	1.875	2.91	4.005	2.805	4.5	1.11945	1.2981	0.4545	1.62
Q8IX07	7	S	22.55	16.7	11.4567	2.44775	6.65	2.98332	19.935	12.1542	22.2	40.5	28.15	50.8
P13796	7	S	3810.2	8205.74	4612.47	6649.19	7316.02	4776.59	5088.14	5490.94	4037.98	6757.71	3092.07	5337.93
Q8TBE0	8	S	4.725	8.435	3.15	1.83095	0.97466	0.008315	4.91	6.925	3.45	5.05	2.4166	2.92
P24534	8	S	30.75	11.7547	19.4	5.85595	0.96966	2.32831	10.0049	6.35475	14.1594	8.6581	0.01027	5.6574
Q9UKY7	8	S	14.45	17.65	4.075	34.85	31.5	15.65	6.48	5.445	5.645	6.41	7.485	4.915
Q9H4A3	8	K	12.855	10.9	10.29	11.52	7.605	6.455	6.03	5.565	3.09468	1.89	3.675	2.675
Q9H3Z4	8	S	0.64175	1.435	1.7395	0.0087	0.01201	1.525	2.41	2.075	3.57	3.14	4.855	3.35
Q9H3Z4	8	S	1.46525	2.478	2.582	1.2942	2.15701	2.8885	4.5	3.785	5.615	4.679	5.867	4.0365
Q9UNX3	8	T	1.415	2.53972	0.29856	2.85095	4.17	4.44	4.94	2.98	2.72467	3.2	7.665	2.525
Q9UNX3	8	T	1.415	2.53972	0.29856	2.85095	4.17	4.44	4.94	2.98	2.72467	3.2	7.665	2.525
P05114	8	S	0.61175	2.44972	1.49	10.33	18.8	11.6	0.33975	1.263	0.014125	0.4286	5.05	1.975
P22681	8	S	7.89175	6.0915	19.78	2.0887	1.90436	3.44	15.6099	17.1589	23.455	9.31605	13.715	10.0806
P22681	8	S	7.89175	6.0915	19.78	2.0887	1.90436	3.44	15.6099	17.1589	23.455	9.31605	13.715	10.0806
Q9NRJ2	8	T	3.135	3.23	4.09	2.78	0.91466	1.13332	3.955	3.395	2.83	1.0531	1.38	1.31055
P01106	8	T	46.3	44.2	25.9	7.84	8.845	15.85	76.55	109.5	60.8	20.45	25.85	27.45
Q86SQ6	8	S	51.24	35.78	80.535	42.1087	45.21	45.495	89.09	92.455	76.575	50.855	83.4637	62.535
Q86SQ6	8	S	51.24	35.78	80.535	42.1087	45.21	45.495	89.09	92.455	76.575	50.855	83.4637	62.535
P45973	8	T	20.6	14.2	21.05	19.3	18.1	32.05	15.15	12.4	13.55	17.7	14.25	26.8
P08473	8	M	715.963	465.028	744.587	652.017	770.024	1024.52	210.806	516.153	488.374	765.599	574.021	950.708
P35579	9	Y	3.125	2.115	2.75875	4.435	0.99235	0.008315	1.405	2.105	0.529675	3.705	0.9866	0.24155
Q9NZ32	9	S	0.00819	4.815	2.41	2.82	1.54	5.055	2.475	0.008915	2.86	1.3	0.01027	0.7424
O95429	9	Y	8.545	5.255	7.94	0.0087	0.42416	1.575	5.865	4.695	5.725	5.07	3.45	5.85
P35240	9	M	1.69675	0.15322	5.915	0.0087	0.01201	4.56	0.01062	0.500255	4.405	0.01605	1.2066	4.28
B7ZBB8	9	S	9.94	13.1	12.25	14.5	10.155	9.555	3.12	2.09416	2.455	0.68795	3.315	0.26755
P62249	9	S	14.4	10.14	4.08556	5.10595	4.82466	2.69832	0.01062	0.008915	1.78967	0.01605	5.30367	0.01295
Q9NYM9	9	S	68.95	55.95	69.95	17.8	16.8	11.55	65	59.5	49.55	15.85	41.55	13.65
Q9Y2J2	9	S	91.7	138.5	62.6	97.8	103.85	71.75	83.75	74.55	110	108	82.2	99
O60841	9	S	1.4445	8.65	4.5	6.87	4.38	4.345	5.02	5.235	5.795	2.485	24.72	1.075
P35670	9	T	5.45675	14.6	9.70675	56.05	58.15	61.25	4.05987	3.19475	0.014125	33.25	24.05	43.85
O75563	9	S	113.65	100.45	79.3	217	176.5	215.5	72.2	101.7	72.4	148	180	182
Q96AT1	9	Y	4.405	1.4215	5.21	5.8	6.855	10.72	0.01062	0.213255	2.05468	4.96295	0.01027	0.01295
Q9BVJ6	9	S	0.00819	1.3165	1.28175	0.0087	0.30785	0.008315	5.505	4.46	4.975	2.435	1.8016	2.09
Q9UHB6	9	R	0.94644	0.34322	0.39406	2.05	1.495	1.935	0.01062	0.008915	0.84945	1.845	4.305	2.51
Q9UHR5	9	S	0.42513	2.18944	0.55881	25.3119	22.9593	11.2966	0.02124	0.01783	0.02825	0.0321	0.02054	0.31445
Q00537	9	S	3.215	3.23	4.09	2.78	0.91466	1.13332	3.955	3.395	2.83	1.0531	1.38	1.31055
Q00536	9	R	3.54644	9.619	4.3685	0.5007	1.11151	0.70963	1.94062	4.47975	1.46362	3.496	0.72177	3.893
P83731	9	S	0.00819	0.50072	0.20606	1.2605	1.376	3.46	0.01062	0.644755	0.014125	2.175	7.445	3.59
P06400	9	T	626	404.85	495.15	344.75	307.7	393.55	472.35	704.5	547.5	468.95	453.1	393.45
Q7Z3D6	9	S	1129	1150	1250	1033	1190	1210	806.5	1018.5	1037	1275	935	1365
Q8TE77	9	S	29.55	16.25	18.4	37.15	28.25	38.4	26.45	33.7	21	33.55	32.5	32.8
Q7L7X3	9	S	7.505	3.3565	3.625	3.92595	4.32966	2.9075	0.02124	5.1295	2.25935	6.665	1.8316	1.41095
Q13263	9	S	75.1	42.4	31.4567	26.45	37.1	37.2	42.05	46.55	29.295	41.1	17.5066	22.0574
Q96SB8	10	S	0.00819	0.01122	0.36475	0.0087	0.01201	0.008315	0.36337	0.67916	0.014125	0.01605	0.23817	0.01295
Q99439	10	Y	3.26675	0.01122	1.79056	0.0087	1.69966	3.91	0.01062	0.352255	0.014125	1.71795	3.265	0.01295
P00338	10	Y	3.76675	5.41622	3.54675	24.54	12.545	16.0975	5.03075	4.52975	4.70413	8.16605	7.37	2.30955
P35240	10	S	8.485	8.065	11.755	1.55	1.0815	1.0135	5.805	11.5	4.2	3.635	1.4666	4.32
Q9H4A3	10	S	12.855	10.9	10.29	11.52	7.605	6.455	6.03	5.565	3.09468	1.89	3.675	2.675
O15027	10	R	38.15	12.065	27.1	17.365	10.3047	19.62	6.75487	3.13416	6.27	2.535	11.6037	0.01295
O15027	10	R	83.15	97.715	71.45	40.115	24.3547	25.525	18.5299	29.5242	17.6294	25.5931	19.0287	6.25295
O15027	10	R	95.5	111.621	79.7067	47.82	28.3847	26.7333	18.5405	30.6883	17.6436	28.7212	19.0389	6.2659
Q9Y3C1	10	R	99.4617	62.275	108.04	45.82	52.265	64.785	48.3449	79.82	53.4941	71.375	78.4816	99
Q9H813	10	Y	0.88644	2.29472	2.759	5.17	2.945	4.075	2.86	5.065	3.13	17.8	2.905	4.085
Q9H3Z4	10	S	0.64175	1.435	1.7395	0.0087	0.01201	1.525	2.41	2.075	3.57	3.14	4.855	3.35
Q9H3Z4	10	S	1.46525	2.478	2.582	1.2942	2.15701	2.8885	4.5	3.785	5.615	4.679	5.867	4.0365
Q9H3Z4	10	S	0.8235	1.043	0.8425	1.2855	2.145	1.3635	2.09	1.71	2.045	1.539	1.012	0.6865
O00178	10	M	4.18175	0.46822	15.15	9.845	10.7	19.45	11.755	6.78	21.35	3	20.7	19.3
Q9Y3L3	10	R	0.00819	0.57972	0.17756	1.32595	1.11966	0.643315	0.01062	0.242255	0.014125	0.01605	0.68367	0.01295
Q9Y3C1	10	R	4.09675	3.225	7.14	4.275	4.235	9.76	3.01987	5.445	0.014125	3.255	3.4416	5.7
Q96JG6	10	R	3.7865	2.9755	5.025	5.575	3.22	3.76	5.155	6.405	5.17	2.835	1.94	2.905
Q96FW1	10	K	82.3	88	53.05	116	88.9	65.7	57.55	44.25	56.8	80.3	92.5	60.25
Q96FW1	10	K	231.5	183.51	131.85	270.55	204	199.4	153.05	91.435	164.7	165.135	283.9	147.5
O75694	10	M	12.84	11.2505	13.035	27.165	14.48	6.52	9.191	6.08066	5.81468	20.0661	10.1	8.445
P17029	10	T	11.915	20.4	12	11.56	9.9	10.915	15.75	11.945	17.45	13.6	9.705	17.35
P29350	10	S	4.115	6.355	4.005	9.95	8.705	4.255	5.71	4.825	5.315	6.415	6.96	5.16
Q86U86	10	S	21.7885	19.588	18.7623	35.3359	35.4797	38.7883	16.0806	21.9598	37.23	52.27	37.42	57.71
Q9Y383	10	M	67.0932	19.6209	61.7173	67.3287	72.317	61.0483	42.2655	24.1687	57.9282	19.4821	71.0603	62.7379
Q9NSY1	10	S	8.00144	12.5547	0.24006	1.98595	8.3	1.33332	0.01062	0.008915	0.014125	7.12	1.58367	2.5474
Q9UHR5	10	S	0.42513	2.18944	0.55881	25.3119	22.9593	11.2966	0.02124	0.01783	0.02825	0.0321	0.02054	0.31445
P57740	10	S	11.5	10.8	12.15	15.35	14.55	14.45	5.005	8.055	5.495	3.04295	6.09	5.68
P55209	10	S	21.35	25.95	17.65	31.8	22	18.15	28.7	29.3	36	28.35	20.6	16.05
Q9BQG0	10	M	194.82	158.05	280.8	61.7587	81.912	77.8583	98.3499	76.825	80.415	36.6311	63.7603	80.845
Q86U86	10	S	6.35675	1.3165	1.69675	5.07	3.08466	4.52332	0.01062	1.48476	5.545	8.275	7.69	10.635
Q86U86	10	S	9.38175	3.338	4.96731	6.98595	7.42966	13.3883	3.89062	6.55976	11.63	17.97	16.37	22.51
Q9Y383	10	M	180.093	200.121	182.217	338.829	264.317	162.248	142.615	182.669	153.078	165.482	131.06	128.038
Q9Y383	10	M	180.093	200.121	182.217	338.829	264.317	162.248	142.615	182.669	153.078	165.482	131.06	128.038
P08473	11	T	0.02457	6.09422	12.0573	0.0261	0.03603	0.024945	0.78199	1.13199	2.92825	1.11505	0.03081	0.92145
P27815	11	S	2.77	2.0965	2.855	0.0087	0.01201	0.1115	6.6	6.445	3.825	2.965	3.19	2.99
P52298	11	S	10.315	8.51	12.505	4.745	4.16	7.57	5.845	7.025	2.425	1.305	1.06367	2.405
P43243	11	S	27.65	33.15	39.4	31.7	48.3	35.25	15.5	16.25	18.8	13.4	8.415	30.9
P21333	11	S	57.76	0.01122	0.00731	14.49	10.725	22.335	2.18987	0.008915	0.874675	0.01605	0.7866	0.4294
Q86UX7	11	Y	12.3514	26.05	0.00731	60.15	50.3	45.35	22.95	16.7042	25.25	37.7	35	32.75
O96018	11	S	2.71675	0.01122	1.35	0.0087	0.40016	5.005	0.01062	0.008915	0.014125	0.01605	1.75867	0.01295
Q9H3Z4	11	T	0.8235	1.043	0.8425	1.2855	2.145	1.3635	2.09	1.71	2.045	1.539	1.012	0.6865
Q9UQ80	11	T	10.59	6.985	12.675	11.75	12.485	11.15	16	12.25	12.31	10.405	19.05	11.45
Q04695	11	S	0.00819	0.01122	0.00731	0.0087	0.01201	0.008315	0.01062	0.008915	0.014125	0.01605	0.01027	0.01295
O75563	11	Y	18	17.85	12	38.55	30.8	39.95	5.795	15.05	11.95	24.3	28.15	34.4
Q9UH99	11	Y	5.005	9.015	33.35	13.95	15.8	14.75	27.9	33.45	21.45	16.65	40.1	41.7
P13796	11	M	41.2114	13.0937	52.8734	17.5111	13.4557	34.4366	78.8612	29.437	47.5738	65.8701	78.5242	56.1235
P07948	11	S	3.44	0.4405	1.825	4.7	7.06	7.72	1.605	0.604755	1.06945	6.995	7.115	5.795
Q15080	11	S	3.965	2.3015	1.12675	2.08275	5.325	3.695	1.23575	1.91	5.08	4.835	3.46867	6.945
Q96EV8	11	S	10.485	13.15	5.895	15.65	11.9	7.14	0.01062	0.008915	0.014125	0.01605	0.01027	0.01295
Q658P3	11	S	12.34	13.75	29.5	3.355	0.01201	17.215	36.25	18.3	48.75	2.84295	23.8	12.85
Q658P3	11	S	51.07	128.65	108.55	33.8	5.94667	22.3433	152.2	167.7	141	58.6979	43.9716	40.695
Q658P3	11	S	58.91	142.05	125.7	36.486	5.95868	24.3866	161.02	187.4	151.08	65.6479	44.2922	42.1624
Q96LA8	11	S	2.45	0.62972	0.42006	0.19345	0.01201	0.153815	1.25	0.99	1.29468	0.01605	0.48717	0.01295
P10242	11	S	29.4	72.05	32	23.55	17.6	7.485	32.5	37.3	30.6	23.15	2.06867	8.74
Q9Y6M1	11	S	0.00819	0.2155	0.00731	5.095	2.54	2.915	0.57987	0.59416	0.48895	1.835	2.695	1.76
Q9Y2J2	11	S	69.75	106.7	56.65	55.5	76.1	96.9	91.2	76.55	75.2	69.95	72.2	57.55
P43243	11	S	49.8364	123.15	85.25	39.5228	53.167	49.755	39.9899	22.6839	30.6397	32.508	23.6445	53.5406
P27707	11	S	72.4	75.3	66.85	67.25	73.1	86.7	39.15	52.05	58.95	83.2	41	77.15
P18754	11	S	520.15	466.555	295.807	324.456	393.212	299.558	312.806	292.354	199.574	211.536	169.117	386.857
Q8IVP5	11	Y	31.1	45.55	43.3	42.95	35.2	22.4	62.95	49.5	58.1	42.9	54.15	40.55
Q86XR2	11	S	3.86	4.105	6.48	4.69	3.75	3.575	6.66	4.77	6.91	3.1	5.995	3.385
P07948	11	S	762.29	399.536	588.075	399.4	445.86	369.22	497.155	458.755	460.919	564.095	628.465	696.745
Q9BQG0	11	S	194.82	158.05	280.8	61.7587	81.912	77.8583	98.3499	76.825	80.415	36.6311	63.7603	80.845
Q9BQG0	11	S	194.82	158.05	280.8	61.7587	81.912	77.8583	98.3499	76.825	80.415	36.6311	63.7603	80.845
P42677	11	S	110.05	47.25	79.1	35.105	36.545	63.4	53.8	81.15	51.2	41.35	42.9	51.3
P35611	11	T	404.5	288	232.05	218.5	256.1	237.15	172.85	172.9	222	205.2	144.7	183.5
Q96GM8	11	S	12.37	9.805	7.3	3.53	5.71	5.575	4.7	7.715	6.98	6.475	2.665	2.92
Q99439	12	Y	3.26675	0.01122	1.79056	0.0087	1.69966	3.91	0.01062	0.352255	0.014125	1.71795	3.265	0.01295
P09234	12	Y	0.00819	0.01122	0.59675	0.0087	0.01201	0.008315	0.01062	0.008915	0.014125	0.01605	0.01027	0.01295
Q99536	12	T	6.25675	16.2	29.35	38.9	43.9	56	5.85487	26.15	15.55	33.6	24.1	35.75
Q7KZ85	12	S	18.4567	0.01122	0.00731	0.0087	0.01201	0.008315	67.415	89.5042	16.6594	12.5081	7.8566	7.8074
P35240	12	S	1.69675	0.15322	5.915	0.0087	0.01201	4.56	0.01062	0.500255	4.405	0.01605	1.2066	4.28
Q9BRT9	12	S	4.39	0.1725	0.38056	0.0087	0.01201	0.112815	1.43575	3.155	1.4515	0.01605	0.2756	0.01295
Q96BY6	12	S	52.8	38.13	55.95	29.035	29.495	32.65	47.575	65.6	36.995	34.12	50.65	48.75
Q9NYL9	12	Y	59.7	70.6	63.8	107.35	65.65	60.1	105.8	94.4	111	99.4	111	75.15
Q9H3Z4	12	S	155	236.5	183	114.5	93.15	120.5	411	280	400.5	376	237	195.5
P02545	12	S	46.45	89.25	47.2	186	223.5	145.5	35.95	34.15	39.35	119.5	51.7	92.95
Q13286	12	S	23.31	11.78	27.1767	9.36095	11.6697	41.585	17.68	21.97	19.82	26.325	17.39	28.8624
Q15058	12	S	44.65	22.4	41.2	56.25	62.55	140.5	28.05	20.7	25.25	20.95	91.65	65.35
P46783	12	Y	0.30075	0.5365	0.571	0.54595	0.20566	0.008315	0.923	0.448	0.9665	1.295	0.35367	0.13455
P13796	12	M	41.2114	13.0937	52.8734	17.5111	13.4557	34.4366	78.8612	29.437	47.5738	65.8701	78.5242	56.1235
P13796	12	M	41.2114	13.0937	52.8734	17.5111	13.4557	34.4366	78.8612	29.437	47.5738	65.8701	78.5242	56.1235
Q86U86	12	S	21.7885	19.588	18.7623	35.3359	35.4797	38.7883	16.0806	21.9598	37.23	52.27	37.42	57.71
Q14687	12	S	8.15	8.305	8.43	5.51	4.19	4.62	1.36075	4.37476	0.014125	1.4681	0.01027	0.9924
Q00536	12	S	3.54644	9.619	4.3685	0.5007	1.11151	0.70963	1.94062	4.47975	1.46362	3.496	0.72177	3.893
Q00536	12	S	3.54644	9.619	4.3685	0.5007	1.11151	0.70963	1.94062	4.47975	1.46362	3.496	0.72177	3.893
P10242	12	S	29.4	72.05	32	23.55	17.6	7.485	32.5	37.3	30.6	23.15	2.06867	8.74
O75179	12	T	40.85	34.5	41.7	19.375	14.365	8.525	21.0106	50.85	26.28	23.315	18.735	24.88
O75907	12	T	1.6335	0.01122	6.09	0.0087	0.01201	0.95	4.165	0.008915	3.47445	5.165	2.0666	4.33
Q13286	12	S	20.53	9.38	21.6567	5.25595	6.61466	24.635	15.435	16.475	15.08	16.58	11.745	15.6124
O95251	12	S	11.275	8.175	15.2	5.785	5.14	12.35	10.115	18.2	11.635	11.035	13.23	14.95
O15211	12	T	5.175	10.89	6.865	7.36	5.75	2.645	6.36	6.405	7.94	10.68	4.64	4.345
P84098	12	S	8.25	9.42	15.55	4.335	4.355	5.8	5.875	10.18	10.895	13.95	14.8	14.25
Q13619	12	S	178.5	108.5	173.5	75.25	72.65	112.15	241.5	191.5	187.5	123	154	157.5
P49116	12	S	7.84	6.655	13.6	8.01	8.375	12.35	8.045	8.645	10.265	5.935	6.595	11.45
Q15435	12	S	2.275	3.95	3.01	3.005	3.3	3.145	3.36	6.175	4.245	9.755	2.1466	23.55
Q15435	12	S	23.285	29.15	32.695	16.345	16.41	17.705	10.455	29.625	14.0595	47.855	19.5632	64.35
Q86U86	12	S	6.35675	1.3165	1.69675	5.07	3.08466	4.52332	0.01062	1.48476	5.545	8.275	7.69	10.635
Q86U86	12	S	9.38175	3.338	4.96731	6.98595	7.42966	13.3883	3.89062	6.55976	11.63	17.97	16.37	22.51
Q99439	13	S	3.26675	0.01122	1.79056	0.0087	1.69966	3.91	0.01062	0.352255	0.014125	1.71795	3.265	0.01295
P35240	13	S	3.36	4.045	4.355	1.805	1.00235	0.9495	1.28075	8.065	2.07945	3.27	0.01027	1.535
P49841	13	S	42.4	50	60.65	18.8027	17.0073	14.555	32.9	98.8	29.4	51.35	20.05	56.45
P51580	13	Y	43.35	37.85	45.35	67.75	69.2	102.05	36.15	61.25	33.9	55.1	60.1	73.55
O75694	13	S	12.84	11.2505	13.035	27.165	14.48	6.52	9.191	6.08066	5.81468	20.0661	10.1	8.445
O75694	13	S	12.84	11.2505	13.035	27.165	14.48	6.52	9.191	6.08066	5.81468	20.0661	10.1	8.445
P60468	13	S	121	527.5	543.5	579	714	316	993.5	869	1220	954	981.5	637.5
O94804	13	S	9.81175	20.855	12.7617	21.385	8.85235	6.4	63.15	30.075	48.245	26.84	51.79	32.105
P07948	13	S	3.44	0.4405	1.825	4.7	7.06	7.72	1.605	0.604755	1.06945	6.995	7.115	5.795
Q86U86	13	S	21.7885	19.588	18.7623	35.3359	35.4797	38.7883	16.0806	21.9598	37.23	52.27	37.42	57.71
Q13451	13	S	14.7514	12.195	13.45	15.25	14.37	15.255	1.92	3.46976	6.63	20.3	11.8	17.35
P39023	13	S	1.50675	4.265	2.95175	29.1	24.7	30.7	7.435	8.825	6.44	14.75	21.8	17.85
P43487	13	T	0.00819	0.01122	0.00731	99.5	82.5	55.2	0.01062	0.008915	5.25467	46.3	45.95	44.65
Q7Z3D6	13	S	1129	1150	1250	1033	1190	1210	806.5	1018.5	1037	1275	935	1365
Q8TE77	13	S	33.2	21.35	21.55	37.55	33.65	46	15.9	33.9	23.2	34.35	39.65	38.15
Q7Z5L9	13	S	1.87	0.58472	1.525	1.04275	0.91235	3.685	0.44887	1.91	0.8035	1.76	2.35	2.655
Q8IVP5	13	S	31.1	45.55	43.3	42.95	35.2	22.4	62.95	49.5	58.1	42.9	54.15	40.55
Q9NR30	13	S	6.635	2.8965	5.2	1.875	2.91	4.005	2.805	4.5	1.11945	1.2981	0.4545	1.62
O43143	13	Y	4.44	0.01122	0.00731	0.0087	0.01201	0.008315	0.01062	0.008915	0.014125	0.01605	0.01027	0.8474
Q9H1E3	13	Y	4361.73	5102.92	4097.12	4685.59	5255.4	6221.66	5282.41	7005.76	4251.91	4105.42	5841.95	6210
O60573	13	S	75.875	47.215	56.495	32.79	31.11	47.42	21	35.3	38.175	42.765	20.105	34.005
Q7L8J4	13	T	21	20.15	29.2	12.8	13.05	21.2	5.88	15.1	7.405	6.925	6.77	11.3
Q86U86	13	S	6.35675	1.3165	1.69675	5.07	3.08466	4.52332	0.01062	1.48476	5.545	8.275	7.69	10.635
Q86U86	13	S	9.38175	3.338	4.96731	6.98595	7.42966	13.3883	3.89062	6.55976	11.63	17.97	16.37	22.51
Q8NB78	13	S	6.5	5.015	9.24	3.84	3.52	5.135	6.245	7.22	3.57	3.42	3.705	3.905
Q9UJV9	13	T	272.166	314.066	287.243	196.967	177.674	154.467	423.176	326.918	341.828	170.832	258.321	170.07
Q6EEV4	13	S	148.5	110.5	127	77.7	49.375	89.85	260.5	185	186.5	109.95	162	155
Q9Y314	14	Y	0.62644	0.01122	0.00731	0.0087	0.01201	0.008315	0.01062	0.008915	0.014125	0.01605	0.01027	0.01295
Q9H1E3	14	S	0.01638	0.02244	0.01462	0.0174	0.02402	0.01663	0.02124	0.01783	0.02825	0.0321	0.02054	0.0259
P52298	14	Y	10.315	8.51	12.505	4.745	4.16	7.57	5.845	7.21	2.425	1.305	1.06367	2.645
Q00535	14	T	0.00819	5.15472	18.1068	1.46095	3.71235	15.15	5.60575	27.2	0.014125	0.01605	3.8766	0.01295
P43243	14	S	27.65	33.15	39.4	31.7	48.3	35.25	15.5	16.25	18.8	13.4	8.415	30.9
Q01196	14	T	97.5	66.6	129	40.95	41.05	66.3	89.45	104	77.65	49.85	48.8	64.75
Q01196	14	T	107.805	71.575	148.6	42.9759	45.265	74.69	92.407	113.895	83.445	51.9181	50.3766	71.885
P10155	14	K	4.379	20.69	12.52	12.71	4.71	9.62	13.46	17.43	23.92	4.21	26.18	3.1711
P08670	14	M	98.725	33.575	128.325	35.45	19.7645	132.59	103.5	171.05	128.35	327.5	216.65	387
P06493	14	T	854.508	832.5	707.845	471	474.45	792	842.505	573.005	755.009	521.008	535.95	643.507
P06493	14	T	854.508	832.5	707.845	471	474.45	792	842.505	573.005	755.009	521.008	535.95	643.507
P06493	14	T	854.508	832.5	707.845	471	474.45	792	842.505	573.005	755.009	521.008	535.95	643.507
O00231	14	S	93.15	81.8	77.35	53.75	61.4	65.1	18.35	20.6	24.6	29.85	16.8	32.85
P51580	14	S	49.15	37.85	46.05	67.75	70.15	102.05	36.15	61.25	41.8	57.8	60.1	73.55
Q9H6Y2	14	S	97.9582	26.1612	77.3573	32.0087	56.612	116.508	43.3606	34.8589	59.5641	55.266	103.26	61.063
Q9H813	14	S	0.88644	2.29472	2.759	5.17	2.945	4.075	2.86	5.065	3.13	17.8	2.905	4.085
P10155	14	K	29.9395	18.4015	14.9667	36.405	27.355	22.71	46.93	33.815	57.41	33.005	66.34	23.2355
P10155	14	K	29.9395	18.4015	14.9667	36.405	27.355	22.71	46.93	33.815	57.41	33.005	66.34	23.2355
P10155	14	K	59.879	36.803	29.9335	72.81	54.71	45.42	93.86	67.63	114.82	66.01	132.68	46.4711
P46779	14	S	0.00819	1.38972	3.795	1.19095	1.10966	3.305	1.74	6.485	1.35445	2.3281	2.9416	2.45
Q9BVJ6	14	S	0.03276	0.04488	0.02924	0.0348	0.04804	0.03326	0.04248	0.03566	0.0565	0.0642	0.04108	0.0518
Q9H1E3	14	S	13.7228	8.58188	16.3057	12.8484	11.0627	27.5366	20.2912	21.3673	17.2371	38.848	38.2437	23.0718
O14683	14	S	2.69994	4.53772	14.2073	5.01145	4.98936	1.69832	19.8457	23.1632	29.3141	61.0081	54.6616	52.7874
O94804	14	T	9.81175	20.855	12.7617	21.385	8.85235	6.4	63.15	30.075	48.245	26.84	51.79	32.105
O94804	14	T	9.81175	20.855	12.7617	21.385	8.85235	6.4	63.15	30.075	48.245	26.84	51.79	32.105
P28066	14	T	16.1	15.85	16.3	11.61	11.17	17.25	5.545	5.905	7.065	7.26	6.89	10.93
Q86U86	14	S	21.7885	19.588	18.7623	35.3359	35.4797	38.7883	16.0806	21.9598	37.23	52.27	37.42	57.71
Q9Y620	14	S	42.4	21.4	39.9	1.34775	2.83466	13.45	23.9	28.4	26.45	17.15	18.45	18.25
P09234	14	T	13.0014	31.15	18.2	13.73	15.35	16.55	22.75	17.6048	25.75	8.55795	21.95	15.21
P43487	14	S	0.00819	0.01122	0.00731	99.5	82.5	55.2	0.01062	0.008915	5.25467	46.3	45.95	44.65
Q13576	14	Y	8.855	5.155	10.955	7.065	7.12	11.9	7.275	6.435	12.4	12.95	13.8	15.1
Q9H6Y2	14	S	312.45	236.65	314.85	173.5	182.6	244	130.15	195.35	172.8	218.75	145.6	198.55
Q16623	14	S	12.145	10.445	11.69	5.78	5.70735	7.1105	9.1	3.145	1.22945	5.705	3.035	11.3
Q13286	14	S	20.53	9.38	21.6567	5.25595	6.61466	24.635	15.435	16.475	15.08	16.58	11.745	15.6124
Q969T4	14	S	51.15	40.5	38.9	19.25	17.75	17.75	33.4	23.45	35.75	19.9	22.65	26.35
Q969T4	14	S	66.75	55.7	54.95	29.305	26.86	27.46	41.735	32.55	45.455	24.6	26.72	34.82
P42696	14	S	196.961	202.905	258.06	151.144	101.645	269.677	119	126.695	232.4	517.179	150.925	204.43
P18669	14	S	66.4	44.85	63.4	47.45	43.15	74.9	28.785	68.05	30.88	38.19	39.43	56.9
Q9BVJ6	14	S	300.88	200.469	248.531	112.719	127.589	176.962	193.737	225.493	223.178	139.31	129.326	155.321
Q9BVJ6	14	S	599.228	394.905	491.878	228.942	252.466	346.31	391.692	446.778	443.332	280.443	259.947	308.221
Q86U86	14	S	6.35675	1.3165	1.69675	5.07	3.08466	4.52332	0.01062	1.48476	5.545	8.275	7.69	10.635
Q86U86	14	S	9.38175	3.338	4.96731	6.98595	7.42966	13.3883	3.89062	6.55976	11.63	17.97	16.37	22.51
P41226	15	Y	2.645	0.01122	2.42	2.41	0.61966	2.03331	1.29487	0.834755	0.794675	1.945	0.01027	3.475
Q99439	15	S	3.26675	0.01122	1.79056	0.0087	1.69966	3.91	0.01062	0.352255	0.014125	1.71795	3.265	0.01295
Q00535	15	Y	0.00819	5.15472	18.1068	1.46095	3.71235	15.15	5.60575	27.2	0.014125	0.01605	3.8766	0.01295
P26196	15	S	2.62144	4.31472	11.0617	16.355	14.635	15.145	5.385	11.0842	3.1415	1.54005	2.41377	1.67495
P06493	15	Y	854.508	832.5	707.845	471	474.45	792	842.505	573.005	755.009	521.008	535.95	643.507
P06493	15	Y	854.508	832.5	707.845	471	474.45	792	842.505	573.005	755.009	521.008	535.95	643.507
P06493	15	Y	854.508	832.5	707.845	471	474.45	792	842.505	573.005	755.009	521.008	535.95	643.507
Q9Y3C1	15	Y	86.5	52.45	87.9	38.2	43.65	50.4	39.7	67	46.75	61.2	65.95	80.7
Q9H3Z4	15	S	140.5	244	209.5	134.5	123.8	138	393.5	280.5	375.5	416.5	243.5	181
Q9NSK7	15	M	78.9	60.9	78.5	91.15	77.3	91.45	153	42.3	177.5	70.85	231	94.6
P13804	15	S	0.00819	2.88	7.44	7.97	10.15	14.98	3.29987	5.33	3.83968	12.09	11.855	14.45
P13804	15	S	0.00819	2.88	7.44	7.97	10.15	14.98	3.29987	5.33	3.83968	12.09	11.855	14.45
Q13442	15	R	5.265	2.6165	5.65056	13.7	18.75	26.75	6.385	5.985	0.014125	3.6431	6.225	8.22
Q6ZQN7	15	S	0.17194	0.721	0.32375	4.875	2.77	2.075	0.40487	0.831	1.17	6.22	5.885	2.815
Q9UHB6	15	S	0.94644	0.34322	0.39406	2.05	1.495	1.935	0.01062	0.008915	0.84945	1.845	4.305	2.51
O60671	15	Y	0.39294	1.363	0.988	0.0087	1.26235	0.008315	0.28437	0.629755	0.014125	2.61	0.01027	0.01295
Q9GZT3	15	S	0.00819	0.01122	0.00731	5.545	6.425	6.415	0.22737	0.008915	0.014125	5.14	8.775	6.5
Q9Y3T9	15	T	0.00819	0.01122	0.00731	0.0087	0.50735	1.655	0.01062	0.008915	0.014125	0.01605	1.36867	0.01295
O00193	15	S	268.807	223.5	250.78	387.555	368.36	427.45	248.55	339.33	230.499	269.47	434.31	365.45
Q7Z5L9	15	Y	1.87	0.58472	1.525	1.04275	0.91235	3.685	0.44887	1.91	0.8035	1.76	2.35	2.655
Q7Z5L9	15	S	1.87	0.58472	1.525	1.04275	0.91235	3.685	0.44887	1.91	0.8035	1.76	2.35	2.655
Q9NZ63	15	S	80.3367	106.455	33.5073	55.4587	59.7797	30.6083	36.545	49.9089	28.35	45.8581	52.5016	46.8574
Q9NR30	15	T	17.19	20.72	34.7	19.59	20.755	25.14	12.24	21.685	11.8294	5.16605	6.69867	9.60555
P06493	15	Y	1244.65	1158	1064	583.5	591.5	585.7	853.85	687.7	763.8	655.5	649.5	692.25
P06493	15	Y	1244.65	1158	1064	583.5	591.5	585.7	853.85	687.7	763.8	655.5	649.5	692.25
P06493	15	Y	1244.65	1158	1064	583.5	591.5	585.7	853.85	687.7	763.8	655.5	649.5	692.25
P04792	15	S	3759.68	6740	3151.44	8387.3	8415.38	4733.01	795.061	789.459	922.264	1092.12	849.021	516.026
Q15435	15	M	2.275	3.95	3.01	3.005	3.3	3.145	3.36	6.175	4.245	9.755	2.1466	23.55
Q13523	15	M	49.3567	42.0112	37.445	26.4528	21.812	19.72	24.5349	27.7589	36.545	35.766	36	33.865
Q13523	15	M	181.757	133.278	144.995	117.803	117.962	120.97	88.2599	86.1781	119.745	124.991	126.9	140.515
Q9Y383	15	M	180.093	200.121	182.217	338.829	264.317	162.248	142.615	182.669	153.078	165.482	131.06	128.038
P05387	16	S	3.45	4.815	4.785	7.5	5.835	1.735	6.535	3.67	3.85	4.48	8.645	6.235
Q9H2H9	16	M	1.95119	0.02244	1.14406	0.51645	0.02402	0.838315	3.19162	0.943075	4.66413	0.2425	0.02054	0.90035
P13645	16	S	0.00819	0.01122	0.00731	0.0087	0.01201	0.008315	1.88075	0.448255	3.46	1.1231	3.6166	0.5574
P41226	16	S	2.645	0.01122	2.42	2.41	0.61966	2.03331	1.29487	0.834755	0.794675	1.945	0.01027	3.475
P52756	16	Y	2.875	1.113	1.41056	0.0087	0.01201	0.008315	0.25975	1.33	0.544675	1.59	0.5675	1.2685
Q13492	16	S	2.675	1.7215	0.5175	0.09575	0.23985	0.008315	2.125	1.595	1.095	2.405	1.48	1.63
Q9BRT9	16	S	4.39	0.1725	0.38056	0.0087	0.01201	0.112815	1.43575	3.155	1.4515	0.01605	0.2756	0.01295
Q15750	16	S	19	50.1	38.85	22.05	12.95	9.155	38.65	52.45	42	66.7	10.795	23.65
P26599	16	S	3.65144	12.515	8.395	15.15	3.21235	1.815	5.045	8.205	2.16445	5.59	0.01027	4.625
Q9H0G5	16	T	0.84675	1.9965	1.92175	1.63775	0.01201	0.008315	3.91987	3.17476	1.21467	0.01605	5.045	14.6574
Q9Y3C1	16	S	99.4617	62.275	108.04	45.82	52.265	64.785	48.3449	79.82	53.4941	71.375	78.4816	99
O96018	16	M	2.71675	0.01122	1.35	0.0087	0.40016	5.005	0.01062	0.008915	0.014125	0.01605	1.75867	0.01295
Q9Y3C1	16	S	4.09675	3.225	7.14	4.275	4.235	9.76	3.01987	5.445	0.014125	3.255	3.4416	5.7
Q96FW1	16	S	77.65	3.72244	48.3167	76.5087	13.9767	94.3033	37.0549	1.42283	45.8	33.1061	87.8	31.025
B5ME19	16	S	9.49	10.9	12.4	19.9	18.75	19.15	10.155	13.95	11.15	16.55	19.25	18.15
B5ME19	16	S	9.49	10.9	12.4	19.9	18.75	19.15	10.155	13.95	11.15	16.55	19.25	18.15
Q9BVG9	16	S	8.72675	9.37	17.75	8.34	8.75	7.715	11.505	10.365	18.85	8.3831	11.85	9.77
Q13200	16	S	643.125	668.775	369.907	470.345	659.37	643.708	572.2	486.904	505.014	640.066	492.11	333.313
P39748	16	S	0.00819	2.96472	0.00731	0.0087	0.9085	0.911	0.01062	0.008915	0.014125	0.01605	0.01027	0.01295
Q9BSJ6	16	S	37	9.69	8.685	2.545	3.305	5.265	6.4	5.215	7.08	9.39	4.195	8.62
Q8IZT6	16	T	3.91	2.145	6.03	0.0087	0.01201	0.4415	2.205	3.475	1.0525	0.652	1.9966	0.60555
Q6NW29	16	S	0.00819	0.01122	0.00731	1.08095	0.98466	4.66	0.01062	0.322255	0.014125	1.0781	0.8316	2.61
Q13576	16	S	8.27	5.155	10.955	7.065	7.12	11.9	7.275	6.435	12.3	12.75	13.8	15.25
Q9ULI0	16	S	25.2	8.24	15.75	17	11.225	13.1	3.97	19.205	4.96	18.45	10.475	36.2
Q5JSL3	16	T	28.95	13.1	20.95	17.6	17.65	24.3	23.55	41.35	22.2	25.65	21.25	40.55
P53367	16	T	19.15	14.9	20.3	15.55	16.4	26.7	14.4	17	9.915	11.2	6.05367	18.2
P02686	16	S	4.545	10.71	2.945	6.475	8.39	2.65	10.14	6.045	4.495	4.565	5.395	4.32
Q32MZ4	16	S	58.55	42.4	41.4	21.9	24.6	31.1	37.85	26.65	31.4	39.3	24.15	41.65
P05023	16	S	15.08	11.43	8.815	6.68	6.63	7.29	29.05	19.15	22.65	19.5	14.75	13.95
Q86U86	16	S	77.2318	74.4215	147.966	135.916	146.595	235.715	47.1149	68.92	80.37	139.895	101.93	197.375
P16949	16	S	2443.21	2872.51	925.582	2990.17	2394.64	1239.42	891.421	1352.36	1505.13	1035.04	998	698.211
Q9Y520	17	Y	2.04175	2.115	1.51175	1.47595	3.095	1.93832	1.62987	2.77	5.435	0.01605	1.3166	0.60555
Q9NR30	17	M	0.00819	0.01122	1.04056	0.0087	0.01201	1.62	0.01062	0.008915	0.014125	0.01605	0.36267	0.6724
P48634	17	Y	0.00819	0.01122	0.00731	0.0087	28.1574	1.59332	0.01062	0.008915	0.014125	0.01605	0.01027	0.01295
Q5SW79	17	Y	0.00819	0.01122	0.00731	0.0087	0.01201	0.008315	0.01062	0.008915	0.014125	0.01605	0.01027	0.01295
Q01196	17	S	97.5	66.6	129	40.95	41.05	66.3	89.45	104	77.65	49.85	48.8	64.75
Q01196	17	S	107.805	71.575	148.6	42.9759	45.265	74.69	92.407	113.895	83.445	51.9181	50.3766	71.885
P19338	17	M	49.8649	0.03366	70.0079	0.0261	1.58368	1.07994	98.9049	0.026745	0.042375	0.04815	119.21	62.9629
Q9H3Z4	17	Y	157	236.5	186	114.5	93.15	120.5	411	280	395	376	240.5	193
P12931	17	S	40.65	49.8	45.75	109.5	125	176	19.3	50.25	34.75	89.4	77.55	136
P49450	17	S	59.85	207.5	249	160	193	140.5	263	196	287	234.5	272.5	208
Q13442	17	Y	5.265	2.6165	5.65056	13.7	18.75	26.75	6.385	5.985	0.014125	3.6431	6.225	8.22
Q9Y3L3	17	S	0.00819	0.57972	0.17756	1.32595	1.11966	0.643315	0.01062	0.242255	0.014125	0.01605	0.68367	0.01295
Q9Y383	17	T	67.0932	19.6209	61.7173	67.3287	72.317	61.0483	42.2655	24.1687	57.9282	19.4821	71.0603	62.7379
Q658P3	17	S	12.34	13.75	29.5	3.355	0.01201	17.215	36.25	18.3	48.75	2.84295	23.8	12.85
Q658P3	17	S	51.07	128.65	108.55	33.8	5.94667	22.3433	152.2	167.7	141	58.6979	43.9716	40.695
Q658P3	17	S	58.91	142.05	125.7	36.486	5.95868	24.3866	161.02	187.4	151.08	65.6479	44.2922	42.1624
Q96GA3	17	S	0.00819	0.01122	0.00731	1.6	0.93966	1.965	0.01062	0.008915	0.014125	4.695	7.39	4.835
Q7Z5L9	17	Y	1.87	0.58472	1.525	1.04275	0.91235	3.685	0.44887	1.91	0.8035	1.76	2.35	2.655
Q9NZ63	17	S	80.3367	106.455	33.5073	55.4587	59.7797	30.6083	36.545	49.9089	28.35	45.8581	52.5016	46.8574
Q13451	17	T	47.7	27.195	40.55	25.05	24.55	34.05	20.405	15.5348	15.1	21.765	23.55	41.9
O75792	17	S	8.655	3.51972	9.29	4.56	2.51466	4.25831	4.67075	0.008915	4.02945	3.6681	3.6566	3.5274
Q15776	17	T	16.3	16.65	32.65	26.25	21.2	24.9	35.35	39.45	28.7	21.5	49.05	39
P41212	17	Y	514	714	530	701	588	350	718	638	717	700	773	620
P19338	17	M	2401.24	4284.19	3459.89	1605.26	2673.76	1420.06	2796.65	2959.85	4000.3	1395.2	3970.83	2543.44
P19338	17	M	3509.8	5743.11	4982.59	2133.3	3477.53	2202.09	3388.07	3995.52	4900.9	1958.9	4437.67	3325.56
P19338	17	M	3518.66	5747.48	4993.77	2214.29	3580.12	2394.84	3395.78	4026.84	4920.02	2051.68	4489.13	3401.76
P19338	17	M	3475.63	5571.56	4907.13	2199.43	3556.89	2403.02	3307.93	3928.39	4915.71	2044.87	4473.54	3344.56
P02686	17	T	4.545	10.71	2.945	6.475	8.39	2.65	10.14	6.045	4.495	4.565	5.395	4.32
Q96CP2	17	S	23.6	11.6	21.75	10.55	12.15	18.95	10.47	15.85	11.55	14.65	11.45	20.55
Q9Y383	17	T	180.093	200.121	182.217	338.829	264.317	162.248	142.615	182.669	153.078	165.482	131.06	128.038
Q9Y383	17	T	180.093	200.121	182.217	338.829	264.317	162.248	142.615	182.669	153.078	165.482	131.06	128.038
Q9NT62	18	Y	2.335	1.955	2.65	3.42	2.655	2.045	1.5	1.59	1.825	1.425	0.771	0.3899
P52756	18	S	2.875	1.113	1.41056	0.0087	0.01201	0.008315	0.25975	1.33	0.544675	1.59	0.5675	1.2685
P18846	18	S	3.88144	23.55	30.3	6.64	6.91	8.425	7.25487	29.75	12.5	8.81	0.01027	15.65
P42679	18	S	5.68	2.16	5.02	0.9645	1.815	2.74	2.135	4.025	1.835	1.625	1.2985	1.805
Q13496	18	S	105.4	69.65	77.2	9.51	10.63	26.45	43.7	45.3	21	13.745	12.1566	38.65
P24844	18	T	607.883	882.626	578.149	5454.33	3435.94	1122.58	472.371	379.159	603.609	1903.38	1150.79	1196.96
P24844	18	T	607.883	882.626	578.149	5454.33	3435.94	1122.58	472.371	379.159	603.609	1903.38	1150.79	1196.96
Q8N3X1	18	S	66.95	45.25	51.85	140.5	128.5	124.5	45.4	60.35	70.3	139.5	193.5	139
Q96FW1	18	S	82.3	88	53.05	116	88.9	65.7	57.55	44.25	56.8	80.3	92.5	60.25
Q9BV40	18	S	5.705	7.23	8.585	9.95	11.25	32.25	5.06	7.175	2.28967	6.095	8.26	7.405
B5ME19	18	S	9.49	10.9	12.4	19.9	18.75	19.15	10.155	13.95	11.15	16.55	19.25	18.15
B5ME19	18	S	9.49	10.9	12.4	19.9	18.75	19.15	10.155	13.95	11.15	16.55	19.25	18.15
Q9BRD0	18	S	5.885	0.01122	2.64	0.0087	1.16466	0.645	0.01062	0.008915	0.014125	0.01605	0.01027	1.3774
P40222	18	S	23.75	24.45	29.15	12.4	11.85	17.9	12.915	20.05	19.25	19.45	0.01027	15.6
P10412	18	T	11.35	7.31	9.77	0.51095	0.01201	0.9465	10.215	5.935	7.79	2.57	2.065	4.02
Q6NW29	18	Y	0.00819	0.01122	0.00731	1.08095	0.98466	4.66	0.01062	0.322255	0.014125	1.0781	0.8316	2.61
P52272	18	M	0.00819	0.01122	0.00731	1.99595	0.01201	14.25	0.01062	0.008915	0.014125	0.01605	6.365	1.3274
P24844	18	T	4.43344	0.92594	1.24906	25.33	21.44	3.07931	0.02124	1.35867	5.10935	11.983	22.79	7.959
Q53H80	18	S	34.05	49.6	30.9	33.25	30.5	14.6	35.75	31.5	38.7	31	24.1	15.6
O43310	18	S	24	21.25	33	19.2	22.5	36.4	16.55	21.2	19.4	24.15	12.45	21.45
Q07666	18	S	243.55	269.007	218.907	161.1	244.2	154.8	233.265	263.95	249.2	459.25	51.27	235.6
P16401	18	S	949.2	895.5	1128.5	342.75	379.35	444.25	1044.5	812.55	1426.5	687.5	602.1	749
O15294	18	M	7.0945	11.655	13.335	13.4078	7.669	6.215	0.03186	0.481925	0.3457	0.60505	0.26764	0.4999
Q86UA6	18	S	10.51	13.6	9.97	2.99595	3.45466	3.92332	9.375	9.23	8.05	5.26	3.8316	6.185
P23497	18	S	117.9	46.41	144.05	57.945	38.07	30.215	103.8	138.99	61.7	69.485	115.6	126.35
P23497	18	S	117.9	46.41	144.05	57.945	38.07	30.215	103.8	138.99	61.7	69.485	115.6	126.35
Q9H6F5	18	S	423.795	365.03	539.682	177.74	190.55	242.65	500.45	709.095	419.945	220.798	277	306.405
Q9H6F5	18	S	24.795	17.53	18.6818	6.69	10.95	17.85	30.95	27.095	25.445	4.94795	18.2	16.905
P41212	18	T	257	357	265	350.5	294	175	359	319	358.5	350	386.5	310
P41212	18	T	514	714	530	701	588	350	718	638	717	700	773	620
Q9Y3Z3	18	S	24.1014	25.93	23.005	23.3759	22.5047	13.5453	33.9606	23.0589	20.9641	19.266	38.5603	18.1274
Q9Y3Z3	18	S	439.451	488.28	477.155	308.876	376.955	368.068	627.511	334.459	546.514	432.516	575.01	475.277
Q8NHG8	18	Y	36.95	32.45	26.45	35.25	34.45	28.125	23.15	25.95	28.9	34.75	24.05	35.4
Q93009	18	S	256.5	229.351	320.5	190.051	197.43	250.45	121.311	371.709	167.55	165.961	138.46	261.2
Q93009	18	S	256.5	229.351	320.5	190.051	197.43	250.45	121.311	371.709	167.55	165.961	138.46	261.2
Q93009	18	S	256.5	229.351	320.5	190.051	197.43	250.45	121.311	371.709	167.55	165.961	138.46	261.2
Q9Y520	19	T	2.04175	2.115	1.74175	3.605	3.095	1.93832	1.62987	1.54476	5.435	0.01605	1.3166	1.67
O60711	19	S	1.86144	1.42472	5.35056	0.0087	0.01201	1.64831	0.01062	0.008915	0.014125	0.01605	0.01027	0.01295
Q9Y4F9	19	S	0.00819	0.64972	0.98175	2.025	0.01201	1.26832	1.07075	1.04975	0.70445	1.03795	1.62867	1.785
P48634	19	S	0.00819	0.01122	0.00731	0.0087	28.1574	1.59332	0.01062	0.008915	0.014125	0.01605	0.01027	0.01295
P49840	19	T	52.05	40.6	45.25	21.35	22.45	28.35	25.25	31.15	33.15	35.8	18.7	33.2
P02786	19	S	11.54	17.85	5.725	3.89	2.28	8.78	12.065	8.055	10.75	7.835	6.345	7.185
O15027	19	T	95.5	111.621	79.7067	47.82	28.3847	26.7333	18.5405	30.6883	17.6436	28.7212	19.0389	6.2659
Q02363	19	S	20.55	14.8	23.4	5.955	5.975	10.735	9.45	13.5	8.845	7.025	3.96	11.9
P24844	19	T	607.883	882.626	578.149	5454.33	3435.94	1122.58	472.371	379.159	603.609	1903.38	1150.79	1196.96
P24844	19	T	607.883	882.626	578.149	5454.33	3435.94	1122.58	472.371	379.159	603.609	1903.38	1150.79	1196.96
P24844	19	T	607.883	882.626	578.149	5454.33	3435.94	1122.58	472.371	379.159	603.609	1903.38	1150.79	1196.96
P24844	19	T	607.883	882.626	578.149	5454.33	3435.94	1122.58	472.371	379.159	603.609	1903.38	1150.79	1196.96
A6NJG2	19	T	19.45	15.65	23.85	15.3	17.6	22.95	17.25	22.25	16.55	15.5	11.9	24.45
P29084	19	T	9.105	5.79	8.35	2.46	3.745	4.39	3.08	1.54975	2.895	3.32	0.9666	3.955
Q9H1E3	19	S	13.6	13.24	19.8	39	58.95	90.4	10.135	20	5.47	12.4	15.25	23.8
Q8WV19	19	T	17.05	14.2	25.45	20.1	13.35	37.85	1.69987	2.17416	1.29468	8.745	1.42367	1.505
P49450	19	S	59.85	207.5	249	160	193	140.5	263	196	287	234.5	272.5	208
P41208	19	M	34.05	11.1762	44.7	26.135	40.945	54.25	9.41	12.405	17.785	19.355	23.3136	49
O75368	19	K	10.02	9.125	5.565	27.75	17.05	10.5	14.3	7.91	17.15	15.55	22.4	10.45
P10155	19	S	29.9395	18.4015	14.9667	36.405	27.355	22.71	46.93	33.815	57.41	33.005	66.34	23.2355
Q9UNE7	19	S	63.1	30.05	32.8	25.95	31.55	35.3	28.4	26.85	33.35	31.3	29.9	34.1
Q9H1E3	19	S	216.3	213.25	250.65	455.75	735	1158.5	144.75	252.25	181.25	254.35	287.1	281.1
O15511	19	Y	6.15963	0.02244	5.10787	2.62965	0.02402	0.01663	7.76549	6.21367	0.02825	5.42415	7.51687	14.9203
P24844	19	S	4.43344	0.92594	1.24906	25.33	21.44	3.07931	0.02124	1.35867	5.10935	11.983	22.79	7.959
P24844	19	T	4.43344	0.92594	1.24906	25.33	21.44	3.07931	0.02124	1.35867	5.10935	11.983	22.79	7.959
Q9UNE7	19	S	397.6	291.55	212.1	155.7	172.2	168.03	220.1	213.1	226.4	197.05	172.8	250.65
Q9H1E3	19	S	4412.22	5149.4	4184.56	4787.93	5422.34	6471.65	5329.58	7101.8	4304.51	4173.05	5899.59	6296.42
O43399	19	S	17.2	13.5672	12.905	14.035	12.79	16.28	4.28987	5.92392	5.93968	3.72105	6.8005	6.61
Q6Y7W6	19	S	129.55	108.511	133.93	83.615	86.3073	109.055	264.81	186.805	210.21	144.77	174.01	162.655
P20700	19	T	71.39	134	83.1	83.45	91.5	71.7	50.4	43.1	58.35	70.05	56.65	56.55
Q9UGP4	20	M	0.39413	5.46772	0.01462	0.0174	0.28636	0.01663	0.02124	3.49308	1.76357	1.12915	3.04394	0.0259
Q9NT62	20	T	2.335	1.955	2.65	3.42	2.655	2.045	1.5	1.59	1.825	1.375	0.771	0.3899
Q9HD64	20	S	5.07	4.48	4.55	1.375	0.64966	0.853315	10.35	9.89	8.5	8.245	12.5	5.142
P31350	20	S	841.5	929	831.5	737.5	549	588.5	1106	800	966.5	606.5	620	461.5
P02786	20	Y	11.54	17.85	5.725	3.89	2.28	8.78	12.065	8.055	10.75	7.835	6.345	7.185
P08670	20	T	113.275	188.65	250.025	82.55	68.235	455.14	219.9	438.15	274.1	692	418.5	753.5
P08670	20	T	98.725	33.575	128.325	35.45	19.7645	132.59	103.5	171.05	128.35	327.5	216.65	387
Q14166	20	T	422	470.65	434.25	1330.35	836.6	616.45	447.67	393.79	520.45	1302.35	732.7	591.2
Q6ZS17	20	S	0.37494	0.129	0.52556	3.28	2.42	2.23	0.42787	1.267	0.29195	1.88	1.944	3.225
P41208	20	S	34.05	11.1762	44.7	26.135	40.945	54.25	9.41	12.405	17.785	19.355	23.3136	49
P41208	20	S	34.05	11.1762	44.7	26.135	40.945	54.25	9.41	12.405	17.785	19.355	23.3136	49
O00161	20	S	6.89	2.225	5.875	6.935	6.65	11.85	0.61487	1.227	0.014125	4.505	3.08	6.58
P24844	20	S	4.43344	0.92594	1.24906	25.33	21.44	3.07931	0.02124	1.35867	5.10935	11.983	22.79	7.959
Q99684	20	S	146.5	89.75	212.5	39.2	43.05	66.1	102.55	108	97.1	62.35	70.3	100.1
Q9UKA4	20	S	24.55	25	8.515	9.67	10.33	6.92	21.95	21.8	16.415	12.44	6.99	10.575
Q969T4	20	S	18.2368	31.65	35.05	17.36	15.755	18.245	11.08	19.155	13.665	11.135	4.08027	17.045
O15294	20	S	7.0945	11.655	13.335	13.4078	7.669	6.215	0.03186	0.481925	0.3457	0.60505	0.26764	0.4999
O15294	20	S	7.0945	11.655	13.335	13.4078	7.669	6.215	0.03186	0.481925	0.3457	0.60505	0.26764	0.4999
Q13523	20	S	49.3567	42.0112	37.445	26.4528	21.812	19.72	24.5349	27.7589	36.545	35.766	36	33.865
Q13523	20	S	181.757	133.278	144.995	117.803	117.962	120.97	88.2599	86.1781	119.745	124.991	126.9	140.515
Q6Y7W6	20	S	129.55	108.511	133.93	83.615	86.3073	109.055	264.81	186.805	210.21	144.77	174.01	162.655
O75569	20	T	116.007	117.606	112.157	143.25	147.55	177.35	124.85	151.75	95.47	103.75	119.65	143.2
P09086	21	K	7.64	1.66	7.975	3.07775	5.96	5.15	0.97575	4.29	2.01967	2.37795	0.01027	4.41555
Q9UGP4	21	Y	0.39413	5.46772	0.01462	0.0174	0.28636	0.01663	0.02124	3.49308	1.76357	1.12915	3.04394	0.0259
Q9UGP4	21	Y	0.39413	5.46772	0.01462	0.0174	0.28636	0.01663	0.02124	3.49308	1.76357	1.12915	3.04394	0.0259
Q7L9B9	21	S	0.52144	0.177	1.02056	0.0087	0.01201	0.454	1.348	1.185	1.0475	0.01605	2.93867	3.405
Q9NSI8	21	S	268.505	225.115	325.265	219.205	226.34	307.78	228.795	333.5	211.8	252.485	226.02	343.095
Q01196	21	S	73.495	46.04	109.295	24.516	31.51	44.73	48.877	67.46	58.385	28.6931	29.1311	40.565
Q96FF9	21	S	29.35	34.2	32.6	15.35	20.2	13.5	56.6	27.4	29.95	19.7	32.05	30.5
Q8IV50	21	S	58.0082	37.0612	31.7573	24.6977	28.812	29.2083	37.0199	27.1589	32.8947	34.4661	29.7103	29.1256
Q8N531	21	S	0.8945	2.68	1.23	2.11	1.735	1.535	1.6	2.24	2.365	3.275	2.83	2.09
Q96JG6	21	S	3.7865	2.9755	5.025	5.575	3.22	3.76	5.155	6.405	5.17	2.835	1.94	2.905
P31943	21	S	16.025	19.2	14.9006	54.75	42.45	61.95	12.8049	12.2548	10.8047	42.75	75.95	62.9
Q15056	21	S	0.60675	6.505	4.94	0.41125	0.01201	0.008315	2.38987	3.195	1.885	0.62795	0.86867	1.37555
Q9H6Y2	21	S	1.09494	0.02244	0.01462	1.8037	2.47701	1.84831	0.02124	1.56892	0.02825	2.29105	1.82027	1.42795
P62328	21	T	132.29	221.17	134.202	1858.8	2416.45	2277.55	70.8114	69.0398	91.6541	658	838.75	651.55
P55795	21	S	0.00819	0.01122	0.29756	10.005	8.22	6.495	2.305	2.965	2.975	13.95	7.43	7.175
O60832	21	S	56.5	84.2	82.35	95.55	39.85	27.55	97.9	91.6	79.3	113.5	60.5	44.35
P22314	21	S	224.857	320.861	253.661	232.511	122.619	132.163	218.811	368.259	169.444	235.616	99.3137	222.395
P22314	21	S	22.85	43.35	34.75	11.5028	10.6074	7.005	28.8	39.75	16.4	20.1	9.21	18.25
Q9H6F5	21	S	24.795	17.53	18.6818	6.69	10.95	17.85	30.95	27.095	25.445	4.94795	18.2	16.905
Q9HCD5	21	S	68.5	52.35	53.85	70.95	78.8	81.05	48.85	69.7	44.25	51.6	61.1	71.5
Q9Y3Z3	21	T	107.575	102.625	103.295	138.69	117.02	108.237	121.925	141.6	132.755	151.935	132.46	84.245
Q9Y3Z3	21	T	98.2	94.7	93.15	131	114.4	99.127	112.2	131.55	124.8	147.75	126.2	78.8
Q9Y3Z3	21	T	24.1014	25.93	23.005	23.3759	22.5047	13.5453	33.9606	23.0589	20.9641	19.266	38.5603	18.1274
Q9UJV9	21	S	111.075	126.131	112.852	76.5761	62.517	50.9916	112.575	127.668	97.8774	55.9061	99.8337	63.6056
Q8IV50	21	S	13.9867	13.8462	17.1573	20.8478	17.662	18.8583	15.0699	22.6589	21.3447	20.5661	19.5103	12.7256
Q9Y2I8	22	S	0.00819	2.5215	4.12175	0.37025	0.01201	0.995	1.09487	1.60976	2.22967	1.2431	0.01027	3.43
P11474	22	S	36.6	19	42.45	11.585	9.35735	13.64	24.75	34.2	17.1547	5.45795	11.3	10.195
Q9UKV0	22	S	12.95	20.9	15.9	9.42	7.035	4.84	12.85	11.6	12.65	6.565	4.285	3.86
Q8NE71	22	S	29.678	24.9147	56.865	22.7428	18.6247	25.82	8.69075	33.225	5.8188	8.25605	0.02054	13.095
Q8NE71	22	S	29.678	24.9147	56.865	22.7428	18.6247	25.82	8.69075	33.225	5.8188	8.25605	0.02054	13.095
Q9H6Y2	22	M	97.9582	26.1612	77.3573	32.0087	56.612	116.508	43.3606	34.8589	59.5641	55.266	103.26	61.063
Q9UH99	22	S	5.005	9.015	33.35	13.95	15.8	14.75	27.9	33.45	21.45	16.65	40.1	41.7
P09651	22	S	1.06175	0.01122	1.31	3.67	2.44	1.68	1.27575	1.85	0.624675	6.755	2.59367	2.09
P09651	22	S	1.06175	0.01122	1.31	3.67	2.44	1.68	1.27575	1.85	0.624675	6.755	2.59367	2.09
P22234	22	Y	0.99119	5.28972	2.45731	1.9437	1.39535	5.096	5.08562	2.58392	2.41345	0.8052	3.69027	1.7929
Q9H6Y2	22	M	1.09494	0.02244	0.01462	1.8037	2.47701	1.84831	0.02124	1.56892	0.02825	2.29105	1.82027	1.42795
Q9Y2K7	22	Y	16.25	6.17	11.2	5.005	5.6	9.13	6.51	5.30476	9.115	6.34	4.48	5.4
Q9BRS2	22	S	396.1	277.45	329.3	160.78	181.23	241.35	222.961	263.655	239.805	195.85	162.86	224.535
Q01130	22	T	1.215	4.88	3.715	0.9675	1.82	0.58	5.245	3.63	0.7175	0.1386	3.1	6.745
Q9Y4K1	22	S	40.8	30.95	50.65	8.85	13.3	20.05	23.85	27.9	30.8	21.2	13.15	31.95
Q9NTJ3	22	S	359.45	223.85	320.6	173.2	179.2	225.9	166.45	173.45	232.7	195.4	140.7	172.35
P46779	22	K	12.5	9.095	10.58	6.175	7.18	8.125	4.29987	2.35975	8.01	6.075	9.455	9.89
P41212	22	S	268.67	377.3	284.15	367.5	301.755	182.67	380.25	336.8	377.2	371.3	403.3	324.35
Q4KMP7	22	S	63.2535	43.803	54.647	33.68	40.355	58.105	56.495	44.089	45.845	58.1581	40.52	41.535
Q9NTJ3	22	S	1428.2	991.45	1546.7	497.2	649.79	766.3	628.365	684.575	658.155	457.616	473.712	758.156
P14317	23	T	0.00819	12.285	9.22	42.55	20.2	11.85	0.50487	12.74	0.57945	9.955	0.01027	0.01295
Q9NWW5	23	S	2.02	1.17	4.665	0.36545	0.01201	0.008315	6.17	2.14	3.465	1.81	4.82	2.525
Q96A57	23	S	1.71	0.7815	5.71	0.0087	0.01201	0.813315	11.9	14.5	11.05	0.86795	5.08	2.805
Q13492	23	S	3.905	6.29	1.675	0.66775	0.01201	0.586	6.62	3.69	5.425	5.44	4.165	3.02
Q14186	23	S	261.5	147.5	222	89.4	100.95	117.5	204.5	275.5	187.5	107	125.5	117.5
O95685	23	S	41.57	42.035	26.25	43.775	26.5223	22.41	36.22	34.18	38.44	29.905	38.53	26.24
O95685	23	S	36.405	35.125	20.625	27.875	16.9424	14.665	30.23	27.225	32.89	21.595	30.935	20.675
O15027	23	S	38.15	12.065	27.1	17.365	10.3047	19.62	6.75487	3.13416	6.27	2.535	11.6037	0.01295
O15027	23	S	83.15	97.715	71.45	40.115	24.3547	25.525	18.5299	29.5242	17.6294	25.5931	19.0287	6.25295
O15027	23	S	95.5	111.621	79.7067	47.82	28.3847	26.7333	18.5405	30.6883	17.6436	28.7212	19.0389	6.2659
O15027	23	S	95.5	111.621	79.7067	47.82	28.3847	26.7333	18.5405	30.6883	17.6436	28.7212	19.0389	6.2659
P10155	23	Y	4.379	20.69	12.52	12.71	4.71	9.62	13.46	17.43	23.92	4.21	26.18	3.1711
Q9NSV4	23	S	19.1	20.4	24.65	14.785	23.55	12.7	30	24.1	10.7	4.295	19.55	39.75
Q9Y383	23	T	12.35	31.2	19.8	25	22.85	10.85	16.2	28.05	5.10945	3.9681	10.6566	18.95
Q8NHH9	23	T	8.97819	2.03094	25.2667	11.995	9.17466	15.3883	17.9758	30.3	32.18	15.3481	27.7103	26
P10155	23	Y	29.9395	18.4015	14.9667	36.405	27.355	22.71	46.93	33.815	57.41	33.005	66.34	23.2355
P10155	23	Y	59.879	36.803	29.9335	72.81	54.71	45.42	93.86	67.63	114.82	66.01	132.68	46.4711
P17480	23	S	0.00819	2.10972	2.37	16.45	6.255	6.77	1.87075	3.445	1.27	28.05	4.435	10.36
Q96L91	23	S	0.96644	7.58	3.48556	0.0087	0.01201	0.008315	0.01062	0.008915	0.014125	1.5881	0.01027	0.01295
P51003	23	T	4.895	4.64	5.56	2.24	1.525	1.275	1.26075	6.21	1.59445	2.355	0.6925	1.6774
P13051	23	S	20.3	12.8	25.9	5.59	6.175	11.5	11.55	18.35	9.88	9.75	5.04	12.05
Q8IXJ6	23	S	17.7	28.3	25.35	36.75	30.75	24.45	24.1	40.55	23.7	26.95	21.65	26.65
Q01130	23	Y	1.215	4.88	3.715	0.9675	1.82	0.58	5.245	3.63	0.7175	0.1386	3.1	6.745
Q96A57	23	S	41.62	64.013	96.205	67.3174	58.524	58.3266	191.85	148.95	159.85	66.3309	89.16	59.31
O43399	23	T	79.95	66.2365	56.4	79.12	78.25	74.9	43.395	40.5892	36.45	25.1161	32.045	22.98
Q13523	23	S	49.3567	42.0112	37.445	26.4528	21.812	19.72	24.5349	27.7589	36.545	35.766	36	33.865
Q13523	23	S	181.757	133.278	144.995	117.803	117.962	120.97	88.2599	86.1781	119.745	124.991	126.9	140.515
Q9Y3Z3	23	S	98.2	94.7	93.15	131	114.4	99.127	112.2	131.55	124.8	147.75	126.2	78.8
Q9Y3Z3	23	S	24.1014	25.93	23.005	23.3759	22.5047	13.5453	33.9606	23.0589	20.9641	19.266	38.5603	18.1274
Q9UJV9	23	S	128.625	95.9824	104.097	86.7802	65.9317	89.8866	220.126	181.923	206.068	103.348	159.179	75.3805
Q96FF9	23	T	5.65675	18.275	21.35	10.03	9.75735	8.645	18.075	17.12	39.5	23.6	16.88	11.66
Q6Y7W6	23	S	129.55	108.511	133.93	83.615	86.3073	109.055	264.81	186.805	210.21	144.77	174.01	162.655
Q6Y7W6	23	S	129.55	108.511	133.93	83.615	86.3073	109.055	264.81	186.805	210.21	144.77	174.01	162.655
Q92619	23	S	608.9	255.45	325.5	197.15	220.05	166.45	194.05	173.7	115.6	263.35	163.2	220.15
Q93009	23	M	256.5	229.351	320.5	190.051	197.43	250.45	121.311	371.709	167.55	165.961	138.46	261.2
Q9H910	24	S	7.365	12.25	16.8	6.945	5.62	1.73832	1.00575	10.275	1.26945	0.4466	0.53367	0.7674
Q15435	24	S	24.4362	73.95	92.2	28.0709	40.875	30.1533	97.9507	79.4842	31.4841	13.6042	106.217	110.31
Q15435	24	S	24.428	58.7	77.9	21.941	34.965	27.5	93.4	74.6	31.47	13.5881	102.3	101.6
P50548	24	S	27.8	57.5	26.05	19.15	14.4	7.75	39.2	23.05	36.65	22.05	8.17	10.395
P24844	24	M	607.883	882.626	578.149	5454.33	3435.94	1122.58	472.371	379.159	603.609	1903.38	1150.79	1196.96
Q8IV50	24	S	58.0082	37.0612	31.7573	24.6977	28.812	29.2083	37.0199	27.1589	32.8947	34.4661	29.7103	29.1256
P07355	24	Y	40.315	33.485	54.135	62.4	72.4	235.05	23.355	53.7	36.385	69.2	53.8	88.55
P07355	24	Y	40.315	33.485	54.135	62.4	72.4	235.05	23.355	53.7	36.385	69.2	53.8	88.55
B5ME19	24	T	0.00819	3.3065	5.775	25.1	20.5	28.4	11.75	11.815	10.1	20.95	27.6	25.15
B5ME19	24	T	0.00819	3.3065	5.775	25.1	20.5	28.4	11.75	11.815	10.1	20.95	27.6	25.15
Q6IC98	24	S	0.00819	0.01122	2.07056	0.0087	0.70466	0.305815	2.57	0.919755	1.32468	3.185	1.7866	0.7074
P51003	24	S	19.25	18.25	19	12.55	13.1	12.25	37.05	29.1	29.4	9.265	19.8	16.85
Q9UGP4	24	S	0.38594	5.4565	0.00731	0.0087	0.27435	0.008315	0.01062	3.48416	1.74945	1.1131	3.03367	0.01295
Q9P013	24	S	0.00819	0.01122	0.00731	0.77275	1.15235	3.48	0.01062	0.008915	0.014125	0.01605	0.01027	0.01295
P24844	24	M	4.43344	0.92594	1.24906	25.33	21.44	3.07931	0.02124	1.35867	5.10935	11.983	22.79	7.959
Q9BRS2	24	S	396.1	277.45	329.3	160.78	181.23	241.35	222.961	263.655	239.805	195.85	162.86	224.535
Q9BRS2	24	S	396.1	277.45	329.3	160.78	181.23	241.35	222.961	263.655	239.805	195.85	162.86	224.535
Q5XUX1	24	T	17.45	15.05	17.05	15.5	11.2	27.8	14.9	18.35	21.2	14.65	14.15	27.75
O94921	24	S	8.91	5.085	10.405	7.78	9.09	14.25	6.67	9.85	7.47	11.75	11.9	19.4
Q92466	24	S	213.95	142.25	356.95	183.3	207.15	270.35	228.7	252.25	265.05	202.05	230.4	313.4
Q92466	24	S	97.7	59.95	122.3	87.55	98.35	114.4	73.5	92.25	80.35	71.95	69.25	95.55
O00178	24	S	27.46	58.6	57.9	74.7	59.15	39.36	46.95	102.95	52.45	84.1	57.5	60.6
P22314	24	S	22.85	43.35	34.75	11.5028	10.6074	7.005	28.8	39.75	16.4	20.1	9.21	18.25
O00193	24	S	664.6	660.7	677.58	942.905	905.06	1141.8	670.4	876.63	560.664	761.87	1007.46	957.7
P23497	24	M	117.9	46.41	144.05	57.945	38.07	30.215	103.8	138.99	61.7	69.485	115.6	126.35
Q9H4L7	24	T	13.575	10.55	14.2	2.50775	3.52966	9.61	12.19	11.75	10.7	2.12295	16.95	2.6074
A0MZ66	24	Y	17.99	9.295	6.70056	4.34095	9.76	16.9033	14.995	31.63	7.885	33.33	33.3537	58.2
Q8IV50	24	S	13.9867	13.8462	17.1573	20.8478	17.662	18.8583	15.0699	22.6589	21.3447	20.5661	19.5103	12.7256
Q96QH2	25	S	0.41375	0.4025	2.34556	0.0087	2.5105	13	0.56075	0.008915	0.014125	0.01605	0.01027	0.87555
Q96A57	25	T	1.71	0.7815	5.71	0.0087	0.01201	0.813315	11.9	14.5	11.05	0.86795	5.08	2.805
Q01130	25	T	0.00819	1.465	1.023	0.0087	0.01201	0.008315	2.88	0.63416	0.014125	0.01605	1.2	3.305
O95685	25	S	36.405	35.125	20.625	27.875	16.9424	14.665	30.23	27.225	32.89	21.595	30.935	20.675
Q93100	25	S	69.7	43	69.35	23.35	30.55	34.3	51.1	46.5	46.1	27.2	38.2	59.3
O15027	25	S	38.15	12.065	27.1	17.365	10.3047	19.62	6.75487	3.13416	6.27	2.535	11.6037	0.01295
O15027	25	S	83.15	97.715	71.45	40.115	24.3547	25.525	18.5299	29.5242	17.6294	25.5931	19.0287	6.25295
O15027	25	S	95.5	111.621	79.7067	47.82	28.3847	26.7333	18.5405	30.6883	17.6436	28.7212	19.0389	6.2659
Q7L9B9	25	S	2.695	8.42	4.015	2.39775	4.095	1.9325	6.535	6.235	8.895	7.59	6.165	5.715
P04233	25	S	1.26463	4.90622	2.63731	31.0559	25.0847	21.6333	4.11562	4.17891	3.11912	8.46605	4.68027	4.54795
P04233	25	S	1.26463	4.90622	2.63731	31.0559	25.0847	21.6333	4.11562	4.17891	3.11912	8.46605	4.68027	4.54795
P24844	25	M	607.883	882.626	578.149	5454.33	3435.94	1122.58	472.371	379.159	603.609	1903.38	1150.79	1196.96
P24844	25	M	607.883	882.626	578.149	5454.33	3435.94	1122.58	472.371	379.159	603.609	1903.38	1150.79	1196.96
Q6Y7W6	25	T	106.05	91.6	103.35	74.3	74.15	76	57.8	79.85	52.4	37.95	49.5	47.2
Q6Y7W6	25	T	88.2	70.35	85.35	62.45	62	60.85	30.1	40.1	26.2	20.95	26.5	24.9
Q99578	25	M	0.00819	0.01122	0.00731	0.0087	0.01201	0.1215	0.23487	0.008915	0.4015	0.01605	0.1666	0.01295
O00178	25	S	4.18175	0.46822	15.15	9.845	10.7	19.45	11.755	6.78	21.35	3	20.7	19.3
Q13596	25	S	28.1082	21.485	23.8335	146.4	109.9	75.75	5.16062	13.3039	6.03413	133.95	63.15	68.6
Q9UNE7	25	S	63.1	30.05	32.8	25.95	31.55	35.3	28.4	26.85	33.35	31.3	29.9	34.1
Q9Y6A5	25	S	6.66	4.71972	5.655	9.115	6.835	2.735	1.91487	1.03416	1.91445	2.2231	0.01027	0.42105
Q92609	25	S	12.95	13.3	14.1	4.19	0.68466	1.135	8.60575	14.3042	3.58945	1.9281	8.325	12.95
P49736	25	T	68.95	49.7065	36.7067	24.035	29.83	14.525	21.9049	20.76	34.905	15.1659	13.7987	11.5505
P07910	25	T	0.00819	0.01122	0.00731	4.02	2.215	3.815	0.01062	0.008915	0.014125	1.93	2.595	2.385
P07910	25	T	0.00819	0.01122	0.00731	4.02	2.215	3.815	0.01062	0.008915	0.014125	1.93	2.595	2.385
P07910	25	T	0.00819	0.01122	0.00731	4.02	2.215	3.815	0.01062	0.008915	0.014125	1.93	2.595	2.385
P07910	25	T	0.00819	0.01122	0.00731	4.02	2.215	3.815	0.01062	0.008915	0.014125	1.93	2.595	2.385
P07910	25	T	0.00819	0.01122	0.00731	4.02	2.215	3.815	0.01062	0.008915	0.014125	1.93	2.595	2.385
P24844	25	M	4.43344	0.92594	1.24906	25.33	21.44	3.07931	0.02124	1.35867	5.10935	11.983	22.79	7.959
Q8IXJ6	25	S	17.7	28.3	25.35	36.75	30.75	24.45	24.1	40.55	23.7	26.95	21.65	26.65
O75995	25	S	176.301	373.25	365.6	232.3	277.45	308	238.1	255.6	118.75	182.2	175.7	546.9
O75995	25	S	155.5	132	161.5	119	141	139.5	102.9	123.5	87.75	109.95	116	208
C9JLW8	25	S	234	198.5	288	146.5	155	223.5	178.5	265	180.5	140.5	134.5	173
O75695	25	K	4.38	2.585	2.62	1.495	1.299	2.49	5.21	5.105	2.86	1.0181	3.595	2.655
O75695	25	K	8.76	5.17	5.24	2.99	2.743	4.98	10.42	10.21	5.72	2.0362	7.36	5.31
O75695	25	K	4.38	2.585	2.62	1.495	1.444	2.49	5.21	5.105	2.86	1.0181	3.765	2.655
Q16637	25	T	545.19	608.08	456.235	424.77	369.855	158.125	604.855	593.8	635	375.845	459.28	307.5
Q16637	25	T	349.675	356.725	284.565	265.305	235.96	109.63	365.24	349.115	415.625	277.515	295.21	205.11
P49736	25	T	678	866.407	891.85	446.085	586.33	433.295	624.055	516.91	769.205	593.208	476.804	553.291
O60678	25	S	305.145	317.365	321.58	56.3305	97.042	110.415	369.7	306.25	250.8	110.43	205.2	129.665
O60678	25	S	297.35	312.35	312.65	47.7055	95.2074	102.15	353.75	293.5	243.5	102.54	184.8	116
Q8NHG8	25	S	21.65	16.3	14.7	19.15	20.35	15.25	9.2	14.75	13.6	18.45	12.3	20.25
P16949	25	S	508.213	644.906	434.382	691.666	549.137	535.618	653.921	549.109	632.134	488.691	515.1	308.011
Q92619	25	S	608.9	255.45	325.5	197.15	220.05	166.45	194.05	173.7	115.6	263.35	163.2	220.15
Q92619	25	S	608.9	255.45	325.5	197.15	220.05	166.45	194.05	173.7	115.6	263.35	163.2	220.15
P20700	25	T	71.39	134	83.1	83.45	91.5	71.7	50.4	43.1	58.35	70.05	56.65	56.55
Q93009	25	M	256.5	229.351	320.5	190.051	197.43	250.45	121.311	371.709	167.55	165.961	138.46	261.2
Q93009	25	M	256.5	229.351	320.5	190.051	197.43	250.45	121.311	371.709	167.55	165.961	138.46	261.2
Q53F19	25	S	57.7	48.05	46.6	60.1	66.45	75.65	57.95	86.2	55.9	53.75	55.2	56.7
Q6ZSR9	26	S	13.4567	3.7315	7.10675	1.79595	2.52966	10.96	19.25	20.5	33.6	17.1	16.45	20.1
P28066	26	Y	0.00819	0.01122	0.00731	0.0087	0.01201	0.008315	0.01062	0.008915	0.014125	0.01605	0.01027	0.01295
Q9H1E3	26	Y	0.01638	0.02244	0.01462	0.0174	0.02402	0.01663	0.02124	0.01783	0.02825	0.0321	0.02054	0.0259
O75643	26	S	8.25	8.475	9.2	0.82775	0.92735	1.72	11.6	10.335	8.405	4.86	9.515	8.325
P11474	26	S	36.6	19	42.45	11.585	9.35735	13.64	24.75	34.2	17.1547	5.45795	11.3	10.195
P49841	26	M	22	2.07472	33	8.00275	9.95735	29.4	15.35	11.38	25.8	4.555	43.3	40.9
Q8N3P4	26	S	4.34	3.365	3.925	1.57775	2.115	1.4	1.51487	3.87	4.015	4.2	4.09	2.86
O43504	26	S	8.29	7.75	8.485	4.87	2.27	7.06	13.35	7.15	14.6	5.77	6.495	5.135
Q6Y7W6	26	S	88.2	70.35	85.35	62.45	62	60.85	30.1	40.1	26.2	20.95	26.5	24.9
Q96FW1	26	Y	123.3	91.8212	66.7567	135.759	102.465	148.1	77.9599	45.7889	86.775	82.4611	156.7	75.925
Q96FW1	26	Y	83.2	7.53244	28.4235	38.5674	27.5293	156.25	41.3647	2.95283	59.975	4.5671	127.7	31
Q96FW1	26	Y	231.5	183.51	131.85	270.55	204	199.4	153.05	91.435	164.7	165.135	283.9	147.5
P07355	26	S	72.85	63.91	67.3	59.75	72.4	235.05	63.25	98.05	32.985	68.3	57.75	94.6
P07355	26	S	72.85	63.91	67.3	59.75	72.4	235.05	63.25	98.05	32.985	68.3	57.75	94.6
Q9BVJ6	26	Y	0.03276	0.04488	0.02924	0.0348	0.04804	0.03326	0.04248	0.03566	0.0565	0.0642	0.04108	0.0518
Q9H1E3	26	Y	13.7228	8.58188	16.3057	12.8484	11.0627	27.5366	20.2912	21.3673	17.2371	38.848	38.2437	23.0718
Q15067	26	S	1.895	2.095	1.59	3.63	2.48	3.16	1.665	1.12475	1.50467	6.435	2.515	2.075
Q6IAA8	26	S	10.045	8.935	14.9	0.0087	0.01201	1.02	9.805	14.55	4.33	2.335	1.95367	2.225
P49736	26	S	68.95	49.7065	36.7067	24.035	29.83	14.525	21.9049	20.76	34.905	15.1659	13.7987	11.5505
Q8N1G2	26	S	45.2	43.7	60.65	30.2028	37.3573	61.6	26.2557	96.65	50.75	52.5	47.05	83.5
O75995	26	S	155.5	132	161.5	119	141	139.5	102.9	123.5	87.75	109.95	116	208
C9JLW8	26	S	70.05	60.4	87.05	40.9	52.15	73.45	65.2	74.55	60.35	47.95	52.45	64.45
Q92466	26	S	97.7	59.95	122.3	87.55	98.35	114.4	73.5	92.25	80.35	71.95	69.25	95.55
P41212	26	S	268.67	377.3	284.15	367.5	301.755	182.67	380.25	336.8	377.2	371.3	403.3	324.35
P41212	26	S	268.67	377.3	284.15	367.5	301.755	182.67	380.25	336.8	377.2	371.3	403.3	324.35
Q9BVJ6	26	Y	300.88	200.469	248.531	112.719	127.589	176.962	193.737	225.493	223.178	139.31	129.326	155.321
P29966	27	S	0.00819	0.01122	0.00731	0.0087	0.01201	0.508315	0.73075	0.67916	0.014125	0.01605	0.01027	0.01295
P11474	27	S	36.6	19	42.45	11.585	9.35735	13.64	24.75	34.2	17.1547	5.45795	11.3	10.195
Q15435	27	S	24.428	58.7	77.9	21.941	34.965	27.5	93.4	74.6	31.47	13.5881	102.3	101.6
Q9H0G5	27	S	8.655	15.625	12.75	21.85	17.5	16.45	15.2	14.35	13.275	24.85	25.65	21.6
Q9BT23	27	S	21.0068	47.05	54	33	41.55	38.6	36.4	50.8	56.55	45.75	47.65	73
P08670	27	S	169.3	142.925	319.3	92.85	74.7795	464.45	136.4	407.9	208.25	664	307.65	725
Q9UBP6	27	S	13.2514	15.85	23.77	13.81	6.93	13.14	0.19587	8.48	1.01513	4.8331	0.22137	9.325
Q9UBP6	27	S	13.2514	15.85	23.77	13.81	6.93	13.14	0.19587	8.48	1.01513	4.8331	0.22137	9.325
P61956	27	S	3.21	1.2515	2.99	8.345	9.405	16	2.105	1.30916	1.635	8.495	8.74	11.8
Q71UM5	27	S	41.85	24.2205	34.035	84.415	74.45	68.85	55.9	53.065	55	76.59	138.95	85.5
Q71UM5	27	S	41.85	24.2205	34.035	84.415	74.45	68.85	55.9	53.065	55	76.59	138.95	85.5
Q71UM5	27	S	41.85	24.2205	34.035	84.415	74.45	68.85	55.9	53.065	55	76.59	138.95	85.5
Q71UM5	27	S	41.85	24.2205	34.035	84.415	74.45	68.85	55.9	53.065	55	76.59	138.95	85.5
Q9Y4C4	27	S	2.38175	8.11	11.19	25.95	18.05	22.35	19.75	19.55	22.2	29.9	42	26.8
Q9NYL9	27	T	89.64	101.04	100.935	162.9	97.655	95.85	139.05	127.4	158.375	147.62	163.4	111.5
Q15366	27	S	0.00819	0.01122	0.49906	0.79275	0.63966	2.625	0.33375	0.008915	0.282175	1.345	0.64867	0.99055
Q15366	27	S	0.00819	0.01122	0.49906	0.79275	0.63966	2.625	0.33375	0.008915	0.282175	1.345	0.64867	0.99055
Q9H410	27	S	9.265	13.15	13.76	6.45275	6.06	6.81	13.575	11.045	17.4	7.745	14.25	8.27
Q92609	27	Y	12.95	13.3	14.1	4.19	0.68466	1.135	8.60575	14.3042	3.58945	1.9281	8.325	12.95
P49736	27	S	68.95	49.7065	36.7067	24.035	29.83	14.525	21.9049	20.76	34.905	15.1659	13.7987	11.5505
P38936	27	S	0.00819	0.56472	0.00731	4.23	2.01466	0.008315	0.01062	0.008915	0.014125	0.01605	0.01027	0.01295
Q9H410	27	S	15.8	22.2047	17.2756	12.0128	9.57966	11.72	15.4657	14.915	18.6695	11.393	16.9816	12.55
P12956	27	S	66.315	33.21	33.1506	28.475	30.615	59	39.26	47.81	37.55	52.6	41.91	59.8
Q8NHH9	27	S	21.6	23.2	55.35	35.2	22.55	28.65	43.3	62.65	31.9	37.55	20.85	31.4
Q9NTJ3	27	S	359.45	223.85	320.6	173.2	179.2	225.9	166.45	173.45	232.7	195.4	140.7	172.35
O75695	27	Y	4.38	2.585	2.62	1.495	1.299	2.49	5.21	5.105	2.86	1.0181	3.595	2.655
O75695	27	Y	8.76	5.17	5.24	2.99	2.743	4.98	10.42	10.21	5.72	2.0362	7.36	5.31
P26038	27	K	0.756	1.115	0.19106	1.135	0.584	0.9575	0.20037	0.702	1.125	0.4286	0.3106	1.405
P26038	27	K	0.756	1.115	0.19106	1.135	0.584	0.9575	0.20037	0.702	1.125	0.4286	0.3106	1.405
P26038	27	K	0.756	1.115	0.19106	1.135	0.584	0.9575	0.20037	0.702	1.125	0.4286	0.3106	1.405
Q05D32	27	Y	33.95	20.55	51.95	14.45	13.8	26.1	11.7	21.1	26.45	21.4	12.03	24.15
Q09161	27	T	762.54	848.26	688.305	520.731	470.039	633.445	1253.66	1333.48	1045.46	570.49	727.297	670.155
P41212	27	Y	257	357	265	350.5	294	175	359	319	358.5	350	386.5	310
P41212	27	Y	514	714	530	701	588	350	718	638	717	700	773	620
P41212	27	Y	514	714	530	701	588	350	718	638	717	700	773	620
O60678	27	S	297.35	312.35	312.65	47.7055	95.2074	102.15	353.75	293.5	243.5	102.54	184.8	116
P22234	27	S	166.883	113.731	113.057	66.5127	64.765	79.151	135.925	151.975	100.555	63.3931	93.13	64.605
Q9NTJ3	27	S	1658.6	1176.25	1717.7	551	718.3	772	805.35	768.21	802.055	466.516	543.437	856.956
Q9Y3Z3	27	S	439.451	488.28	477.155	308.876	376.955	368.068	627.511	334.459	546.514	432.516	575.01	475.277
O00418	27	S	14.95	13.25	12.23	10.14	12.3	9.125	12.65	13.35	9.225	6.61	18.6	15.75
Q6ZSR9	28	Y	13.4567	3.7315	7.10675	1.79595	2.52966	10.96	19.25	20.5	33.6	17.1	16.45	20.1
Q9H2H9	28	S	1.95119	0.02244	1.14406	0.51645	0.02402	0.838315	3.19162	0.943075	4.66413	0.2425	0.02054	0.90035
P09086	28	S	7.64	1.66	7.975	3.07775	5.96	5.15	0.97575	4.29	2.01967	2.37795	0.01027	4.41555
P19338	28	S	49.8649	0.03366	70.0079	0.0261	1.58368	1.07994	98.9049	0.026745	0.042375	0.04815	119.21	62.9629
P61956	28	S	3.21	1.2515	2.99	8.345	9.405	16	2.105	1.30916	1.635	8.495	8.74	11.8
P61956	28	S	3.21	1.2515	2.99	8.345	9.405	16	2.105	1.30916	1.635	8.495	8.74	11.8
Q6IC98	28	S	0.00819	2.145	3.29	7.26	5.8	5.03	0.82075	2.585	3.76	6.125	5.97	3.37
Q8N567	28	S	2.1	2.58972	5.6	0.0087	0.01201	0.008315	0.43725	0.57416	0.014125	0.90295	0.59367	3.685
Q9H410	28	S	9.265	13.15	13.76	6.45275	6.06	6.81	13.575	11.045	17.4	7.745	14.25	8.27
Q13501	28	S	3.935	7.065	7.15	53.7	68.2	64.3	18.85	17.2	16	58.4	72.75	67.85
P63313	28	T	1.725	1.59472	3.30056	66.6	58.15	161	0.01062	0.008915	0.149675	2.46295	3.67367	2.92555
Q6NW29	28	S	0.36094	0.5565	0.00731	16.6	14.25	18	1.71987	3.61976	5.505	13.35	17.85	11.55
Q9UK76	28	S	5.85675	19.7	15	33	23.45	25.9	11.7	14.75	15	13.45	6.675	9.315
Q9NR19	28	S	186	157	216	343	319.5	490.5	194	321.5	159.5	346	302.5	486.5
P42696	28	S	209.85	119.1	185.95	45.6	60.15	90.05	106.95	111.8	125.7	56.9	65.35	93.1
O95685	28	S	40	31.8	28.25	70.6	44.2	34.4	55.55	32.6	42.85	44.55	45	32.4
Q9Y2K7	28	S	98.3067	50.0265	86.6467	31.5428	33.1823	66.135	52.295	53.0048	48.2	39.2531	35.1216	59.695
P22314	28	S	182	273.8	211.6	174	114.44	104.65	170.1	226.55	138.35	159.55	85.6	152.3
Q9NTJ3	28	S	359.45	223.85	320.6	173.2	179.2	225.9	166.45	173.45	232.7	195.4	140.7	172.35
O75695	28	S	4.38	2.585	2.62	1.495	1.444	2.49	5.21	5.105	2.86	1.0181	3.765	2.655
Q05D32	28	S	33.95	20.55	51.95	14.45	13.8	26.1	11.7	21.1	26.45	21.4	12.03	24.15
P42696	28	S	196.961	202.905	258.06	151.144	101.645	269.677	119	126.695	232.4	517.179	150.925	204.43
Q9H4L7	28	S	13.575	10.55	14.2	2.50775	3.52966	9.61	12.19	11.75	10.7	2.12295	16.95	2.6074
Q16637	28	S	545.19	608.08	456.235	424.77	369.855	158.125	604.855	593.8	635	375.845	459.28	307.5
P19338	28	S	2401.24	4284.19	3459.89	1605.26	2673.76	1420.06	2796.65	2959.85	4000.3	1395.2	3970.83	2543.44
P19338	28	S	3509.8	5743.11	4982.59	2133.3	3477.53	2202.09	3388.07	3995.52	4900.9	1958.9	4437.67	3325.56
P19338	28	S	3518.66	5747.48	4993.77	2214.29	3580.12	2394.84	3395.78	4026.84	4920.02	2051.68	4489.13	3401.76
P19338	28	S	3475.63	5571.56	4907.13	2199.43	3556.89	2403.02	3307.93	3928.39	4915.71	2044.87	4473.54	3344.56
O60293	28	S	30.47	13.205	43.15	6.97275	5.5297	3.81331	10.1107	13.195	21.52	17.385	15.3987	23.4
Q8NHG8	28	S	15.3	16.15	11.75	16.1	14.1	12.875	13.95	11.2	15.3	16.3	11.75	15.15
Q86W92	28	Y	14.035	21.1515	19.065	18.435	15.7	7.855	15.675	9.78	12.895	15.81	13.16	8.84
Q86W92	28	Y	8.41	3.403	11.63	8.77	7.6	9.22	10.73	4.55	13.63	6.02	18.24	6.2
P29966	29	S	0.01638	0.02244	0.01462	0.0174	0.02402	0.01663	0.02124	0.01783	0.02825	0.0321	0.02054	0.0259
Q7Z628	29	T	6.53	6.045	10.06	1.37	1.995	1.65	1.81075	5.745	4.02	2.475	0.01027	3.06
Q8TCJ2	29	S	3.165	5.39	8.93	5.74	2.26466	1.705	12.225	9.125	10.595	5.295	3.405	3.025
Q8IYI6	29	K	33.0182	13.3017	46.2467	14.2887	13.3757	33.525	10.5906	8.10975	11.2774	10.0809	13.8053	11.9426
Q8IV50	29	S	58.0082	37.0612	31.7573	24.6977	28.812	29.2083	37.0199	27.1589	32.8947	34.4661	29.7103	29.1256
Q9UHW9	29	S	3.44675	5.49	6.67	14.95	13	15.45	6.495	10.595	8.44	14.15	16.45	15.15
P22626	29	S	0.00819	1.46472	1.25175	5.53	2.315	2.67	0.01062	0.008915	0.455175	6.425	1.645	1.27
P68104	29	Y	4.37144	4.16	7.97	0.78	0.713	4.005	1.2405	2.895	2.465	0.3576	0.60367	1.67
P68104	29	Y	4.37144	4.16	7.97	0.78	0.713	4.005	1.2405	2.895	2.465	0.3576	0.60367	1.67
P68104	29	Y	4.37144	4.16	7.97	0.78	0.713	4.005	1.2405	2.895	2.465	0.3576	0.60367	1.67
P22681	29	M	7.89175	6.0915	19.78	2.0887	1.90436	3.44	15.6099	17.1589	23.455	9.31605	13.715	10.0806
P52272	29	S	0.00819	0.01122	0.00731	1.99595	0.01201	14.25	0.01062	0.008915	0.014125	0.01605	6.365	1.3274
Q96C90	29	Y	66.165	70.5615	21.805	7.025	13.202	11.19	8.50987	18.95	4.03967	9.3681	8.73	2.73795
Q15311	29	S	21.1	21.35	27.65	23.35	21.1	19.9	21.3	15.3	18.55	12.27	18.25	12.35
P55008	29	K	74.5	136.3	82.9	104.5	68.5	38.4	153.7	86.7	85.1	38	62.1	77.4
Q96A57	29	Y	42.06	63.2315	91.045	67.4087	58.512	57.5133	179.95	134.45	148.8	65.463	84.08	57.555
Q96A57	29	Y	41.62	64.013	96.205	67.3174	58.524	58.3266	191.85	148.95	159.85	66.3309	89.16	59.31
Q9BVJ6	29	S	298.349	194.436	243.347	116.223	124.877	169.348	197.955	221.285	220.154	141.133	130.622	152.9
Q9BVJ6	29	S	599.228	394.905	491.878	228.942	252.466	346.31	391.692	446.778	443.332	280.443	259.947	308.221
Q8IV50	29	S	13.9867	13.8462	17.1573	20.8478	17.662	18.8583	15.0699	22.6589	21.3447	20.5661	19.5103	12.7256
P36507	30	S	8.865	4.71972	0.00731	20.95	16.06	7.75331	0.01062	5.975	2.54467	13.05	0.98367	0.01295
Q9UKY7	30	S	0.00819	0.01122	0.00731	5.395	12.55	12.85	0.01062	0.008915	0.014125	0.01605	0.01027	0.01295
P10155	30	M	4.379	20.69	12.52	12.71	4.71	9.62	13.46	17.43	23.92	4.21	26.18	3.1711
Q9UBP6	30	M	13.2514	15.85	23.77	13.81	6.93	13.14	0.19587	8.48	1.01513	4.8331	0.22137	9.325
P09382	30	S	4.255	3.485	4.84	12.9	10.3	10.095	8.295	7.315	6.73	10.85	14.95	10.31
Q6IC98	30	T	0.00819	2.145	3.29	7.26	5.8	5.03	0.82075	2.585	3.76	6.125	5.97	3.37
Q9Y3P9	30	R	11.55	4.8565	1.57175	8.87	8.605	4.805	8.835	3.8	9.07	8.89	12.9	9.21
O75379	30	S	55.1964	96.56	49.39	43.575	42.986	32.7735	91.78	67.2948	88.6597	81.7285	78.575	34.1474
Q9Y3T9	30	S	3.34644	164.1	33.67	225	86.235	38.445	0.16275	22.7	143	61.25	139	52.7
Q9H1E3	30	S	216.3	213.25	250.65	455.75	735	1158.5	144.75	252.25	181.25	254.35	287.1	281.1
O95155	30	T	29.15	16.2	18.1	5.425	6.21	6.075	1.0635	2.865	2.925	1.66	0.01027	1.24055
Q6IAA8	30	T	96.3	80.9	97.75	11.06	14.13	14.215	96.15	109.5	72.9	20.515	29.165	25.79
Q96A65	30	T	0.00819	1.7215	0.00731	2.36775	4.36235	3.56	0.01062	0.453755	0.014125	2.47	5.35	2.97055
Q9UNX3	30	M	0.00819	0.01122	0.00731	0.28595	0.32066	0.449	0.01062	0.008915	0.014125	0.29795	0.01027	0.63055
Q9UNX3	30	M	0.00819	0.01122	0.00731	0.28595	0.32066	0.449	0.01062	0.008915	0.014125	0.29795	0.01027	0.63055
Q15311	30	S	317.3	64.395	50.905	89.95	79.865	37.4783	73.54	60.25	65.645	28.9631	56.88	47.85
Q15311	30	S	15.15	11.295	11.505	14.45	9.64	6.365	20.85	16.6	21.7	7.425	9.755	8.65
Q9UHD8	30	S	163.5	130	147	95.7	87.5	143	143.5	219	112	101.5	88.9	128
Q13573	30	R	6	3.088	1.38175	1.2915	1.64235	2.22	4.65	0.008915	3.15968	8.555	2.87867	4.46
Q969E4	30	S	141.5	78.7	119.5	96	102.55	159.5	46.35	69.95	66.4	106	73	130
Q8TAD8	30	K	157.255	105.12	178.65	58.705	59.135	93.855	92.45	89.715	124.37	99.155	76.66	95.05
Q9Y2V2	30	S	206.95	272.557	263.255	130.65	209.1	139.45	327.03	290.2	136.85	88.9	255.435	340.67
Q53F19	30	S	40.45	28.9	28.55	25.55	24	51.3	40.55	56.55	35.55	30.05	35.75	12.3074
Q7Z4Q2	31	T	15.635	18.65	7.25056	45.9	21.45	25.15	16.9	16.65	8.20945	35.4	32.6	41.45
Q07666	31	R	11.86	4.41	7.32	2.62	8.975	11.045	3.825	2.5735	3.885	0.01605	2.3216	6.515
Q8IV50	31	S	58.0082	37.0612	31.7573	24.6977	28.812	29.2083	37.0199	27.1589	32.8947	34.4661	29.7103	29.1256
Q96FW1	31	M	123.3	91.8212	66.7567	135.759	102.465	148.1	77.9599	45.7889	86.775	82.4611	156.7	75.925
Q96FW1	31	M	83.2	7.53244	28.4235	38.5674	27.5293	156.25	41.3647	2.95283	59.975	4.5671	127.7	31
P17096	31	K	111.117	96.3562	218.012	410.4	479.25	1000.75	115.385	199.26	91.2641	191.715	298.32	447.48
Q99598	31	S	7.175	8.515	6.96	22.25	21	13.81	6.49	10.88	5.685	15.85	9.69	10.39
Q9H4L5	31	R	2.895	0.932	0.689	13.75	9.6	8.455	0.16325	0.008915	0.14695	2.635	5.535	3.1
O95816	31	S	0.00819	1.2095	0.839	0.0087	0.01201	0.008315	0.01062	0.55416	0.014125	0.8581	0.647	0.18455
Q15366	31	S	0.00819	0.01122	0.49906	0.79275	0.63966	2.625	0.33375	0.008915	0.282175	1.345	0.64867	0.99055
O15042	31	M	1.82175	0.01122	5.005	1.13095	1.59966	4.93	1.081	0.674	3.605	0.1911	1.292	3.22
P17096	31	K	0.79175	0.01122	0.70175	11.65	17.05	34.75	1.74	3.71	0.014125	3.215	4.62	8.28
P63313	31	T	0.00819	0.01122	0.00731	5.82	5.605	18.05	0.01062	0.008915	0.014125	0.01605	0.01027	0.01295
P62328	31	S	102.145	78.4097	109.127	1758.65	1642	4477.5	29.8549	44.64	48.1141	227.175	318.55	279.3
Q9UNX3	31	S	0.09675	0.10222	0.00731	5.43	4.635	5.46	0.01062	0.008915	0.014125	2.14	0.01027	2.57
Q9UNX3	31	S	0.09675	0.10222	0.00731	5.43	4.635	5.46	0.01062	0.008915	0.014125	2.14	0.01027	2.57
Q00341	31	S	128.5	87.9	155	48.15	52.7	87.45	50.9	54.4	53.05	46.45	38	65.4
Q99618	31	S	5.005	4.84	8.87	4.435	4.46	6.435	1.83	3.15	1.13445	3.1	1.765	3.305
P22314	31	S	182	273.8	211.6	174	114.44	104.65	170.1	226.55	138.35	159.55	85.6	152.3
P22314	31	S	182	273.8	211.6	174	114.44	104.65	170.1	226.55	138.35	159.55	85.6	152.3
Q16637	31	S	386.59	482.93	386.585	363.42	289.655	145.875	443.855	458.6	453	273.225	350.82	252.31
Q16637	31	S	545.19	608.08	456.235	424.77	369.855	158.125	604.855	593.8	635	375.845	459.28	307.5
Q9BVJ6	31	S	298.349	194.436	243.347	116.223	124.877	169.348	197.955	221.285	220.154	141.133	130.622	152.9
Q8IV50	31	S	13.9867	13.8462	17.1573	20.8478	17.662	18.8583	15.0699	22.6589	21.3447	20.5661	19.5103	12.7256
Q8IV50	31	S	13.9867	13.8462	17.1573	20.8478	17.662	18.8583	15.0699	22.6589	21.3447	20.5661	19.5103	12.7256
O00418	31	S	14.95	13.25	12.23	10.14	12.3	9.125	12.65	13.35	9.225	6.61	18.6	15.75
Q9H2H9	32	T	1.95119	0.02244	1.14406	0.51645	0.02402	0.838315	3.19162	0.943075	4.66413	0.2425	0.02054	0.90035
O14901	32	S	0.00819	0.01122	0.00731	0.0087	0.44516	0.008315	0.01062	0.008915	0.014125	0.01605	0.01027	0.01295
Q96AY4	32	S	0.15275	0.01122	0.13956	2.08095	2.88	0.715	0.01062	1.27416	0.014125	3.59	3.01	1.825
Q96AG3	32	S	23.495	49.9	44.1	26.42	13.85	12.21	57.85	46	64.6	40.5	27.85	22.055
Q96AG3	32	S	10.01	18	17	6.32	3.63	5.56	26.45	19.7	26.6	13.4	12.3	8.305
Q8IYI6	32	S	33.0182	13.3017	46.2467	14.2887	13.3757	33.525	10.5906	8.10975	11.2774	10.0809	13.8053	11.9426
Q8IYI6	32	S	33.0182	13.3017	46.2467	14.2887	13.3757	33.525	10.5906	8.10975	11.2774	10.0809	13.8053	11.9426
P35659	32	S	22.5	24.4	22.25	5.155	10.075	4.225	49.5	47.5	12.3	3.83	22	23.05
P04233	32	M	1.26463	4.90622	2.63731	31.0559	25.0847	21.6333	4.11562	4.17891	3.11912	8.46605	4.68027	4.54795
O14874	32	T	4.165	8.425	6.175	11.65	7.715	8.37	18.3	12.005	12.06	23.55	8.08	23.7
O14874	32	T	43.615	113.175	37.015	163.65	150.215	79.62	109.4	174.005	147.06	333.05	123.23	223.2
Q9Y3T9	32	S	3.34644	164.1	33.67	225	86.235	38.445	0.16275	22.7	143	61.25	139	52.7
P61604	32	M	0.00819	0.16722	3.065	0.71275	2.41	11.15	3.33	0.008915	1.95467	0.01605	3.565	14.55
Q8NG31	32	S	8.205	2.76972	8.335	1.02775	0.01201	4.48	2.865	2.95916	5.585	5.85	3.58	4.86
Q13596	32	S	0.02457	14.9789	0.02193	17.0202	511.019	62.8683	0.03186	0.026745	0.042375	6.7001	417.26	99.6185
Q9UNX3	32	S	0.00819	0.01122	0.00731	0.28595	0.32066	0.449	0.01062	0.008915	0.014125	0.29795	0.01027	0.63055
Q9UNX3	32	S	0.00819	0.01122	0.00731	0.28595	0.32066	0.449	0.01062	0.008915	0.014125	0.29795	0.01027	0.63055
Q96C90	32	S	118.97	93.4115	196.305	28.575	22.662	34.25	45.1099	73.8	30.8647	17.4331	25.165	18.513
O00267	32	S	177.65	108.55	162.2	94	112	144.9	83.95	150.05	81.35	77.55	82.55	126.95
Q13573	32	T	6	3.088	1.38175	1.2915	1.64235	2.22	4.65	0.008915	3.15968	8.555	2.87867	4.46
O15085	32	R	23.65	14.3	14.345	19.95	22.7	18.7	0.01062	6.95475	8.50468	12.55	11.99	11.2056
Q7L4I2	32	S	6.03	6.9065	2.735	1.99275	0.01201	0.56	6.89	5.055	1.855	2.655	2.375	7.46
O43379	32	S	64.55	25.3	37.75	17.2	19.35	28.55	52.4	59.15	42.1	29	42.85	45.2
Q9Y2V2	32	S	206.95	272.557	263.255	130.65	209.1	139.45	327.03	290.2	136.85	88.9	255.435	340.67
Q13523	32	S	49.3567	42.0112	37.445	26.4528	21.812	19.72	24.5349	27.7589	36.545	35.766	36	33.865
Q13523	32	S	181.757	133.278	144.995	117.803	117.962	120.97	88.2599	86.1781	119.745	124.991	126.9	140.515
P35659	32	S	2122.44	663.411	725.057	736.366	750.19	858.305	942.035	611.409	970.11	744.325	781.529	671.163
O14828	32	S	38.65	79.8	32.75	23.31	14.935	10.3883	78.25	66.25	81.55	48.95	29.8566	25.95
P07437	33	T	19.81	5.435	30.325	10.59	5.33	7.945	3.24	5.805	2.215	5.2081	1.84367	3.5124
P68371	33	T	0.00819	0.01122	0.00731	0.0087	0.01201	0.008315	0.01062	0.008915	0.014125	0.01605	0.01027	0.4014
P68371	33	T	0.00819	0.01122	0.00731	0.0087	0.01201	0.008315	0.01062	0.008915	0.014125	0.01605	0.01027	0.4014
P23246	33	S	107.9	123.5	209	95.65	80.4	99.2	0.01062	28.55	24.7	33.15	5.8566	24.85
P0CE72	33	T	13.685	14.05	35.05	0.77595	0.01201	2.13831	22.5	19.8	17.55	11.45	16.95	18.75
P0CE72	33	T	13.685	14.05	35.05	0.77595	0.01201	2.13831	22.5	19.8	17.55	11.45	16.95	18.75
P20585	33	S	13.685	14.05	35.05	0.77595	0.01201	2.13831	22.5	19.8	17.55	11.45	16.95	18.75
Q9BW61	33	S	20.85	7.79	15.35	3.405	2.8295	7.465	12.25	23.95	9.44	7.12	7.28	10.9
Q07666	33	T	11.86	4.41	7.32	2.62	8.975	11.045	3.825	2.5735	3.885	0.01605	2.3216	6.515
O15027	33	M	38.15	12.065	27.1	17.365	10.3047	19.62	6.75487	3.13416	6.27	2.535	11.6037	0.01295
O15027	33	M	83.15	97.715	71.45	40.115	24.3547	25.525	18.5299	29.5242	17.6294	25.5931	19.0287	6.25295
O15027	33	M	95.5	111.621	79.7067	47.82	28.3847	26.7333	18.5405	30.6883	17.6436	28.7212	19.0389	6.2659
P69905	33	M	144	120	144	2.99	44.755	5.005	184	148.5	1.94	111.5	1.305	3.975
Q06587	33	T	5.855	5.58	4.59	13.13	14.8	18.73	8.955	12.85	4.7	10.81	10.705	13
O14874	33	S	3.24	18.25	16	18.55	13.75	13.4	6.645	7.49	10.205	20.5	6.365	18.2
P29590	33	R	48.6	37.95	25.8	37.05	41.1	21.25	38.5	25.65	58.7	57.35	42.15	35.55
Q71UM5	33	M	41.85	24.2205	34.035	84.415	74.45	68.85	55.9	53.065	55	76.59	138.95	85.5
Q71UM5	33	M	41.85	24.2205	34.035	84.415	74.45	68.85	55.9	53.065	55	76.59	138.95	85.5
Q13885	33	T	36.95	67.55	57.4	118	70.75	67.6	37	35.85	37.55	110	47.95	52.8
Q13885	33	T	36.95	67.55	57.4	118	70.75	67.6	37	35.85	37.55	110	47.95	52.8
Q96SB4	33	S	17.65	7.7565	19.55	2.33095	2.61466	5.425	24.7	33.4	11.9	4.90295	7.705	5.87
Q96SB4	33	S	65.9	57.6065	73.3	8.4837	11.722	23.475	66.65	110.95	50.05	18.7529	29.805	32.87
P31350	33	T	17.85	16.1	17.75	11.15	12.4	15.75	18.35	33.1	15	16.35	19.2	20.4
P60709	33	S	0.00819	0.01122	0.00731	0.58595	0.70735	5.59	1.1025	0.008915	0.39895	0.636	1.765	1.845
P60709	33	S	0.00819	0.01122	0.00731	0.58595	0.70735	5.59	1.1025	0.008915	0.39895	0.636	1.765	1.845
B5ME19	33	K	2254.05	2318.1	1719.33	1539	1639.61	1878.7	3329.05	3034.55	2577.75	1440.7	2396.25	1860.3
B5ME19	33	K	2254.05	2318.1	1719.33	1539	1639.61	1878.7	3329.05	3034.55	2577.75	1440.7	2396.25	1860.3
A0AVT1	33	S	10.1914	17.72	14.68	14.215	9.755	4.92382	2.8165	5.45925	0.9688	17.305	2.58527	3.22205
P46100	33	S	32.395	33.3	55.55	73.9	69	57.1	56.7	69.25	36.35	35.35	31	49
Q96SB4	33	S	132.3	116.906	148.45	34.2337	43.972	56.475	110.4	191.75	88.05	40.203	54.905	70.12
Q9Y3Z3	33	S	439.451	488.28	477.155	308.876	376.955	368.068	627.511	334.459	546.514	432.516	575.01	475.277
Q9Y3Z3	33	S	439.451	488.28	477.155	308.876	376.955	368.068	627.511	334.459	546.514	432.516	575.01	475.277
Q9UJV9	33	Y	313.975	317.376	318.271	225.78	194.571	203.305	556.181	417.373	467.718	221.748	349.136	201.532
Q9UJV9	33	Y	272.166	314.066	287.243	196.967	177.674	154.467	423.176	326.918	341.828	170.832	258.321	170.07
Q9UJV9	33	Y	128.625	95.9824	104.097	86.7802	65.9317	89.8866	220.126	181.923	206.068	103.348	159.179	75.3805
Q86VM9	34	S	8.35144	13.15	12.4006	2.90595	4.11966	2.77	6.40575	5.00416	0.014125	0.01605	0.01027	0.51055
O75995	34	S	17.85	22.95	16.085	16.15	19.6	29.5	11.615	25.45	7.91	4.20795	17.1	15
Q96AG3	34	S	10.01	18	17	6.32	3.63	5.56	26.45	19.7	26.6	13.4	12.3	8.305
P19338	34	S	49.8649	0.03366	70.0079	0.0261	1.58368	1.07994	98.9049	0.026745	0.042375	0.04815	119.21	62.9629
Q9H1E3	34	T	13.6	13.24	19.8	39	58.95	90.4	10.135	20	5.47	12.4	15.25	23.8
O00161	34	S	0.28675	0.01122	0.00731	1.60095	1.815	0.598315	1.325	0.8265	2.3	3.665	3.14	0.9874
Q13085	34	S	41.55	56.4	56.65	217.4	154.3	114.05	44.25	47.1	63.2	167.4	140.55	79.21
Q13233	34	S	0.60675	2.025	1.81	0.9755	0.69235	1.755	3.6305	2.525	5.856	0.746	9.855	1.93
Q9H4L5	34	S	2.895	0.932	0.689	13.75	9.6	8.455	0.16325	0.008915	0.14695	2.635	5.535	3.1
Q9NSI8	34	S	0.00819	2.55972	2.38056	0.0087	0.01201	0.008315	0.01062	0.008915	0.014125	0.01605	0.01027	0.01295
O15042	34	S	1.82175	0.01122	5.005	1.13095	1.59966	4.93	1.081	0.674	3.605	0.1911	1.292	3.22
P63313	34	T	0.01638	0.02244	0.01462	9.275	7.54	32.88	0.02124	0.01783	0.02825	0.0321	2.65687	0.0259
P62328	34	T	109.8	60.2	84.2	1575	1565	4415	13.85	38.4	34.75	221.5	209.5	163
P23396	34	Y	0.00819	0.01122	2.4565	5.595	8.81	7.29	0.73075	3.225	0.014125	4.5331	3.9066	9.045
P60709	34	S	0.00819	0.01122	0.00731	0.58595	0.70735	5.59	1.1025	0.008915	0.39895	0.636	1.765	1.845
Q13542	34	Y	193	242.5	151	217.5	160.5	130.5	174	224.5	166.5	155.5	176.5	151
Q13542	34	Y	233.75	296.1	186.1	268.7	198.75	160.15	201.7	267.75	195.45	181.1	204.65	182.5
Q13542	34	Y	74.6	105.95	82.2	102.6	75.5	64.25	61.95	78.7	62.95	68.7	62.95	61.75
Q15311	34	S	21.1	21.35	27.65	23.35	21.1	19.9	21.3	15.3	18.55	12.27	18.25	12.35
Q13541	34	Y	4016	5154.75	3553.4	3879.55	3023.85	2135.14	4692.8	3967.43	4814.15	3242.76	3304.8	2812.55
Q13541	34	Y	6032	6353.01	4979	4674.5	4500	3302.5	7034.5	5422.5	7134	5038	5260.5	4102.5
P22392	34	K	4.005	6.61	2.285	1.1465	1.79	2.975	2.25	2.4	3.11	1.97	0.6916	4.625
Q8WVV9	34	Y	49.6	44.905	51.9	41.075	38.37	53.15	22.12	51.27	28.89	39	25.435	42.91
Q8TDD1	34	S	140.477	144.258	135.014	92.8959	108.955	124.758	206.656	242.459	182.899	126.313	162.705	161.696
P19338	34	S	2401.24	4284.19	3459.89	1605.26	2673.76	1420.06	2796.65	2959.85	4000.3	1395.2	3970.83	2543.44
P19338	34	S	3509.8	5743.11	4982.59	2133.3	3477.53	2202.09	3388.07	3995.52	4900.9	1958.9	4437.67	3325.56
P19338	34	S	3518.66	5747.48	4993.77	2214.29	3580.12	2394.84	3395.78	4026.84	4920.02	2051.68	4489.13	3401.76
P19338	34	S	3475.63	5571.56	4907.13	2199.43	3556.89	2403.02	3307.93	3928.39	4915.71	2044.87	4473.54	3344.56
Q03252	34	T	160.2	97.85	68	80.55	89	109.75	57.45	55.7	83.85	93.95	47.5	66.95
Q03252	34	T	112.75	64.35	30.3	48.55	50.75	58.9	36.35	32.1	60.35	62.1	26.1	30.75
Q9H0X9	35	S	0.00819	0.01122	0.00731	2.46	0.01201	0.54	0.01062	0.008915	0.014125	1.387	0.01027	1.7685
Q9H8S9	35	T	21.05	11.64	28.8	18.3	19	7.68	4.67	9.09	8	21.6	5.305	22.55
Q9H8S9	35	T	21.05	11.64	28.8	18.3	19	7.68	4.67	9.09	8	21.6	5.305	22.55
P09429	35	S	33.13	36.17	41	20.0369	18.16	24.06	25.215	45.3	24.735	14.7262	17.1903	24.3874
Q8TD19	35	S	12.1	18.6	21.3	13.7	17.3	17.25	6.075	16.7	10.28	16.05	3.01	17.55
O14874	35	T	39.45	104.75	30.84	152	142.5	71.25	91.1	162	135	309.5	115.15	199.5
Q9Y4H4	35	S	261	163.712	186.007	347.55	380.8	261.1	199.45	227.4	256.95	427	277.4	296.7
Q9Y4H4	35	S	247.5	154.705	186	313.5	339	232	187	214	243	388.5	259.5	267
P49736	35	T	0.00819	0.01122	0.00731	0.0087	0.01201	0.008315	0.01062	0.008915	0.014125	0.01605	0.01027	0.01295
Q9Y3T9	35	S	3.34644	164.1	33.67	225	86.235	38.445	0.16275	22.7	143	61.25	139	52.7
Q8IY18	35	S	29.8	40.4	35.95	59.65	37.2	29.1	53.35	42.2	62.2	98.15	55.15	51.65
P40222	35	S	22.1	19.3	25.405	12.4	13.735	18.7	9.175	19.8	14.8	16.7	2.63867	13.75
Q9UEY8	35	Y	0.41294	0.01122	0.24906	1.252	0.89235	2.97	0.01062	0.008915	0.909675	1.60795	0.1886	2.595
P23396	35	S	0.00819	0.01122	2.4565	5.595	8.66	7.29	0.73075	3.225	0.014125	4.5331	3.9066	9.045
P60709	35	S	0.00819	0.01122	0.00731	0.58595	0.70735	5.59	1.1025	0.008915	0.39895	0.636	1.765	1.845
P60709	35	S	0.00819	0.01122	0.00731	0.58595	0.70735	5.59	1.1025	0.008915	0.39895	0.636	1.765	1.845
P60709	35	S	0.00819	0.01122	0.00731	0.58595	0.70735	5.59	1.1025	0.008915	0.39895	0.636	1.765	1.845
Q8IV50	35	S	43.2785	40.335	59.1	48	45.5	55.4	66.95	83.75	67.4	68.1	65.7	46.3
Q13541	35	S	1545	2130	1300	1405	1075	828	2215	1700	1910	1230	1410	1105
Q8TAD8	35	S	157.255	105.12	178.65	58.705	59.135	93.855	92.45	89.715	124.37	99.155	76.66	95.05
Q8WVV9	35	S	87.675	95.735	117.77	81.455	83.02	86.1	102.9	96.925	59.83	56.735	85.7	139.31
Q14CS0	35	Y	2.80644	4.735	3.775	3.36595	1.58235	0.925	0.01062	0.37966	1.68	0.75295	0.49217	0.01295
Q8IV50	35	S	13.9867	13.8462	17.1573	20.8478	17.662	18.8583	15.0699	22.6589	21.3447	20.5661	19.5103	12.7256
Q01543	35	T	54.35	51.4	40.25	21.145	16.15	19.365	9.555	17.83	23.245	28.65	6.63	18.45
P07437	36	Y	9.515	73.71	18.74	21.6	7.33466	12.1683	4.19575	11.3142	3.34468	14.7681	3.71527	4.54795
O94759	36	S	1.36175	3.065	6.71	1.41775	0.01201	2.315	2.842	6.335	3.64	2.725	1.36867	4.055
P29590	36	S	48.6	37.95	25.8	37.05	41.1	21.25	38.5	25.65	58.7	57.35	42.15	35.55
P17096	36	S	284.5	246	547	781.5	900	1885	377.5	532.5	293.5	409	723.5	1006.5
Q86YD1	36	S	2.00994	4.38622	12.0717	0.80965	0.22867	2.22331	0.25337	6.43975	3.41967	0.0321	0.02054	1.09645
Q13671	36	Y	26.37	8.08472	22.6706	7.6219	3.10701	2.54663	5.89062	16.5048	11.7294	4.46605	6.37	7.47795
P16403	36	S	7.83319	5.05272	6.64056	242.5	252.255	410.55	4.22124	6.95892	2.14507	175.35	199.2	278.35
P16403	36	S	7.83319	5.05272	6.64056	242.5	252.255	410.55	4.22124	6.95892	2.14507	175.35	199.2	278.35
Q92766	36	S	31.65	27.805	53.85	8.435	11.805	12.595	48.7	18.205	31.05	21.235	23.085	23.63
Q92766	36	S	18.7	16.65	22.7	5.635	7.395	6.805	18.95	9.955	14.25	14.335	9.885	13.7
Q15311	36	T	15.15	11.295	11.505	14.45	9.64	6.365	20.85	16.6	21.7	7.425	9.755	8.65
O00267	36	S	288	177.2	239.8	135	168.5	182.7	135.2	255	134.7	122.9	122.8	182.1
Q13541	36	T	1545	2130	1300	1405	1075	828	2215	1700	1910	1230	1410	1105
Q9BTL3	36	S	6.45675	20.3	17.1	13.8	12.55	20.2	21.95	21.9	13.45	9.175	16.75	12.2
O75400	36	S	5.38	10.735	5.775	7.84	4.69	0.778315	5.59	6.1	7.275	15.95	3.83	5.415
Q9NTJ3	36	S	583.5	323	539	215	216.5	329.5	252	288.5	374	300.5	172	242.5
P02686	36	S	215.543	220.031	275.157	185.779	196.032	269.368	136.376	208.564	134.878	218.934	143.805	306.563
O00559	36	S	4.865	5.22	10.9	7.25	6.475	8.58	22.2	15.5	14.65	11	21.8	17
O43741	36	M	114.41	45.5	43.86	35.9528	66.435	18.545	19.5607	147.64	195.045	66.2679	91.3173	61.24
P04075	36	S	46.37	36.095	45.96	43.125	41.47	43.93	37.665	58.53	32.245	42.43	39.54	58.34
O75995	37	S	17.85	22.95	16.085	16.15	19.6	29.5	11.615	25.45	7.91	4.20795	17.1	15
Q8TE77	37	S	141	89.5	117.2	53.05	53.05	72.35	114	149	96.8	101.5	136.5	130.5
Q6P2E9	37	S	13.95	24.6	15.65	49.85	23.9	8.375	14.55	13.25	12.535	11.75	8.71	6.925
O95674	37	S	7.50675	7.8565	107.5	50.2	53.4	41.25	44.55	47.35	48.8	31.4	69.25	94
O14874	37	T	32	95.9	134.65	219.5	189	165.5	72.85	112.5	114.5	248.5	89.55	192.5
Q9NQ88	37	K	1.76	0.01122	0.28606	4.505	4.375	3.065	0.7375	0.664	0.529675	2.725	6.505	3.65
Q13247	37	Y	15.65	31.25	18.1	80.25	56.05	45.45	26.3	26.5	25.9	57.1	36.05	29.05
P14618	37	S	92.55	54.05	69.45	77	77.8	96.9	91.25	95.4	68.95	82.45	124	103.5
P13929	37	S	15.15	18.7	14.7	25.55	21.6	27.65	21.9	21.5	20.05	19.85	18.85	15.1
P13929	37	S	15.15	18.7	14.7	25.55	21.6	27.65	21.9	21.5	20.05	19.85	18.85	15.1
P13929	37	S	15.15	18.7	14.7	25.55	21.6	27.65	21.9	21.5	20.05	19.85	18.85	15.1
Q96AG3	37	S	7.79	16.5	15.45	4.055	2.42	0.311315	0.01062	0.395755	0.014125	0.01605	0.01027	0.01295
Q149N8	37	S	0.00819	1.2865	2.78	6.33	2.52966	4.88	0.01062	1.02916	0.014125	6.395	0.01027	2.5024
Q7Z422	37	S	20.55	17.1	15.4	13.85	14.4	18.25	12.8	15.7	14.9	15.5	22.55	16.5
Q96SB4	37	S	17.65	7.7565	19.55	2.33095	2.61466	5.425	24.7	33.4	11.9	4.90295	7.705	5.87
Q96SB4	37	S	65.9	57.6065	73.3	8.4837	11.722	23.475	66.65	110.95	50.05	18.7529	29.805	32.87
P16403	37	S	7.83319	5.05272	6.64056	242.5	252.255	410.55	4.22124	6.95892	2.14507	175.35	199.2	278.35
P57740	37	S	36.4068	46.5565	34.2067	45.4	42.25	38.95	64.05	81.1	48.6	40.8	41.915	54.7
Q9UHY1	37	T	9.76	21.4	27.15	35.15	28.25	33.55	14.61	32.8	16.7	27.4	9.735	29.8
Q13263	37	S	961.5	1225	1395	1325	711	654.5	978.5	1008.5	968	1105	686	704
Q14160	37	S	10.25	16.95	8.81	4.905	2.995	1.665	13.6	11.8	14.05	7.485	7.23	4.31
Q14160	37	S	10.25	16.95	8.81	4.905	2.995	1.665	13.6	11.8	14.05	7.485	7.23	4.31
Q7Z422	37	S	49.45	37.2	26.25	110.2	74.85	91.7	21.62	32.65	27.19	82.1	84.8	86.55
P55008	37	Y	220.32	182.455	123.662	167.161	153.567	155.043	182.911	182.679	119.869	84.8321	145.418	116.98
P55008	37	Y	74.5	136.3	82.9	104.5	68.5	38.4	153.7	86.7	85.1	38	62.1	77.4
Q86U90	37	S	107.5	57.45	74.9	30.75	33.65	47.35	74.65	114	66	38.35	46.15	51.95
P06400	37	S	651.8	687.85	605.8	375.95	353.7	374	1002	934.5	649.2	370.55	813	717.8
O00148	37	S	3.95	2.84	6.35	2.115	1.37	6.695	13.4	4.30976	9.30467	1.558	4.225	13.05
Q9NQZ2	37	S	130	171	136.5	176.5	140	112.5	192	165	177	187.5	133	108.3
O00418	37	Y	14.95	13.25	12.23	10.14	12.3	9.125	12.65	13.35	9.225	6.61	18.6	15.75
Q03252	37	S	112.75	64.35	30.3	48.55	50.75	58.9	36.35	32.1	60.35	62.1	26.1	30.75
P62829	38	Y	0.11075	0.7065	0.00731	0.0087	0.01201	0.008315	0.01062	0.008915	0.014125	0.31945	0.01027	0.9724
P16989	38	S	0.00819	0.01122	0.00731	0.0087	0.01201	0.008315	0.01062	0.008915	0.014125	0.01605	0.01027	0.01295
Q9H8S9	38	S	96.85	69	114	83.65	91.8	40.55	33	42.6	46.55	70.45	46.15	98.8
Q9H8S9	38	S	96.85	69	114	83.65	91.8	40.55	33	42.6	46.55	70.45	46.15	98.8
P29692	38	R	30.18	23.235	22.605	1.972	3.39701	7.57	29.425	32.1	17.025	20.175	15.8666	30.06
Q7Z7M9	38	S	30.26	41.25	30.6	15.485	27.87	22.95	41.75	51.65	30.75	37.8	46.9	49.85
Q6N021	38	S	7.345	4.7965	10.02	1.93095	1.21466	4.655	3.13	1.07416	4.185	4.025	1.685	3.9425
Q01826	38	S	2.84675	12.15	7.99	3.79	5.185	3.845	1.02487	6.40475	7.72	5.88	0.5066	3.435
P16949	38	S	2370.05	3001.54	2727.71	1857.47	1619.86	1756.61	2653.01	2829.5	2507.06	1580.46	1891.53	1468.8
Q14457	38	T	1.60644	0.01122	3.68556	8.2	6.345	4.205	2.55487	1.43476	2.53967	7.835	2.79367	4.48
Q06587	38	S	7.625	9.9	8.085	18.15	17.55	20.65	12.35	18.3	9.81	16.7	11.25	18.35
P30050	38	S	125	121.5	139.5	250	248.5	247.5	236	147	118.5	170.5	302.75	203.45
P08631	38	S	9.10675	17.05	14.85	14.45	15.7	17.3	43.65	47.85	29.5	33.45	57	32.95
P52566	38	M	3.64463	1.34594	6.30731	2.2887	20.345	55.55	0.67549	0.813415	4.7988	0.0321	24.835	17.8805
Q09666	38	T	19.7585	27.27	23.04	39.57	33.35	43.1	20.01	53.21	17.5497	29.32	25.0916	38.415
Q9Y262	38	R	3.58144	5.845	5.93	2.78095	0.01201	1.52	1.46575	3.42	0.014125	0.01605	0.01027	0.01295
Q9Y262	38	R	7.16288	11.69	11.86	5.5619	0.02402	3.04	2.9315	6.84	0.02825	0.0321	0.02054	0.0259
Q9Y262	38	R	3.58144	5.845	5.93	2.78095	0.01201	1.52	1.46575	3.42	0.014125	0.01605	0.01027	0.01295
Q8IX19	38	Y	3.00819	0.87772	2.48731	19.74	23.5947	57.5	6.83575	11.62	8.26913	60.65	82.95	69.7
P08670	38	Y	8.33	17.675	21.15	2.84	3.72	25.115	3.73	14.25	4.67	4.84	1.725	6.975
Q9UHD8	38	T	11.055	8.815	14.6	7.05	9.72	14.5	6.635	15.45	4.205	5.615	3.14	12.55
O15085	38	S	23.65	14.3	14.345	19.95	22.7	18.7	0.01062	6.95475	8.50468	12.55	11.99	11.2056
P55008	38	S	41.44	80.3	46.1556	58.905	34.262	20.29	85.655	50.325	45.6544	19.016	34.7116	42.1224
P02686	38	T	215.543	220.031	275.157	185.779	196.032	269.368	136.376	208.564	134.878	218.934	143.805	306.563
P02686	38	T	215.543	220.031	275.157	185.779	196.032	269.368	136.376	208.564	134.878	218.934	143.805	306.563
O00148	38	Y	5.4	3.333	10.125	3.079	2.91	9.06	13.5233	7.35475	9.56263	2.847	4.5976	14.64
O00148	38	S	3.95	2.84	6.35	2.115	1.37	6.695	13.4	4.30976	9.30467	1.558	4.225	13.05
O75821	38	T	1253.8	1524.85	1251	1256.25	969.907	791.405	1665.35	1290.25	1582.15	980.6	1128.09	815.885
O75821	38	T	76.3	82.85	69.5	7.25275	7.30735	5.905	30.85	18.75	25.65	7.7	10.09	9.085
O43491	38	S	63.05	69.45	67.42	75.955	94.86	90.055	44.75	53.55	56.85	74.65	58.8	92.55
Q96BX8	38	S	6.385	3.3	3.995	2.4135	6.655	4.555	3.4	8.43	1.60967	5.655	8.465	12.875
P49736	39	T	0.00819	7.3565	10.25	0.0087	0.01201	0.008315	12.9049	0.008915	2.69968	0.01605	10.485	9.905
P49736	39	T	4.07963	17.163	36.85	18.3587	2.50667	0.01663	19.8097	19.5589	4.82935	0.0321	13.3666	16.745
Q9H4L7	39	S	2.51644	2.84972	6.235	2.71275	1.05235	6.51	0.01062	3.15416	3.03468	2.90295	1.70367	3.415
P08670	39	S	74.55	49.87	43.165	73.545	51.66	49.805	66.25	106.2	62.25	122.65	137.3	166.65
Q92521	39	S	3.415	5.65	11	1.68095	0.84466	4.745	13.1	18.95	15.25	6.935	3.415	10.085
Q86VQ1	39	S	15.5567	17.4	24.75	14.35	13.75	18.7	10.75	14.9	12.75	14.95	7.6	14.95
Q9Y4H4	39	S	247.5	154.705	186	313.5	339	232	187	214	243	388.5	259.5	267
P58215	39	S	3.03	1.13972	1.64556	2.11	1.81	2.275	0.01062	1.71	0.797	0.933	0.60367	1.705
P24844	39	M	0.00819	1.4465	4.995	3.00775	4.92	10.2	1.66987	1.04916	3.03967	5.24	7.215	4.49055
O15042	39	S	0.00819	11.705	9.71	5.13	3.215	2.895	0.84987	7.88	4.075	13.75	0.01027	7.11
P28062	39	S	18.3	8.7	11.2	4.495	3.99	7.165	2.56987	4.09	2.64	1.591	0.83367	1.93555
Q7Z422	39	S	20.55	17.1	15.4	13.85	14.4	18.25	12.8	15.7	14.9	15.5	22.55	16.5
Q96SB4	39	S	17.65	7.7565	19.55	2.33095	2.61466	5.425	24.7	33.4	11.9	4.90295	7.705	5.87
Q96SB4	39	S	65.9	57.6065	73.3	8.4837	11.722	23.475	66.65	110.95	50.05	18.7529	29.805	32.87
P0C6A0	39	T	18.3	8.7	11.2	4.495	3.99	7.165	2.56987	4.09	2.64	1.591	0.83367	1.93555
Q13596	39	S	0.01638	14.9677	0.01462	17.0114	511.007	62.86	0.02124	0.01783	0.02825	6.474	417.25	99.6055
Q13596	39	S	0.02457	14.9789	0.02193	17.0202	511.019	62.8683	0.03186	0.026745	0.042375	6.7001	417.26	99.6185
Q13596	39	S	0.02457	14.9789	0.02193	17.0202	511.019	62.8683	0.03186	0.026745	0.042375	6.7001	417.26	99.6185
P17096	39	T	31.1	18.85	34.5	166.6	229	431	6.2	17.55	13.85	142.5	136.5	183
P55008	39	S	178.8	102.155	77.5067	108.256	119.305	134.753	97.2558	132.354	74.2141	65.8161	110.707	74.8574
P49736	39	T	17.1546	51.263	53.905	70.7587	56.8567	16.4066	61.6047	46.7589	114.629	30.4546	56.2666	27.251
B5ME19	39	S	2254.05	2318.1	1719.33	1539	1639.61	1878.7	3329.05	3034.55	2577.75	1440.7	2396.25	1860.3
B5ME19	39	S	2254.05	2318.1	1719.33	1539	1639.61	1878.7	3329.05	3034.55	2577.75	1440.7	2396.25	1860.3
B5ME19	39	S	2394.24	2560.6	2056.38	1680.52	1789.97	2129.25	3476.04	3430.1	2715.49	1609.6	2452.71	2047.75
B5ME19	39	S	2394.24	2560.6	2056.38	1680.52	1789.97	2129.25	3476.04	3430.1	2715.49	1609.6	2452.71	2047.75
Q12946	39	T	34.25	16.975	22.59	8.835	11.505	11	47.45	19.05	46.6	14.35	34.7	21.05
O00148	39	Y	5.4	3.333	10.125	3.079	2.91	9.06	13.5233	7.35475	9.56263	2.847	4.5976	14.64
Q8TDD1	39	S	132.562	105.697	107.557	75.175	84.03	109.24	154.295	189.4	150.435	113.53	116.395	112.395
Q8TDD1	39	S	140.477	144.258	135.014	92.8959	108.955	124.758	206.656	242.459	182.899	126.313	162.705	161.696
Q8TDD1	39	S	140.477	144.258	135.014	92.8959	108.955	124.758	206.656	242.459	182.899	126.313	162.705	161.696
Q86W92	39	T	4.205	1.7015	5.815	4.385	3.8	4.61	5.365	2.275	6.815	3.01	9.12	3.1
Q5M775	40	S	49.9	48.45	52	9.09	10.01	8.22	58.15	59.8	39.6	32.65	22.3	40.2
P49736	40	S	0.00819	7.3565	10.25	0.0087	0.01201	0.008315	12.9049	0.008915	2.69968	0.01605	10.485	9.905
P49736	40	S	4.07963	17.163	36.85	18.3587	2.50667	0.01663	19.8097	19.5589	4.82935	0.0321	13.3666	16.745
O00170	40	T	76.1	132.55	251.1	46.35	35.6	32	183.8	30	18.9595	10.795	112.1	232.1
Q8N567	40	K	6.305	3.645	8.525	0.0087	1.41466	0.443	9.82	8.23	5.17	3.7	10.85	9.89
Q6P2E9	40	Y	13.95	24.6	15.65	49.85	23.9	8.375	14.55	13.25	12.535	11.75	8.71	6.925
Q86TA1	40	S	8.825	6.375	10.24	3.61095	4.81466	8.44	2.89487	7.055	6.825	4.8131	2.26367	9.145
P08631	40	T	0.00819	2.22972	6.12	13.75	16.75	28.1	0.01062	1.62475	0.014125	1.5831	0.01027	1.3574
P46778	40	S	2.39675	2.0115	6.975	7.71	9.955	13.655	5.68	5.165	7.8	10.725	21.35	12.42
P07437	40	S	36.95	67.55	57.4	118	70.75	66.5	37	35.85	37.335	110	47.95	26.08
P24844	40	M	0.00819	1.4465	4.995	3.00775	4.92	10.2	1.66987	1.04916	3.03967	5.24	7.215	4.49055
P24844	40	M	0.00819	1.4465	4.995	3.00775	4.92	10.2	1.66987	1.04916	3.03967	5.24	7.215	4.49055
P09104	40	S	12.5567	3.5865	14.1067	16.8528	29.15	38.2	39.05	29.3	32.15	32.75	28.1	13.62
P09104	40	S	12.5567	3.5865	14.1067	16.8528	29.15	38.2	39.05	29.3	32.15	32.75	28.1	13.62
P09104	40	S	12.5567	3.5865	14.1067	16.8528	29.15	38.2	39.05	29.3	32.15	32.75	28.1	13.62
P02686	40	S	0.00819	0.9665	5.42	3.12595	4.85235	5.955	0.01062	0.008915	0.014125	2.39795	0.01027	6.275
Q9Y478	40	S	20.285	18.51	27.605	16.305	16.15	19.6495	1.81	2.79	2.13	3.65	10.415	0.4575
Q9Y262	40	Y	3.58144	5.845	5.93	2.78095	0.01201	1.52	1.46575	3.42	0.014125	0.01605	0.01027	0.01295
Q9Y262	40	Y	7.16288	11.69	11.86	5.5619	0.02402	3.04	2.9315	6.84	0.02825	0.0321	0.02054	0.0259
O00148	40	S	1.45	0.493	3.775	0.964	1.54	2.365	0.12325	3.045	0.25795	1.289	0.3726	1.59
P08047	40	S	4.05675	20.45	15	17	16.55	14	15.4	24.25	28.9	19.1	10.905	18.7
P49736	40	S	17.1546	51.263	53.905	70.7587	56.8567	16.4066	61.6047	46.7589	114.629	30.4546	56.2666	27.251
Q9BU64	40	S	6.525	3.685	4.87	5.395	6.54	10.95	2.035	3.175	1.639	6.045	4.135	8.435
Q6IAA8	40	Y	42.65	9.3465	25.655	11.78	9.98466	25.62	16.76	15.725	24.555	15.34	20.25	16.195
Q86W92	40	S	9.83	19.45	13.25	14.05	11.9	3.245	10.31	7.505	6.08	12.8	4.04	5.74
P63173	41	Y	0.00819	0.01122	0.00731	0.0087	0.01201	0.008315	0.01062	0.008915	0.014125	0.6181	0.01027	0.01295
Q9H0X9	41	Y	0.00819	0.01122	0.00731	2.505	0.01201	0.54	0.01062	0.008915	0.014125	1.387	0.01027	1.7685
Q9UKY7	41	S	0.00819	0.01122	0.00731	25.15	35.85	49.7	0.01062	0.008915	0.014125	7.425	3.19367	7.57
P68366	41	T	38.49	47.27	31.375	23.99	20.43	12.43	52.625	44.595	55.065	31.75	33.995	22.38
Q9NQW6	41	R	24.8	12.8	15.25	12.5	5.545	8.035	9.895	8.01	10.55	13.45	9.5	10.76
P19338	41	S	49.8649	0.03366	70.0079	0.0261	1.58368	1.07994	98.9049	0.026745	0.042375	0.04815	119.21	62.9629
Q9NQW6	41	R	45.1	30.35	38.55	20.785	15.48	15.54	19.895	17.455	21.525	22.95	18.96	23.31
Q99496	41	S	3.375	4.44	5.17	9.845	6.61	4.755	5.06	3.975	5.575	6.365	5.295	4.585
P68363	41	T	19.15	18.4	14.55	25.95	19.15	11.1	17.8	13.05	15.5	17.65	24.55	12.2
P68363	41	T	19.15	18.4	14.55	25.95	19.15	11.1	17.8	13.05	15.5	17.65	24.55	12.2
P68363	41	T	19.15	18.4	14.55	25.95	19.15	11.1	17.8	13.05	15.5	17.65	24.55	12.2
P15531	41	M	0.619	0.394	1.09556	1.33	0.71966	3.615	0.871	0.46616	2.22	0.01605	0.3606	1.0174
P23528	41	S	0.88963	8.96772	5.04056	1.4687	1.89201	2.06331	0.02124	0.01783	4.07667	10.1	22.425	16.815
Q96EV2	41	S	23.6318	36.52	19.04	27.38	27.9023	14.9513	40.04	26.62	25.3047	33.615	22.2216	18.3824
O00148	41	S	1.45	0.493	3.775	0.964	1.54	2.365	0.12325	3.045	0.25795	1.289	0.3726	1.59
Q8WUM0	41	S	10.235	9.565	6.415	12.53	6.6	5.765	6.835	5.6	8.42	11.85	9.185	5.83
Q13596	41	T	0.01638	14.9677	0.01462	17.0114	511.007	62.86	0.02124	0.01783	0.02825	6.474	417.25	99.6055
Q13596	41	T	0.02457	14.9789	0.02193	17.0202	511.019	62.8683	0.03186	0.026745	0.042375	6.7001	417.26	99.6185
O43768	41	Y	12.8	11.385	6.62	22.45	23.2	10.395	23.05	23.2	21	24.75	11.875	10.675
Q13541	41	T	2055	1250.01	1465	860.003	1515	1185	2370	1485	2375	1825	1985	1320
Q9NSI8	41	S	138	262	91.8	182.5	219	88.55	231	217.5	295.5	469.5	256.5	240
P62829	41	S	2.275	2.395	4.63	0.0087	0.89966	2.81	3.32987	6.83	6.83	10.85	23.95	9.02
O94806	41	S	16.75	13.3	23.1	14.45	15.25	20.05	20.9	18.1	17.5	15.55	16.85	26.45
Q9BTE7	41	S	25.3	15.2	20.95	9.42	14.5	19.25	10.8	14.9	14.45	11.75	8.255	18
Q8TDD1	41	S	132.562	105.697	107.557	75.175	84.03	109.24	154.295	189.4	150.435	113.53	116.395	112.395
O75821	41	T	76.3	82.85	69.5	7.25275	7.30735	5.905	30.85	18.75	25.65	7.7	10.09	9.085
P19338	41	S	2401.24	4284.19	3459.89	1605.26	2673.76	1420.06	2796.65	2959.85	4000.3	1395.2	3970.83	2543.44
P19338	41	S	3509.8	5743.11	4982.59	2133.3	3477.53	2202.09	3388.07	3995.52	4900.9	1958.9	4437.67	3325.56
P19338	41	S	3518.66	5747.48	4993.77	2214.29	3580.12	2394.84	3395.78	4026.84	4920.02	2051.68	4489.13	3401.76
P19338	41	S	3475.63	5571.56	4907.13	2199.43	3556.89	2403.02	3307.93	3928.39	4915.71	2044.87	4473.54	3344.56
Q9Y2V2	41	S	1014.38	728.05	929.15	621.91	719.82	1035.96	674.27	849.87	604.455	684.43	670.585	1036.6
Q9Y2V2	41	S	206.95	272.557	263.255	130.65	209.1	139.45	327.03	290.2	136.85	88.9	255.435	340.67
Q9H019	41	S	10.85	13.8	10.325	9.68	8.05	4.415	13.05	8.2	11.35	9.535	9.84	5.965
P78362	41	T	35.75	38	29.3	66.8	39	34.75	24.85	10.4542	11.7095	52.95	51.45	34
Q9NQZ2	41	T	108.3	146	102.5	100.1	59.3	61.3	215.5	137.5	161.5	83.55	91.75	71.15
Q8IX19	42	T	0.00819	0.01122	0.00731	4.595	3.64466	17.15	1.35575	4.675	1.73467	14.95	25.2	20.85
Q08431	42	S	0.00819	0.01122	0.00731	0.0087	0.01201	0.3265	0.01062	0.008915	0.014125	0.01605	1.4616	0.6624
Q13895	42	T	0.00819	0.01122	0.00731	0.0087	0.01201	0.008315	0.01062	0.008915	0.014125	0.01605	0.01027	0.01295
P19338	42	S	49.8649	0.03366	70.0079	0.0261	1.58368	1.07994	98.9049	0.026745	0.042375	0.04815	119.21	62.9629
Q9Y4E1	42	S	36.2067	79.9	50.05	111.35	49.75	62.9	18.515	10.805	20.115	47.6	50.55	33.43
Q9NSG2	42	S	0.00819	0.38572	1.324	2.315	1.85	1.87	2.34987	4.485	0.97945	0.94295	0.01027	2.825
O14874	42	M	4.165	8.425	6.175	11.65	7.715	8.37	18.3	12.005	12.06	23.55	8.08	23.7
O14874	42	M	43.615	113.175	37.015	163.65	150.215	79.62	109.4	174.005	147.06	333.05	123.23	223.2
O14874	42	M	39.45	104.75	30.84	152	142.5	71.25	91.1	162	135	309.5	115.15	199.5
Q9Y3P9	42	S	11.55	4.8565	1.57175	8.87	8.605	4.805	8.835	3.8	9.07	8.89	12.9	9.21
Q1ED39	42	S	10.42	14.19	7.52	22.8	20.2	2.43831	8.6	4.725	2.24945	10.4	17.15	4.34
Q92766	42	S	18.7	16.65	22.7	5.635	7.395	6.805	18.95	9.955	14.25	14.335	9.885	13.7
P17544	42	T	32.65	31	30.7	20.3	23.5	42.3	15.9	25.85	22.15	28.75	21.8	30.45
P19338	42	S	2401.24	4284.19	3459.89	1605.26	2673.76	1420.06	2796.65	2959.85	4000.3	1395.2	3970.83	2543.44
P19338	42	S	3509.8	5743.11	4982.59	2133.3	3477.53	2202.09	3388.07	3995.52	4900.9	1958.9	4437.67	3325.56
P19338	42	S	3518.66	5747.48	4993.77	2214.29	3580.12	2394.84	3395.78	4026.84	4920.02	2051.68	4489.13	3401.76
P19338	42	S	3475.63	5571.56	4907.13	2199.43	3556.89	2403.02	3307.93	3928.39	4915.71	2044.87	4473.54	3344.56
Q8NHZ8	42	S	142	96.905	74.4903	94.81	100.195	148.2	57.9357	130.9	78.075	64.5662	42.9816	104
Q9P287	42	S	26.7	1.2565	0.74175	2.42	1.76	3.845	4.735	0.46866	7.075	6.085	2.16	0.01295
Q53QZ3	43	S	98.05	75.35	98.95	52.15	56.85	41.12	58.75	84.1	60.8	41.7	42.335	75.5
Q53QZ3	43	S	98.05	75.35	98.95	52.15	56.85	41.12	58.75	84.1	60.8	41.7	42.335	75.5
Q16555	43	K	0.4975	0.285	0.15006	1.071	0.24466	1.2175	0.6945	0.171755	1.18	0.4196	0.6266	1.24
Q16555	43	K	0.4975	0.285	0.15006	1.071	0.24466	1.2175	0.6945	0.171755	1.18	0.4196	0.6266	1.24
P63173	43	Y	0.00819	6.05472	0.17875	0.34245	3.31466	0.008315	0.25087	0.391755	0.23795	0.59295	1.345	0.01295
Q8NHH9	43	Y	17.94	4.03944	40.6	10.76	14.48	28.7	29.53	37.1	43.15	3.8962	55.4	36.4
P51991	43	S	2.715	5.18	3.63	8.445	6.44	4.275	2.71	4.01	4.215	13.55	5.515	4.565
Q9NS69	43	T	2.68675	5.84	8.46	21.8	22.2	39.65	17.7	21.35	14.2	21	43.25	28.8
Q9Y5Q9	43	S	2.34675	4.015	5.01	1.605	0.87966	2.71	2.97	1.87	1.57	0.64295	0.01027	3
P27987	43	S	7.39	11.15	6.375	3.215	4.89	2.695	4.995	4.74	5.095	1.92	3.305	0.9124
O43768	43	S	33.35	29.6	39.7595	27.595	30.375	29.145	32.57	26.425	37.35	38.725	31.275	24.075
O43768	43	S	33.35	29.6	39.7595	27.595	30.375	29.145	32.57	26.425	37.35	38.725	31.275	24.075
Q13439	43	T	49.15	30.15	43.8	20.05	21.55	29.8	29.35	44.9	32.4	28.55	25.45	33.75
Q13263	43	S	980.5	1330	1400	1395	755	725	1205	1120	1135	1225	772	706
O60508	43	S	104.35	87.65	143	84.3	72.4	111	97.85	170.5	112.5	98.6	72.1	93.4
Q8NHH9	43	Y	34.0264	38.6697	100.4	47.236	33.5097	49.88	66.0708	109.85	67.1	54.9481	52.5666	66.35
O15541	43	S	79.65	52.55	59.75	36.35	48.4	48.15	28.7	34.7	57.25	54.65	52.9	55.8
Q16514	43	T	19.25	11.55	20.55	11.55	12.9	18.15	15.85	14.65	11.05	9.63	14.8	18.7
P13631	43	S	26.05	20.35	27.75	19.75	18.15	29.25	18.1	27.85	20.4	18.45	14	24.85
Q9UHR5	43	S	10.61	8.73	8.415	2.48595	5.305	10.85	14	14.2	12.9	7.89	10.655	7.465
Q86W92	43	M	8.41	3.403	11.63	8.77	7.6	9.22	10.73	4.55	13.63	6.02	18.24	6.2
Q86W92	43	M	4.205	1.7015	5.815	4.385	3.8	4.61	5.365	2.275	6.815	3.01	9.12	3.1
O00418	43	T	14.95	13.25	12.23	10.14	12.3	9.125	12.65	13.35	9.225	6.61	18.6	15.75
P63173	44	T	2.03644	7.75472	0.2735	0.34245	0.01201	0.505	0.43087	0.391755	0.23795	0.78295	0.66367	0.4659
O43852	44	S	1.48175	0.01122	0.00731	0.0087	0.01201	0.008315	3.49075	3.82416	0.014125	5.18	0.01027	2.09055
P10124	44	S	0.00819	0.01122	0.00731	1.53775	0.99735	2.665	0.01062	0.321755	1.00968	3.575	1.93	2.465
Q96B45	44	S	15.65	9.725	11.5	3.31275	5.125	8.03	6.42	8.125	7.975	5.16	3.305	5.52
Q53QZ3	44	M	98.05	75.35	98.95	52.15	56.85	41.12	58.75	84.1	60.8	41.7	42.335	75.5
Q9P013	44	R	37.3	35.65	21.9	0.0087	0.01201	19.8	7.80575	8.80476	5.50467	8.90795	15.1	11.155
P29692	44	S	30.18	23.235	22.605	1.972	3.39701	7.57	29.425	32.1	17.025	20.175	15.8666	30.06
P29692	44	S	30.18	23.235	22.605	1.972	3.39701	7.57	29.425	32.1	17.025	20.175	15.8666	30.06
O95613	44	S	23.405	15.245	18.46	5.495	4.19235	6.39332	6.58	11.62	11.34	13.635	7.73	13.19
Q8NEM2	44	S	23.55	31.2	24.7	21	21.4	13.9	38.05	44.45	29.05	19.5	18.6	16.4
P17026	44	S	0.81675	0.9365	4.6345	0.487	0.01201	1.345	3.005	3.035	3.945	1.57795	1.15367	4.42
Q96TC7	44	S	28.95	30.6	22.745	39.1	51.75	43.1	35.4	45.3	31.1	44.75	41.2	65.65
Q07960	44	S	8.42	5.05	10.22	9.265	11	15.4	3.535	7.755	4.935	8.245	5.92	12.7
Q99567	44	S	67.1	63.6	90.35	105	94.5	113.9	53.7	128	62.2	93.45	83.7	114.75
P17096	44	S	111.117	96.3562	218.012	410.4	479.25	1000.75	115.385	199.26	91.2641	191.715	298.32	447.48
Q562R1	44	M	4.086	33.5224	15.405	27.27	28.075	79.96	1.52212	13.9933	3.55335	18.2681	12.2916	31.37
P35236	44	S	212.05	90.4	137.95	147.5	116.65	173.64	239.4	108.065	290.47	108.66	517.5	178.71
P52566	44	S	7.08319	7.21622	21.9573	23.3087	41.95	78	5.61562	12.5939	6.50913	16.466	23.745	24.7555
P52566	44	S	3.64463	1.34594	6.30731	2.2887	20.345	55.55	0.67549	0.813415	4.7988	0.0321	24.835	17.8805
P09104	44	Y	27.7067	31.1565	28.8068	59.9	50.75	67	60.95	50.8	52.4	52.6	46.95	35.55
P09104	44	Y	27.7067	31.1565	28.8068	59.9	50.75	67	60.95	50.8	52.4	52.6	46.95	35.55
P09104	44	Y	27.7067	31.1565	28.8068	59.9	50.75	67	60.95	50.8	52.4	52.6	46.95	35.55
Q9H9A6	44	S	0.54644	3.605	2.185	3.715	3.965	4.25	0.01062	0.10366	0.014125	6.355	0.01027	2.8895
Q96AG3	44	T	7.79	16.5	15.45	4.055	2.42	0.311315	0.01062	0.395755	0.014125	0.01605	0.01027	0.01295
P62736	44	M	25.2368	2.31594	4.16731	7.6187	12.5147	41.64	0.76637	3.27392	0.733575	5.04605	5.57527	10.2474
Q8WUM0	44	S	2.845	1.5445	1.585	9.95	6.47	3.455	0.01062	0.008915	0.014125	3.005	0.01027	1.6
Q92888	44	S	1.34644	0.01122	6.08	80.1	12.505	6.375	0.01062	0.008915	0.014125	39.35	0.01027	8.1
Q9Y262	44	T	3.58144	5.845	5.93	2.78095	0.01201	1.52	1.46575	3.42	0.014125	0.01605	0.01027	0.01295
P17096	44	S	0.79175	0.01122	0.70175	11.65	17.05	34.75	1.74	3.71	0.014125	3.215	4.62	8.28
Q13541	44	S	2055	1250.01	1465	860.003	1515	1185	2370	1485	2375	1825	1985	1320
Q9BTU6	44	S	111.3	139.7	76.75	75.6	86.75	70.8	138.9	82.85	99.55	111.6	129.8	94.15
Q9BTU6	44	S	269.957	302.25	281.35	180.75	219.25	199.605	258.8	230.2	306.8	384.1	306.25	260.5
Q13542	44	S	193	242.5	151	217.5	160.5	130.5	174	224.5	166.5	155.5	176.5	151
Q13542	44	S	233.75	296.1	186.1	268.7	198.75	160.15	201.7	267.75	195.45	181.1	204.65	182.5
Q9H0G5	44	S	33	30.85	36.4	74.15	61.4	53.25	28.25	49.15	35.1	74	65.05	65.35
Q07960	44	S	26.32	13.13	25.07	15.135	16.23	25.64	11.675	23.155	9.94	14.61	8.083	22.705
Q13541	44	S	6032	6353.01	4979	4674.5	4500	3302.5	7034.5	5422.5	7134	5038	5260.5	4102.5
O00178	44	S	338.1	276.93	231.725	203.42	235.53	215.705	442.505	439.08	287.31	235.983	268	170.061
O00178	44	S	314	273.5	222	199	228.5	208.5	432	436	276.5	233.5	247.5	167
Q96RL1	44	S	149.25	143.15	115.35	118.15	97.3	68.925	199.8	139.2	165.1	112.158	170.3	87.3
O43741	44	S	114.41	45.5	43.86	35.9528	66.435	18.545	19.5607	147.64	195.045	66.2679	91.3173	61.24
O43741	44	S	114.41	45.5	43.86	35.9528	66.435	18.545	19.5607	147.64	195.045	66.2679	91.3173	61.24
P62736	44	M	32.8045	61.7222	36.1023	40.3487	51.5447	112.415	3.71911	27.4828	17.0225	28.1542	18.2755	46.6724
Q562R1	44	M	32.8045	61.7222	36.1023	40.3487	51.5447	112.415	3.71911	27.4828	17.0225	28.1542	18.2755	46.6724
Q562R1	44	M	32.8045	61.7222	36.1023	40.3487	51.5447	112.415	3.71911	27.4828	17.0225	28.1542	18.2755	46.6724
P35236	44	S	502.985	497.05	494.07	616.5	450.195	445.795	667.05	640.065	721.405	687.51	1000	637.3
P23763	44	S	33.55	13.615	21.02	1.76645	3.591	9.0465	17.425	20.005	21.2	9.965	10.146	9.80055
Q9NQZ2	44	Y	108.3	146	102.5	100.1	59.3	61.3	216.5	139.5	161.5	83.55	92.25	71.15
Q7Z5R6	45	Y	0.41275	0.01122	0.51056	0.0087	0.01201	0.78	1.109	0.659755	1.064	1.086	0.01027	0.60555
P27816	45	T	0.89644	0.01122	0.00731	1.92095	0.01201	1.99832	0.01062	0.008915	0.014125	0.01605	0.01027	0.01295
Q96EU6	45	T	12.775	18.93	18.905	8.525	9.275	3.26331	5.45987	2.98891	2.99412	3.57105	0.93187	1.32295
Q8TAP9	45	Y	51.4	19.28	31.05	12.23	10.93	10.8066	2.4815	4.23832	0.02825	3.1262	0.02054	10.6
Q92609	45	T	46	51.2	78.35	13.15	16.55	17	56.85	67.55	42.45	14.61	19.45	37.05
Q86U44	45	T	27.75	20.75	19.85	21.15	22.95	18.6	7.18	8.415	5.19	4.915	7.57	8.885
P37108	45	T	28.8	41.7	31.8	53.2	61.5	37.2	0.81487	5.935	3.09945	15.05	1.7916	4.7474
Q9H7L9	45	S	26.95	34.35	26.8	21.85	18.25	12.23	22.35	43.35	10.835	15.05	15.65	26.65
Q9H7L9	45	S	19.5	21.9	22.85	15.75	14.9	12.95	9.975	34.9	10.7	10.13	9.43	19.15
Q9H7L9	45	S	73.4	90.6	76.45	59.45	51.4	37.41	54.675	121.6	32.37	40.23	40.73	72.45
Q9H7L9	45	S	26.95	34.35	26.8	21.85	18.25	12.23	22.35	43.35	10.835	15.05	15.65	26.65
Q9Y5J1	45	S	5.05675	41.7	22.3	4.615	7.575	7.375	31.2	18.95	23.85	22.6	19.35	13.35
P27348	45	S	6.115	5.145	4.33	21.95	16.85	17.7	9.045	7.9	7.545	14.55	18.8	11.15
P27348	45	S	6.115	5.145	4.33	21.95	16.85	17.7	9.045	7.9	7.545	14.55	18.8	11.15
Q13247	45	S	15.65	31.25	18.1	80.25	56.05	45.45	26.3	26.5	25.9	57.1	36.05	29.05
P62750	45	T	18.5	18.55	38.2	35.75	36.8	57.1	21.15	23.5	23	32.4	46.7	66
Q9BRP8	45	Y	30.2	16.95	36.3	9.775	14.1	32.35	15.35	18.1	5.80945	5.02	0.01027	12.85
Q96AG3	45	T	7.79	16.5	15.45	4.055	2.42	0.311315	0.01062	0.395755	0.014125	0.01605	0.01027	0.01295
Q9Y2J4	45	T	0.45575	0.01122	2.07675	0.60275	1.091	0.008315	0.01062	0.008915	0.46145	0.01605	4.35867	0.01295
Q86WR7	45	T	25	24.05	24.1	19.9	15.96	10.595	57.4	33.5	66	16.8	37.5	27.35
B5ME19	45	T	273	570.5	835	386.5	405	581.5	254.5	964	286	482	140.5	455.5
B5ME19	45	T	273	570.5	835	386.5	405	581.5	254.5	964	286	482	140.5	455.5
Q9H063	45	K	64.35	50.175	41.505	82.65	62.35	60.65	152.5	105.5	120.5	65.2	122	77.6
O43818	45	M	50.6582	16.8159	57.4073	14.4332	15.8073	26.2	34.0106	5.22891	47.1141	0.0321	46.695	34.1
O43818	45	M	71.3203	88.1242	170.413	30.8932	38.2321	64.21	115.145	158.02	165.55	106.371	76.3566	109.075
O14686	45	S	17	23.05	28.25	14.3	15.95	9.69	23.85	31.85	17	18.6	15.35	25.3
O15541	45	S	79.65	52.55	59.75	36.35	48.4	48.15	28.7	34.7	57.25	54.65	52.9	55.8
Q562R1	45	M	32.8045	61.7222	36.1023	40.3487	51.5447	112.415	3.71911	27.4828	17.0225	28.1542	18.2755	46.6724
Q8TAP9	45	Y	67.8	25.09	40.975	24.165	25.765	33.8533	6.69075	12.8092	7.34912	11.6331	9.73027	23.28
Q9UKY1	45	S	38	30.55	31.55	22.3	22.55	25.95	18.95	23.3	29.3	33.95	13.1	30.55
O60664	46	Y	0.00819	1.22472	0.35256	6.435	2.785	0.933315	1.346	0.008915	0.014125	0.57295	0.30267	0.01295
P55072	46	M	0.00819	0.01122	0.00731	0.0087	0.01201	0.615	0.01062	0.008915	0.014125	0.01605	0.01027	0.01295
Q7Z5R6	46	S	0.41275	0.01122	0.51056	0.0087	0.01201	0.78	1.109	0.659755	1.064	1.086	0.01027	0.60555
Q9UIQ6	46	Y	0.00819	0.01122	0.00731	1.34095	0.01201	1.99832	2.89487	4.21916	3.26945	0.01605	4.39	0.01295
Q9P013	46	T	37.3	35.65	21.9	0.0087	0.01201	19.8	7.80575	8.80476	5.50467	8.90795	15.1	11.155
Q12979	46	T	5.915	12.6	10.32	24.35	20.05	13	4.97	7.33	2.32945	17.95	6.0566	10.47
P27348	46	S	6.115	5.145	4.33	21.95	16.85	17.7	9.045	7.9	7.545	14.55	18.8	11.15
P27348	46	S	6.115	5.145	4.33	21.95	16.85	17.7	9.045	7.9	7.545	14.55	18.8	11.15
P27348	46	S	6.115	5.145	4.33	21.95	16.85	17.7	9.045	7.9	7.545	14.55	18.8	11.15
P62736	46	M	4.086	33.5224	15.405	27.27	28.075	79.96	1.52212	13.9933	3.55335	18.2681	12.2916	31.37
P62736	46	M	4.086	33.5224	15.405	27.27	28.075	79.96	1.52212	13.9933	3.55335	18.2681	12.2916	31.37
Q562R1	46	M	4.086	33.5224	15.405	27.27	28.075	79.96	1.52212	13.9933	3.55335	18.2681	12.2916	31.37
Q562R1	46	M	4.086	33.5224	15.405	27.27	28.075	79.96	1.52212	13.9933	3.55335	18.2681	12.2916	31.37
Q86VM9	46	S	10.76	9.18	5.12	24.4	28.05	18.9	6.52	1.66976	12.7	26.2	28.15	20.6
P62736	46	M	25.2368	2.31594	4.16731	7.6187	12.5147	41.64	0.76637	3.27392	0.733575	5.04605	5.57527	10.2474
P62736	46	M	25.2368	2.31594	4.16731	7.6187	12.5147	41.64	0.76637	3.27392	0.733575	5.04605	5.57527	10.2474
Q9ULZ3	46	S	3.23644	0.01122	2.86056	4.5	2.82	2.005	1.18	1.61	1.665	4.515	1.755	2.115
P22626	46	M	0.00819	0.01122	0.00731	0.0087	0.01201	2.98	0.01062	0.008915	0.014125	0.01605	0.01027	4.255
P22626	46	M	0.00819	0.01122	0.00731	0.0087	0.01201	2.98	0.01062	0.008915	0.014125	0.01605	0.01027	4.255
P62736	46	M	1.33175	0.01122	4.16	7.61	9.95	34.95	0.75575	1.31416	0.71945	5.03	5.565	9.16
P62736	46	M	1.33175	0.01122	4.16	7.61	9.95	34.95	0.75575	1.31416	0.71945	5.03	5.565	9.16
Q13542	46	T	74.6	105.95	82.2	102.6	75.5	64.25	61.95	78.7	62.95	68.7	62.95	61.75
Q9UKT5	46	T	20.55	26.15	48.6	22.2	24.8	30.3	1.16487	8.395	1.43467	5.805	3.04	6.8
O95544	46	S	3.89644	0.01122	5.70056	4.165	4.2	7.13	0.01062	4.58476	1.35967	2.735	0.80367	3.005
P22314	46	S	95.05	64.65	86.75	47.65	49.85	64.45	61.8	45.0048	24.5547	56.05	51.2	42.65
Q96RL1	46	S	149.25	143.15	115.35	118.15	97.3	68.925	199.8	139.2	165.1	112.158	170.3	87.3
O15541	46	S	79.65	52.55	59.75	36.35	48.4	48.15	28.7	34.7	57.25	54.65	52.9	55.8
O15117	46	S	34.7	26.35	40.1	29.35	34.8	40.95	12.1	15.4	5.7	12.75	20.8	18.85
O95400	46	S	26.6	67.15	41.65	45.9	38.8	33.2	70.75	81.2	42.8	20.35	58.2	62.4
P62736	46	M	32.8045	61.7222	36.1023	40.3487	51.5447	112.415	3.71911	27.4828	17.0225	28.1542	18.2755	46.6724
P62736	46	M	32.8045	61.7222	36.1023	40.3487	51.5447	112.415	3.71911	27.4828	17.0225	28.1542	18.2755	46.6724
Q562R1	46	M	32.8045	61.7222	36.1023	40.3487	51.5447	112.415	3.71911	27.4828	17.0225	28.1542	18.2755	46.6724
Q562R1	46	M	32.8045	61.7222	36.1023	40.3487	51.5447	112.415	3.71911	27.4828	17.0225	28.1542	18.2755	46.6724
Q562R1	46	M	32.8045	61.7222	36.1023	40.3487	51.5447	112.415	3.71911	27.4828	17.0225	28.1542	18.2755	46.6724
Q93045	46	S	33.35	24.3	28.45	24.6	23.9	37.15	15.8	23.5	14.85	15.1	13.95	20.65
O43852	47	Y	1.48175	0.01122	0.00731	0.0087	0.01201	0.008315	3.49075	3.82416	0.014125	5.18	0.01027	2.09055
Q9H6F5	47	S	0.00819	6.55472	2.04556	0.0087	0.01201	0.008315	0.01062	0.008915	0.014125	9.95795	0.01027	0.01295
P27816	47	Y	0.89644	0.01122	0.00731	1.92095	0.01201	1.99832	0.01062	0.008915	0.014125	0.01605	0.01027	0.01295
Q8TAP9	47	S	51.4	19.28	31.05	12.23	10.93	10.8066	2.4815	4.23832	0.02825	3.1262	0.02054	10.6
P62913	47	T	0.00819	1.08472	1.68556	0.0087	1.05235	2.19832	2.105	1.12416	0.014125	0.01605	1.4516	0.01295
P18858	47	S	236.825	223.1	279.1	81.2027	94	114.15	171.8	305.25	167.15	123.65	105.05	152.6
O43808	47	T	5.80675	6.825	6.65675	14.235	16.05	18.45	9.11	12.95	6.925	8.415	11.75	8.605
Q07960	47	S	8.42	5.05	10.22	9.265	11	15.4	3.535	7.755	4.935	8.245	5.92	12.7
P55081	47	Y	526.047	186.461	230.242	378.428	364	728.08	545.741	191.209	836.94	179.416	1267.39	423.715
Q8NHM5	47	R	10.36	7.23	7.815	17.15	11.55	12.2	13.3	5.97	13.1	11.025	24.2	13.25
Q8NHM5	47	R	20.72	14.46	15.63	34.3	23.1	24.4	26.6	11.94	26.2	22.05	48.4	26.5
Q8NHM5	47	R	10.36	7.23	7.815	17.15	11.55	12.2	13.3	5.97	13.1	11.025	24.2	13.25
P27348	47	S	6.115	5.145	4.33	21.95	16.85	17.7	9.045	7.9	7.545	14.55	18.8	11.15
Q562R1	47	M	4.086	33.5224	15.405	27.27	28.075	79.96	1.52212	13.9933	3.55335	18.2681	12.2916	31.37
O60264	47	S	132.27	73.02	153.06	263.7	139.65	158.65	157.2	89.885	138.3	188.15	323.2	176.05
O60264	47	S	113.645	34.33	62.44	140.6	109.215	151.4	139.965	36.6648	193.55	55.325	304.4	121.525
Q9ULZ3	47	M	2.485	2.485	3.655	7.46	6.235	8.32	2.25487	1.96476	6.3	2.53295	1.92367	6.67
O76080	47	M	0.00819	0.01122	8.865	0.0087	4.67	4.73	0.01062	0.694755	0.014125	0.01605	0.01027	4.675
Q9BTU6	47	S	111.3	139.7	76.75	75.6	86.75	70.8	138.9	82.85	99.55	111.6	129.8	94.15
Q9BTU6	47	S	269.957	302.25	281.35	180.75	219.25	199.605	258.8	230.2	306.8	384.1	306.25	260.5
P52565	47	S	0.00819	0.8065	2.75056	1.99	2.225	3.385	0.01062	1.7905	0.73945	0.6681	3.525	2.325
P55081	47	Y	754.2	812.6	599.485	1004.1	765.35	687.635	906.515	754.2	960.8	709.1	1105.08	564.75
Q9UQ88	47	S	91.875	53.625	77.63	33.1	39.72	47.12	41.475	38.545	53.64	44.205	38.2116	48.145
Q9UQ88	47	S	91.875	53.625	77.63	33.1	39.72	47.12	41.475	38.545	53.64	44.205	38.2116	48.145
Q96A08	47	K	25.65	318	44.05	87.3	94.25	85	48.2	32.65	119.5	56.65	47.1	97.7
Q96A08	47	K	25.65	318	44.05	87.3	94.25	85	48.2	32.65	119.5	56.65	47.1	97.7
Q96A08	47	K	25.65	318	44.05	87.3	94.25	85	48.2	32.65	119.5	56.65	47.1	97.7
Q96A08	47	K	25.65	318	44.05	87.3	94.25	85	48.2	32.65	119.5	56.65	47.1	97.7
Q96A08	47	K	25.65	318	44.05	87.3	94.25	85	48.2	32.65	119.5	56.65	47.1	97.7
Q99543	47	S	91.19	68.345	96.14	46.855	36.11	49.175	78.38	103.95	99.1094	75.25	38.285	53.365
O00178	47	S	314	273.5	222	199	228.5	208.5	432	436	276.5	233.5	247.5	167
O43482	47	S	25.25	39.05	24.35	20	15	7.71	30.25	22.5	31.2	20.85	18.15	11.5
P62633	47	S	18.55	18.95	11.5	30.15	20.15	13.4	9.68	6	5.83	11.78	7.905	7.335
Q8IVH2	47	T	65.75	6.28	60.54	6.32	2.01966	39.8	5.44	2.875	4.645	2.94	58.47	1.02555
O43491	47	S	80.4	81.6	93.3	118	137	119	72.55	72.25	88.55	107	87.75	122.5
Q9UKY1	47	S	38	30.55	31.55	22.3	22.55	25.95	18.95	23.3	29.3	33.95	13.1	30.55
Q9H2J4	48	Y	0.88144	3.28	2.075	1.25095	0.79466	0.008315	1.13075	0.008915	0.014125	0.5431	0.01027	0.01295
Q9P270	48	S	15.05	9.655	17.3	7.35	7.13	19.2	3.68	6.975	6.015	6.32	4.345	8.72
Q8N567	48	S	6.305	3.645	8.525	0.0087	1.41466	0.443	9.82	8.23	5.17	3.7	10.85	9.89
O00170	48	T	3.57	2.08972	7.735	7.38	8.19	10.665	1.31	1.97	2.44	7.815	5.79	12.1
O15155	48	S	2.96	4.48	11.475	7.6	7.625	7.655	1.73987	2.15476	3.34468	4.38	5.035	5.22
P07437	48	S	32.5082	15.2612	38.3073	11.7087	10.512	30.0083	18.6106	21.9589	17.1141	15.766	18.6103	24.4129
P0DJ93	48	T	0.95175	1.4965	6.715	2.46	2.16235	7.425	11.25	7.09	10.12	10.6	5.495	8.43
P36915	48	T	49.4626	23.8489	11.3814	79.501	87.1047	122.318	11.8482	2.06892	11.5815	86.8961	76.0719	113.213
Q13596	48	T	0.01638	14.9677	0.01462	17.0114	511.007	62.86	0.02124	0.01783	0.02825	6.474	417.25	99.6055
Q13596	48	T	0.02457	14.9789	0.02193	17.0202	511.019	62.8683	0.03186	0.026745	0.042375	6.7001	417.26	99.6185
Q92609	48	S	94.3	69.85	98.35	49.75	52.9	60.85	67.1	128.5	66.85	52.45	34.55	61.2
O95544	48	S	3.89644	0.01122	5.70056	4.165	4.2	7.13	0.01062	4.58476	1.35967	2.735	0.80367	3.005
Q96A08	48	K	25.65	318	44.05	87.3	94.25	85	48.2	32.65	119.5	56.65	47.1	97.7
Q12986	48	Y	16.25	11.835	23.15	7.13	8.64	13.45	11.175	17.3	13.05	16.9	8.27	22.6
Q13895	49	Y	0.00819	0.01122	0.00731	0.0087	0.01201	0.008315	0.01062	0.008915	0.014125	0.01605	0.01027	0.01295
Q9Y450	49	S	0.01638	0.02244	0.01462	0.0174	1.49436	0.01663	4.5315	6.88	0.02825	0.0321	26.6573	0.0259
Q9Y450	49	S	0.00819	0.01122	0.00731	0.0087	1.48235	0.008315	2.26575	3.115	0.014125	0.01605	15.8037	0.01295
O75496	49	S	6.005	6.91	7.26	0.67775	1.37	1.14	2.975	1.30976	3.25	3.44	1.875	5.255
P18615	49	S	215	153.316	204.4	166.65	185.9	211.45	53.781	106.955	69.93	125.405	111.47	188.65
Q9H7L9	49	T	26.95	34.35	26.8	21.85	18.25	12.23	22.35	43.35	10.835	15.05	15.65	26.65
Q9H7L9	49	T	19.5	21.9	22.85	15.75	14.9	12.95	9.975	34.9	10.7	10.13	9.43	19.15
Q9H7L9	49	T	73.4	90.6	76.45	59.45	51.4	37.41	54.675	121.6	32.37	40.23	40.73	72.45
Q9H7L9	49	T	26.95	34.35	26.8	21.85	18.25	12.23	22.35	43.35	10.835	15.05	15.65	26.65
Q12979	49	Y	20.135	42.95	29.52	70.9	59.1	26.655	16.035	33.93	7.6389	47.55	16.1132	25.67
Q12979	49	Y	20.135	42.95	30.17	70.9	59.1	25.455	16.035	33.93	7.9889	47.55	16.1132	25.87
Q9NX63	49	Y	18.5564	7.27944	15.8306	25.84	27.06	43.745	14.6599	20.1198	25.775	24.275	29.715	26.915
P62736	49	M	4.086	33.5224	15.405	27.27	28.075	79.96	1.52212	13.9933	3.55335	18.2681	12.2916	31.37
P62736	49	M	4.086	33.5224	15.405	27.27	28.075	79.96	1.52212	13.9933	3.55335	18.2681	12.2916	31.37
Q562R1	49	M	4.086	33.5224	15.405	27.27	28.075	79.96	1.52212	13.9933	3.55335	18.2681	12.2916	31.37
Q562R1	49	M	4.086	33.5224	15.405	27.27	28.075	79.96	1.52212	13.9933	3.55335	18.2681	12.2916	31.37
P35236	49	M	212.05	90.4	137.95	147.5	116.65	173.64	239.4	108.065	290.47	108.66	517.5	178.71
Q99543	49	S	40.465	16.1497	35.715	48.84	22.5423	40.66	50	12.2992	73.335	11.6311	63.885	24.99
Q96L91	49	S	0.96644	7.58	3.48556	0.0087	0.01201	0.008315	0.01062	0.008915	0.014125	1.5881	0.01027	0.01295
P18858	49	S	136.45	76.9	121.5	23.45	25	30.3	37.55	62.8	30.8	15.6	16.7	30.05
P18858	49	S	179.45	122.75	166.05	33.0528	40.2	51	60.8	110.7	58.45	33.15	25.8	43.75
Q96L91	49	S	0.97463	15.42	12.6756	2.45965	0.02402	0.01663	4.80062	10.8089	0.02825	1.60415	0.02054	0.91035
P62736	49	M	1.33175	0.01122	4.16	7.61	9.95	34.95	0.75575	1.31416	0.71945	5.03	5.565	9.16
P62736	49	M	1.33175	0.01122	4.16	7.61	9.95	34.95	0.75575	1.31416	0.71945	5.03	5.565	9.16
Q07960	49	S	137.2	82.05	143.55	86.95	91.3	148.35	59.225	94.3	63.4	83.4	58.5	101.7
O60508	49	S	26.35	21.9	33.65	15	13.75	23.1	10.5557	38.8	26.45	18.3	12.2	19.3
P18615	49	S	73.485	1.82772	27.105	17.2628	28.705	77.6	16.1606	5.70475	25.3897	5.12105	71.6	20.3956
Q9NWV8	49	S	25.95	17.9	14.55	15.85	14.75	18.15	8.91	10.6	13.1	18	7.28	12.45
P22392	49	K	4.005	6.61	2.285	1.1465	1.79	2.975	2.25	2.4	3.11	1.97	0.6916	4.625
Q99543	49	S	91.19	68.345	96.14	46.855	36.11	49.175	78.38	103.95	99.1094	75.25	38.285	53.365
Q99543	49	S	242.053	192.466	314.177	153.084	120.105	179.318	200.301	252.499	241.324	215.029	147.145	157.973
Q96I24	49	S	20.55	41.85	22.27	53.5059	25.6355	23.665	11.3057	13.2915	12.19	2.3631	2.8	8.5085
Q9HC44	49	S	26.6	31.55	30.65	31.65	28.4	25.25	27.15	37.2	28.15	24.05	23.65	20.3
Q99543	49	S	110.457	132.63	140.34	145.68	87.6847	78.62	141.731	106.309	173.82	109.852	112.745	64.558
Q99543	49	S	200.832	207.926	188.844	179.984	113.729	96.4433	350.981	208.429	288.094	166.605	168.867	83.8033
P51397	49	S	111.855	131.455	80.1506	177.506	55.612	86.4633	70.0665	53.7183	79.3688	65.124	34.4139	26.8885
Q9BXK5	50	S	1.43644	0.01122	3.04	3.54	0.01201	0.008315	0.01062	0.008915	0.014125	3.81	0.01027	0.01295
P61927	50	S	1.03175	1.6765	4.465	1.1115	0.72735	0.008315	0.46987	2.1495	0.709675	2.26295	2.465	2.19055
P07437	50	Y	0.00819	0.01122	0.00731	0.0087	0.01201	0.008315	0.01062	0.008915	0.014125	0.01605	0.01027	0.01295
O75410	50	S	11.045	19.5	17.4	19.1	10.83	13.45	11.285	11.43	12.45	10.965	9.47	9.95
Q86U44	50	S	15.9	14.35	24.4	62.35	58.95	37.3	5.925	18.4	7.125	14.305	13.05	23.5
Q86WP2	50	S	26.45	23.3	41.6	12.9	14.3	15.55	22.4	46.45	21.05	15.9	8.09	21.7
O43808	50	M	5.80675	6.825	6.65675	14.235	16.05	18.45	9.11	12.95	6.925	8.415	11.75	8.605
Q9NX63	50	S	17.6732	7.27944	14.8306	25.84	27.06	43.845	14.6599	20.1198	25.775	24.275	29.715	26.915
O95544	50	S	47.4	38.15	42.55	137.5	153.5	205	22.35	28.9	33.4	130.5	86.25	143
P55081	50	M	526.047	186.461	230.242	378.428	364	728.08	545.741	191.209	836.94	179.416	1267.39	423.715
Q8NHM5	50	Y	10.36	7.23	7.815	17.15	11.55	12.2	13.3	5.97	13.1	11.025	24.2	13.25
Q8NHM5	50	Y	20.72	14.46	15.63	34.3	23.1	24.4	26.6	11.94	26.2	22.05	48.4	26.5
Q9Y5S9	50	M	71.235	11.6512	62.665	19.0887	36.7597	70.045	30.38	11.3089	33.5285	8.22605	42.6616	45
P07437	50	Y	32.5082	15.2612	38.3073	11.7087	10.512	30.0083	18.6106	21.9589	17.1141	15.766	18.6103	24.4129
P07437	50	Y	32.5164	15.2724	38.3146	11.7174	10.524	30.0166	18.6212	21.9678	17.1283	15.7821	18.6205	24.4259
O60264	50	S	127.4	72.81	163	293.7	99	97.95	53.85	95.7	53.915	382.8	73.375	63.79
P0DJ93	50	S	0.95175	1.4965	6.715	2.46	2.16235	7.425	11.25	7.09	10.12	10.6	5.495	8.43
Q13610	50	S	7.00675	0.01122	7.57	2.46775	11.13	18.5	4.265	0.008915	8.15467	0.01605	30	16.3
Q13610	50	S	26.7967	28.0062	55.27	46.4228	55.54	56.925	21.3149	29.4789	31.2247	44.0611	44.5266	66.335
P36915	50	T	68.53	45.355	43.3017	173.43	215.35	210.165	31.1	15.5939	30.56	157.5	119.555	180.1
P36915	50	T	56.1514	47.385	34.11	96.6	109.94	128.2	21.7255	12.6933	27.6091	107.8	103.655	142.35
Q15008	50	M	18.9	1.9315	21.4	5.20275	8.51	40.8	22.3	14.25	27.5	13.7	53.15	47.6
O43818	50	S	6.80675	12.6065	15.7568	5.90275	6.40735	6.655	6.095	19.8	14.95	10.655	1.4066	10.125
Q8WUM0	50	S	10.235	9.565	6.415	12.53	6.6	5.765	6.835	5.6	8.42	11.85	9.185	5.83
Q96AT1	50	S	0.00819	0.01122	0.00731	197.5	204.5	284.5	0.01062	0.008915	0.014125	194.5	138.5	211
Q5JSH3	50	S	85.7	70.1	73.25	70.6	75.25	90.5	42.95	46.05	58.75	73.15	69.55	64.75
Q9NTJ3	50	S	680	654.5	832.5	439	510.5	436	757.5	990.5	587	416.5	680	713
Q9NSI8	50	T	16.56	39.8	18	27.6	41.2	14.9	26.6	38.9	36.65	76.6	33.2	36.95
O43818	50	S	39.8567	75.5065	123.05	22.5027	27.9074	39.75	75.05	133	103.5	95.7	33.5	70.75
O43818	50	S	71.3203	88.1242	170.413	30.8932	38.2321	64.21	115.145	158.02	165.55	106.371	76.3566	109.075
Q9Y263	50	S	9.765	15.91	9.915	20.54	23.835	9.765	7.24	11.55	2.46445	2.9181	5.0066	12.25
Q9HC44	50	S	37	28.5	27.4	30.55	25.2	26.5	36.3	34.85	28.1	19.55	28	19
Q9H6F5	50	S	944.865	914.1	867.65	384.74	427.245	352.785	1363.05	1395.25	1005.5	372.335	641.01	584.22
Q9H2J4	51	M	3.78819	3.01122	2.08231	1.25965	0.80667	0.01663	0.02124	0.01783	0.02825	0.55915	0.02054	0.0259
Q96AE4	51	T	15.9098	10.0312	4.39287	8.3287	18.912	23.075	2.57562	6.56975	4.74945	2.7356	1.13187	6.07055
P07437	51	Y	0.00819	0.01122	0.00731	0.0087	0.01201	0.008315	0.01062	0.008915	0.014125	0.01605	0.01027	0.01295
Q92609	51	T	57.1	48.65	80	17.7	23.4	23.75	35.55	59	24.3	13.25	14.7	35.8
Q8IVT5	51	S	8.015	5.615	8.685	7.61	2.68466	7.215	2.195	2.46	0.90945	0.8781	0.948	0.747
P35659	51	S	22.5	24.4	22.25	5.155	10.075	4.225	49.5	47.5	12.3	3.83	22	23.05
Q8TAP9	51	T	67.8	25.09	40.975	24.165	25.765	33.8533	6.69075	12.8092	7.60912	11.6331	9.73027	23.28
P08631	51	Y	0.00819	2.60472	6.12	13.75	16.75	25.85	0.01062	1.62475	0.014125	1.5831	0.01027	1.3574
Q7Z422	51	S	63.05	45.1	19.54	209.5	119.85	120.75	21.9657	36.805	31.7945	161.5	149.55	127.2
P68371	51	Y	9.105	2.15472	5.35056	1.875	3.28	6.08	3.895	6.915	5.385	3.0781	4.975	8.835
Q14202	51	S	12.85	13.55	11.45	18.5	13.2	13.35	12.05	10.47	14.65	26.2	12.5	8.775
P36915	51	S	68.53	45.355	43.3017	173.43	215.35	210.165	31.1	15.5939	30.56	157.5	119.555	180.1
P36915	51	S	56.1514	47.385	34.11	96.6	109.94	128.2	21.7255	12.6933	27.6091	107.8	103.655	142.35
Q15654	51	S	0.00819	0.01122	8.95675	0.46175	0.01201	0.008315	0.73075	0.83416	2.15445	0.01605	0.01027	0.01295
Q9GZY6	51	S	8.865	8.125	12.33	1.06095	2.35	3.125	5.85	5.01	4.99	1.895	0.01027	3.36
O43818	51	S	6.80675	12.6065	15.7568	5.90275	6.40735	6.655	6.095	19.8	14.95	10.655	1.4066	10.125
P18858	51	S	136.45	76.9	121.5	23.45	25	30.3	37.55	62.8	30.8	15.6	16.7	30.05
P18858	51	S	179.45	122.75	166.05	33.0528	40.2	51	60.8	110.7	58.45	33.15	25.8	43.75
P52566	51	T	0.00819	0.01122	0.00731	3.9	4.155	15.8	0.01062	0.008915	0.014125	0.01605	0.01027	0.01295
Q9BTU6	51	S	122.9	105.75	74.2	62.175	68.715	75.0033	65.95	82.65	101.25	150.45	97	83.15
P25705	51	M	9.465	6.27	9.325	4.665	5.285	7.025	1.82987	0.008915	7.03	0.3606	6.33	1.81
P08670	51	S	15.2267	9.925	3.578	4.7787	7.7475	9.74	4.90575	5.63451	10.26	13.125	2.68984	12.2724
P11940	51	S	18.3568	51.93	31.115	61.425	43.585	30.335	74.1	66.2	89.9	44.9	59.25	68.75
P11940	51	S	18.3568	51.93	31.115	61.425	43.585	30.335	74.1	66.2	89.9	44.9	59.25	68.75
O43818	51	S	39.8567	75.5065	123.05	22.5027	27.9074	39.75	75.05	133	103.5	95.7	33.5	70.75
O43818	51	S	71.3203	88.1242	170.413	30.8932	38.2321	64.21	115.145	158.02	165.55	106.371	76.3566	109.075
Q9BVJ6	51	S	6.265	6.86	5.165	4.43	2.905	3.565	5.705	7.11	6.635	3.87	2.32367	5.875
Q7Z591	51	T	37	61.6	36.7	46.75	30.2	15.2	46.95	37.45	56.2	65.75	25.45	27.3
Q16514	51	S	356.05	189.8	338.85	249.1	265.95	393.95	212	286.45	204.65	234.45	242.8	320.55
Q96SB4	51	S	366.5	323	349.5	152.5	156.5	148	361	516	264.5	141.5	176.5	233
Q9Y5Q9	51	S	81.45	74.1	102.5	41.05	46.45	63	36.1	45.15	50.1	52.3	31.95	62.75
Q99549	51	S	120.86	106.985	146.35	139.25	118.77	159.5	201.3	167.75	177.5	116.65	246.9	153.3
P51397	51	S	111.855	131.455	80.1506	177.506	55.612	86.4633	70.0665	53.7183	79.3688	65.124	34.4139	26.8885
P51397	51	S	111.855	131.455	80.1506	177.506	55.612	86.4633	70.0665	53.7183	79.3688	65.124	34.4139	26.8885
Q86YV0	51	S	213.3	103.311	313.15	18.5196	37.1593	57.86	122.91	115.074	147.5	18.9742	42.5256	70.8274
Q86YV0	51	S	213.3	103.311	313.15	18.5196	37.1593	57.86	122.91	115.074	147.5	18.9742	42.5256	70.8274
P27635	52	M	1.38963	0.57594	2.53731	3.6487	0.02402	0.01663	1.39049	1.92367	1.9538	3.184	1.73027	1.4185
Q9H2J4	52	T	3.78819	3.01122	2.08231	1.25965	0.80667	0.01663	0.02124	0.01783	0.02825	0.55915	0.02054	0.0259
Q9H2J4	52	T	3.78819	3.01122	2.08231	1.25965	0.80667	0.01663	0.02124	0.01783	0.02825	0.55915	0.02054	0.0259
O95983	52	Y	32.56	45.055	40.9	10.035	7.21	3.94	51	27.98	46.75	33.885	26.15	22.3
O95983	52	Y	14.62	13.41	33.3	5.74	3.29	3.8	24.5	6.36	42.9	5.37	29	24.1
O76080	52	T	6.285	14.65	11.565	4.705	3.955	4.22	1.525	9.75	5.045	7.1	0.01027	6.9
P55081	52	S	526.047	186.461	230.242	378.428	364	728.08	545.741	191.209	836.94	179.416	1267.39	423.715
P52597	52	R	7.90675	9.4065	8.50675	10.745	11.485	15.05	20.2	6.55416	21.15	13.75	24.7	18.5
P62736	52	S	25.2368	2.31594	4.16731	7.6187	12.5147	41.64	0.76637	3.27392	0.733575	5.04605	5.57527	10.2474
O43379	52	S	10.805	8.45	6.7	4.66	4.205	2.87	3.305	4.815	4.955	5.18	1.91	5.355
Q9UID6	52	Y	95.85	56.85	95.95	21.955	25.15	41.105	55.24	75.815	48.09	23.76	29.495	46.79
Q8N108	52	S	0.35625	6.025	3.63	7.74	6.405	1.775	0.01062	4.54	1.17945	8.25	1.04	2.295
Q9Y2V2	52	S	75.85	144.5	171.5	128.1	155.5	174	61.5	125.8	97.95	137.5	67.95	154
Q8IWI9	52	S	18.61	22.85	27.85	12.6	13.255	17.3	30.55	13.8	19.125	18.65	25.55	23.15
Q16204	52	S	2.87819	3.3705	3.74	3.835	2.822	1.23663	3.3165	4.31975	2.69968	2.60345	1.95517	2.4185
P55081	52	S	754.2	812.6	599.485	1004.1	765.35	687.635	906.515	754.2	960.8	709.1	1105.08	564.75
Q8TAD8	52	S	171.95	241.25	157.55	173.132	206.25	154.2	150.05	149.2	197.2	245.3	188.78	145.905
P29084	52	K	37.75	19.555	19.45	4.255	8.265	5.9	10.81	5.705	12.35	6.255	8.415	13.3
O15541	52	T	79.65	52.55	59.75	36.35	48.4	48.15	28.7	34.7	57.25	54.65	52.9	55.8
P62736	52	S	32.8045	61.7222	36.1023	40.3487	51.5447	112.415	3.71911	27.4828	17.0225	28.1542	18.2755	46.6724
Q8TAP8	52	S	60.6	80.7	69.25	48.65	55	47.35	105	93.35	90	70.45	83	69.55
Q9H7L9	53	S	26.95	34.35	26.8	21.85	18.25	12.23	22.35	43.35	10.835	15.05	15.65	26.65
Q9H7L9	53	S	73.4	90.6	76.45	59.45	51.4	37.41	54.675	121.6	32.37	40.23	40.73	72.45
P49736	53	S	39.6282	69.1112	42.3445	21.5462	22.4894	3.15163	35.4408	49.2583	27.4188	53.0641	17.0469	13.1259
P49736	53	S	39.62	69.1	34.3095	21.5375	22.4774	3.14331	33.59	47.1542	27.4047	51.4661	16.2603	13.1129
Q92541	53	S	0.00819	0.01122	0.41225	6.05275	2.20735	11.505	0.01062	0.008915	5.6455	0.22995	0.01027	4.89
Q96TC7	53	Y	28.95	30.6	22.195	39.1	51.75	43.1	36.8	45.3	31.1	44.75	41.2	65.65
P08670	53	Y	33.85	135.625	13.625	129.909	10.3975	70.59	18.5757	19.4298	17.405	175.78	137.151	39.4374
P08670	53	Y	33.85	135.625	13.625	129.909	10.3975	70.59	18.5757	19.4298	17.405	175.78	137.151	39.4374
Q00839	53	M	220.266	31.1942	149.869	203.709	296.942	866.79	174.87	147.328	242.419	43.509	475.804	290.902
Q00839	53	M	200.755	32.8162	134.597	230.55	335.7	851.7	151.825	141.713	216.749	46.751	444.835	267.217
P43487	53	S	2.19319	1.78172	3.59	4.46595	6.33	10.9	1.68037	2.26391	1.29285	3.3715	0.9302	2.711
Q8WW12	53	S	29.59	2.75	3.625	9.585	12	19.3	0.66575	1.19916	1.735	6.28	4.17	7.005
P22626	53	M	0.00819	0.01122	0.00731	0.0087	0.01201	2.98	0.01062	0.008915	0.014125	0.01605	0.01027	4.255
Q96FS4	53	S	62.9	63.5	41.05	59.35	63.8	45.3	52.3	41.9	52.95	66.15	54.4	59.8
Q96FS4	53	S	493.95	338	312.25	302.6	391.1	335.95	293.75	307.6	360.7	405.25	264.5	382.85
Q96FS4	53	S	22.55	18.5	17.2	21.25	24.8	22.15	13.8	21.1	14.75	30.1	14.2	23.55
P53999	53	K	12.7	14.3	4.245	17.8	16.3	12.8	17.35	17.3	4.91945	11.83	11.315	14.85
O43818	53	S	39.8567	75.5065	123.05	22.5027	27.9074	39.75	75.05	133	103.5	95.7	33.5	70.75
Q96I24	53	Y	20.55	41.85	22.27	53.5059	25.6355	23.665	11.3057	13.2915	12.19	2.3631	2.8	8.5085
P27635	54	S	1.38963	0.57594	2.53731	3.6487	0.02402	0.01663	1.39049	1.92367	1.9538	3.184	1.73027	1.4185
P27635	54	S	1.38963	0.57594	2.53731	3.6487	0.02402	0.01663	1.39049	1.92367	1.9538	3.184	1.73027	1.4185
Q8TBA6	54	Y	0.00819	0.01122	0.49975	0.0087	0.01201	0.008315	0.01062	0.85916	0.48395	0.01605	0.01027	0.4264
P46736	54	Y	0.00819	0.01122	0.33406	0.0087	0.01201	0.008315	0.01062	0.443755	0.014125	0.33645	0.01027	0.23455
O75533	54	Y	2.59319	2.45772	6.76231	3.3837	1.90701	4.32831	2.03062	5.36975	5.24913	6.94105	2.38327	4.70555
O75533	54	Y	2.59319	2.45772	6.76231	3.3837	1.90701	4.32831	2.03062	5.36975	5.24913	6.94105	2.38327	4.70555
P55957	54	Y	0.00819	0.01122	0.29456	0.0087	0.63966	0.008315	0.01062	0.008915	0.014125	0.01605	0.01027	0.01295
P62280	54	T	0.00819	0.01122	0.00731	0.0087	0.01201	1.1095	0.01062	0.008915	0.014125	0.2566	0.3721	1.224
Q9UK76	54	T	4.99	7.215	1.57175	4.675	2.83966	0.008315	3.475	5.185	0.014125	0.01605	0.01027	0.01295
Q99741	54	S	7.88	2.41472	10.7	0.0087	0.01201	0.008315	4.84987	3.12416	2.74945	0.01605	1.1116	0.8924
P42704	54	S	5.39	3.54	6.92	0.36275	0.612	1.06	4.61	6.67	4.165	0.47095	0.3701	0.79555
Q9NQW6	54	S	24.8	12.8	15.25	12.5	5.545	8.035	9.895	8.01	10.55	13.45	9.5	10.76
Q8IV63	54	S	30.35	21.65	24.75	5.975	7.215	6.285	12	9.19	14.25	8.64	5.815	9.405
Q5TYW2	54	T	11.47	15.85	16.65	7.66	6.605	9.83	13.05	13.95	9.91	8.265	7.615	8.025
Q9NQW6	54	S	45.1	30.35	38.55	20.785	15.48	15.54	19.895	17.455	21.525	22.95	18.96	23.31
P68363	54	S	19.15	18.4	14.55	25.95	19.15	11.1	17.8	13.05	15.5	17.65	24.55	12.2
P68363	54	S	19.15	18.4	14.55	25.95	19.15	11.1	17.8	13.05	15.5	17.65	24.55	12.2
P68363	54	S	19.15	18.4	14.55	25.95	19.15	11.1	17.8	13.05	15.5	17.65	24.55	12.2
Q96TC7	54	T	5.30675	9.76	8.255	12.3	15.95	14.3	8.36	15.5	7.48	11	8.57	19.95
Q9Y5S9	54	Y	71.235	11.6512	62.665	19.0887	36.7597	70.045	30.38	11.3089	33.5285	8.22605	42.6616	45
O00264	54	S	93.0064	109.811	412.445	98.6587	117.212	150.112	322.12	308.509	348.514	173.116	232.735	296.645
Q6P1R3	54	S	3.83144	10.47	12.68	32.55	85.085	18.5	0.01062	17.7542	0.014125	19.7581	0.01027	20.5074
P62736	54	S	25.2368	2.31594	4.16731	7.6187	12.5147	41.64	0.76637	3.27392	0.733575	5.04605	5.57527	10.2474
P62736	54	S	25.2368	2.31594	4.16731	7.6187	12.5147	41.64	0.76637	3.27392	0.733575	5.04605	5.57527	10.2474
Q9NXX6	54	S	0.00819	0.01122	1.65675	6.57	5.105	2.115	0.01062	0.959755	0.94945	6.435	3.345	3.7
Q9NXX6	54	S	0.01638	1.31094	7.87675	12.5259	14.76	5.97	0.02124	9.76475	0.963575	19.285	5.9816	8.2074
Q96ER3	54	S	30.2014	31.6612	33.0073	45.1087	32.512	23.3583	19.0257	20.7589	23.4641	38.4661	16.3616	19.9129
Q96ER3	54	S	30.2014	31.6612	33.0073	45.1087	32.512	23.3583	19.0257	20.7589	23.4641	38.4661	16.3616	19.9129
Q15269	54	T	10.22	8.06	7.505	3.405	2.665	3.285	2.445	1.73975	4.795	2.84	2.435	3.635
O00267	54	Y	177.65	108.55	163.55	94	112.2	144.9	83.95	150.05	81.85	77.55	83.05	126.95
O00267	54	Y	288	177.2	239.8	135	168.5	182.7	135.2	255	134.7	122.9	122.8	182.1
Q8TAD8	54	S	171.95	241.25	157.55	173.132	206.25	154.2	150.05	149.2	197.2	245.3	188.78	145.905
Q8TAD8	54	S	171.95	241.25	157.55	173.132	206.25	154.2	150.05	149.2	197.2	245.3	188.78	145.905
P50402	54	S	33.55	47.85	75.75	28.8	27.6	33.8	43.8	58.15	36.6	27.6	32.6	33.2
Q9UKX7	54	T	42.45	30.2	39.94	16.82	6.415	15.35	6.645	8.335	4.725	7.485	6.43	5.51
P30086	54	S	25.6318	32.015	34.195	28.835	27.275	40.64	52.55	45.695	34.5395	21.99	40.38	26.525
Q9BV40	54	T	18.2	11.46	19.75	4.675	7.08	21.25	23.5	25.1	18.5	4.205	2.86	28.05
Q9Y5S9	54	Y	93.1	49.42	85.9	38.39	44.1	74.75	14.4106	20.6048	39.45	23.205	34	49.8
P62736	54	S	32.8045	61.7222	36.1023	40.3487	51.5447	112.415	3.71911	27.4828	17.0225	28.1542	18.2755	46.6724
P62736	54	S	32.8045	61.7222	36.1023	40.3487	51.5447	112.415	3.71911	27.4828	17.0225	28.1542	18.2755	46.6724
Q9NXX6	54	S	8.78338	17.2959	16.9217	36.696	31.505	18.37	4.32173	20.2748	13.503	36.725	18.0769	17.1079
P22314	55	Y	9.00144	9.27	15.3	5.84	7.125	20.3	6.95487	9.05476	20.1	13.9	9.56	16
P46736	55	T	0.00819	0.01122	0.33406	0.0087	0.01201	0.008315	0.01062	0.443755	0.014125	0.33645	0.01027	0.23455
P62280	55	Y	0.00819	0.01122	0.00731	0.0087	0.01201	1.1095	0.01062	0.008915	0.014125	0.2566	0.3721	1.224
Q9C026	55	S	0.00819	0.01122	0.00731	0.0087	0.01201	0.008315	0.01062	0.008915	0.014125	0.78795	1.3266	0.01295
Q13895	55	S	5.825	2.085	4.775	0.0087	0.01201	0.008315	5.005	5.64	3.035	0.5915	1.82	3.32
Q1T7F1	55	S	12.79	8.955	14.46	1.885	2.04	1.92	7.935	12.7	5.105	2.93	3.14	5.395
Q9H7L9	55	T	19.5	21.9	22.85	15.75	14.9	12.95	9.975	34.9	10.7	10.13	9.43	19.15
Q12979	55	T	5.915	12.6	10.32	24.35	20.05	13	4.97	7.33	2.32945	17.95	6.0566	10.47
Q8NFW8	55	S	6.63	4.25	8.215	4.9	5.105	6.895	3.355	3.005	3.6	4.75	4.28	6.245
O43491	55	S	439.75	441.65	329.82	146.905	188.06	177.055	335.7	314.35	314.7	257.9	202.45	408.05
Q92541	55	T	0.00819	0.01122	0.41225	6.05275	2.20735	11.505	0.01062	0.008915	5.6455	0.22995	0.01027	4.89
P62979	55	T	3.25675	1.2015	5.67	4.495	4.375	9.535	3.51	4.14	2.41	3.255	2.4666	3.155
P62979	55	T	3.25675	1.2015	5.67	4.495	4.375	9.535	3.51	4.14	2.41	3.255	2.4666	3.155
P62979	55	T	3.25675	1.2015	5.67	4.495	4.375	9.535	3.51	4.14	2.41	3.255	2.4666	3.155
P62979	55	T	3.25675	1.2015	5.67	4.495	4.375	9.535	3.51	4.14	2.41	3.255	2.4666	3.155
P08670	55	S	33.85	135.625	13.625	129.909	10.3975	70.59	18.5757	19.4298	17.405	175.78	137.151	39.4374
Q8NHH9	55	M	17.94	4.03944	40.6	10.76	14.48	28.7	29.53	37.1	43.15	3.8962	55.4	36.4
P24046	55	K	41.9	16.1	34.2	37.75	31.45	47.8	12.85	38.05	19.2	38.9	35.8	51.05
P68371	55	T	6.1	2.15472	5.35056	3.8	3.47	1.565	4.435	2.175	3.207	3.345	4.07	2.37
Q13177	55	S	158.508	213.011	138.507	580.805	479.535	305.845	87.3106	91.7589	90.5641	119.516	110.51	78.213
P62736	55	Y	4.086	33.5224	15.405	27.27	28.075	79.96	1.52212	13.9933	3.55335	18.2681	12.2916	31.37
P62736	55	Y	4.086	33.5224	15.405	27.27	28.075	79.96	1.52212	13.9933	3.55335	18.2681	12.2916	31.37
Q13610	55	T	7.00675	0.01122	7.57	2.46775	11.13	18.5	4.265	0.008915	8.15467	0.01605	30	16.3
Q96L91	55	S	0.96644	7.58	3.48556	0.0087	0.01201	0.008315	0.01062	0.008915	0.014125	1.5881	0.01027	0.01295
Q9Y2D5	55	Y	1.24675	2.2015	2.41675	10.7027	6.60735	2.53	0.01062	5.79	0.014125	14.5	0.01027	6.615
P09086	55	S	0.00819	0.01122	3.795	1.0795	0.01201	0.885	1.05575	4.03	0.014125	0.8981	0.01027	2.19
O43818	55	S	6.80675	12.6065	15.7568	5.90275	6.40735	6.655	6.095	19.8	14.95	10.655	1.4066	10.125
Q8WVJ9	55	S	0.00819	0.01122	0.51175	0.8935	0.01201	7.97	0.32225	0.008915	0.014125	0.01605	0.01027	0.01295
P62736	55	Y	1.33175	0.01122	4.16	7.61	9.95	34.95	0.75575	1.31416	0.71945	5.03	5.565	9.16
P62736	55	Y	1.33175	0.01122	4.16	7.61	9.95	34.95	0.75575	1.31416	0.71945	5.03	5.565	9.16
O43768	55	M	33.35	29.6	39.7595	27.595	30.375	29.145	32.57	26.425	37.35	38.725	31.275	24.075
O95394	55	S	313.4	209.161	319.45	200.86	224.645	321.15	182.675	286.64	187.01	174.116	195.25	254.42
O95394	55	S	313.4	209.161	319.45	200.86	224.645	321.15	182.675	286.64	187.01	174.116	195.25	254.42
P53999	55	S	12.7	14.3	4.245	17.8	16.3	12.8	17.35	17.3	4.91945	11.83	11.315	14.85
P29084	55	S	37.75	19.555	19.45	4.255	8.265	5.9	10.81	5.705	12.35	6.255	8.415	13.3
O43491	55	S	63.05	69.45	67.42	75.955	94.86	90.055	44.75	53.55	56.85	74.65	58.8	92.55
Q8TBA6	56	T	0.00819	0.01122	0.49975	0.0087	0.01201	0.008315	0.01062	0.85916	0.48395	0.01605	0.01027	0.4264
Q9Y450	56	Y	4.75601	7.71866	4.01749	0.0348	0.04804	8.29495	7.34199	7.54783	4.89682	0.0642	23.5142	7.91885
Q9Y450	56	Y	0.01638	0.02244	0.01462	0.0174	1.49436	0.01663	4.5315	6.88	0.02825	0.0321	26.6573	0.0259
Q9Y450	56	Y	0.01638	0.02244	0.01462	0.0174	0.02402	0.01663	2.27637	3.77392	0.02825	0.0321	10.8639	0.0259
O95983	56	S	25.25	38.35	24.25	7.165	5.565	2.04	38.75	24.8	25.3	31.2	11.65	10.25
Q9NR56	56	S	1.57675	0.01122	1.00175	0.0087	0.59235	2.405	1.56	1.7695	0.62945	3.775	1.58867	1.745
Q9NR56	56	S	1.57675	0.01122	1.00175	0.0087	0.59235	2.405	1.56	1.7695	0.62945	3.775	1.58867	1.745
Q9BQE3	56	T	2534	3233.5	2269	1983	1597.5	1094.8	2787.5	2571	3125.5	1704	1781.5	1264
Q9BQE3	56	T	2534	3233.5	2269	1983	1597.5	1094.8	2787.5	2571	3125.5	1704	1781.5	1264
Q9BQE3	56	T	2534	3233.5	2269	1983	1597.5	1094.8	2787.5	2571	3125.5	1704	1781.5	1264
Q9BQE3	56	T	2534	3233.5	2269	1983	1597.5	1094.8	2787.5	2571	3125.5	1704	1781.5	1264
Q9BQE3	56	T	2534	3233.5	2269	1983	1597.5	1094.8	2787.5	2571	3125.5	1704	1781.5	1264
P08670	56	S	33.85	135.625	13.625	129.909	10.1975	70.59	18.5757	19.4298	17.405	175.78	139.651	39.4374
P60174	56	K	2.67	4.32	1.415	4.46	2.5	1.885	3.215	1.2	5.07	3.58	3.15	3.52
O76080	56	S	0.00819	0.01122	8.865	0.0087	4.67	4.73	0.01062	0.694755	0.014125	0.01605	0.01027	4.675
Q96L91	56	Y	0.96644	7.58	3.48556	0.0087	0.01201	0.008315	0.01062	0.008915	0.014125	1.5881	0.01027	0.01295
Q7L590	56	T	7.275	11.7	9.495	0.93095	0.01201	1.825	14.3	12.65	14.95	4.49	5.825	3.22
Q96L91	56	Y	0.97463	15.42	12.6756	2.45965	0.02402	0.01663	4.80062	10.8089	0.02825	1.60415	0.02054	0.91035
Q5C9Z4	56	T	0.00819	0.01122	0.00731	24.7	21.8	25.5	0.57075	0.008915	0.014125	16.55	38.95	14.75
P18615	56	M	73.485	1.82772	27.105	17.2628	28.705	77.6	16.1606	5.70475	25.3897	5.12105	71.6	20.3956
P11940	56	Y	18.3568	49.555	30.3068	61.425	43.585	30.335	74.1	66.2	89.9	44.9	59.25	68.75
P11940	56	Y	18.3568	49.555	30.3068	61.425	43.585	30.335	74.1	66.2	89.9	44.9	59.25	68.75
Q8WUB8	56	S	23.3	34.55	24.25	36.55	23.6	18.3	15.75	16.85	19.5	32.4	16.35	13
Q8WWM7	56	S	101.8	98.65	100.1	158	115.5	89.7	134	130.5	123	162.5	141.5	121.5
O00505	56	S	1198.45	1052.95	677.25	535.2	619.45	725.2	830.95	1208.45	724.1	490.4	650.4	688.05
Q9Y5S9	56	S	108.8	57.1662	101.965	42.2887	49.0947	86.49	19.5906	28.5737	48.4035	29.356	35.2719	59.265
P28066	56	S	18.88	32.38	31.95	14.503	15.545	28.995	18.475	22.665	10.6794	9.3631	11.2816	29.02
P28066	56	S	18.88	32.38	31.95	14.503	15.545	28.995	18.475	22.665	10.6794	9.3631	11.2816	29.02
Q99684	56	S	66.5	48.45	113.25	16.105	16.295	32.85	59.4	76.4	56.6	36.95	33.3	54.2
Q99471	56	S	6.36	5.165	7.92	2.95	3.6	4.91	2.01075	4.27	4.15	4.66	3.91	4.46
Q86YV0	56	M	213.3	103.311	313.15	18.5196	37.1593	57.86	122.91	115.074	147.5	18.9742	42.5256	70.8274
P22314	57	R	0.01638	2.30272	8.37231	3.91965	3.49667	0.01663	14.1408	12.5589	3.51963	2.39915	4.60377	1.74295
P22314	57	R	0.01638	2.30272	8.37231	3.91965	3.49667	0.01663	14.1408	12.5589	3.51963	2.39915	4.60377	1.74295
O75533	57	S	2.59319	2.45772	6.76231	3.3837	1.90701	4.32831	2.03062	5.36975	5.24913	6.94105	2.38327	4.70555
P62314	57	T	0.00819	0.01122	0.00731	0.49995	0.8645	1.4455	0.01062	0.35466	0.014125	0.908	2.22	0.4079
O95983	57	M	14.62	13.41	33.3	5.74	3.29	3.8	24.5	6.36	42.9	5.37	29	24.1
O95983	57	M	7.31	6.705	16.65	2.87	1.645	1.9	12.25	3.18	21.45	2.685	14.5	12.05
Q12979	57	S	20.135	42.95	30.17	70.9	59.1	25.455	16.035	33.93	7.9889	47.55	16.1132	25.87
O94776	57	S	12.655	25.1	17.82	2.69775	10.355	4.31	8.92	13.16	8.31	6.41	5.195	11.8
Q7L2J0	57	S	3.69	10.15	13.05	7.865	8.575	10.9	1.00075	9.095	1.51445	9.865	0.01027	6.825
Q8NHM5	57	S	10.36	7.23	7.815	17.15	11.55	12.2	13.3	5.97	13.1	11.025	24.2	13.25
Q13610	57	S	38.2582	44.8065	63.9006	59.65	58.35	93.2	52.7957	33.3392	46.7547	68.0079	162.31	101.356
Q8N137	57	Y	11.805	18.4	15.35	30.5	13.2	10.9	13.03	12.6	17.5	26.65	18.05	12.2
P02686	57	T	0.00819	0.9665	5.42	3.12595	4.85235	5.955	0.01062	0.008915	0.014125	2.39795	0.01027	6.275
Q9NTJ3	57	S	1.04463	1.09094	0.85287	42.3587	18.162	19.565	0.02124	5.67891	3.69013	51.266	17.385	16.3305
Q9NTJ3	57	S	1.04463	1.09094	0.85287	42.3587	18.162	19.565	0.02124	5.67891	3.69013	51.266	17.385	16.3305
O00423	57	S	0.00819	0.01122	0.00731	0.0087	0.01201	1.1295	0.01062	0.205	0.014125	0.01605	0.5316	0.896
Q86V48	57	S	5.625	7.88	3.2775	6.57	3.61	2.035	3.475	3.44	3.985	5.315	2.18	1.9
Q9GZY6	57	T	7.86675	14.0112	6.93731	2.7787	1.86701	0.526815	14.14	9.71392	15.445	8.21605	3.15867	2.66795
O43818	57	S	50.6582	16.8159	57.4073	14.4332	15.8073	26.2	34.0106	5.22891	47.1141	0.0321	46.695	34.1
O43818	57	S	71.3203	88.1242	170.413	30.8932	38.2321	64.21	115.145	158.02	165.55	106.371	76.3566	109.075
Q13442	57	S	53.7664	24.6724	20.3196	14.5274	15.774	18.8666	26.7012	12.1228	27.2432	18.0621	22.1655	18.3409
Q13442	57	S	501.971	283.791	263.227	168.782	177.536	144.682	308.691	127.368	317.773	178.622	253.654	203.598
Q13442	57	S	500.73	283.552	263.54	170.401	181.308	146.98	302.281	128.721	315.302	179.208	250.649	200.666
Q9BXS6	57	S	3.8	7.235	4.41	7.085	8.015	7.365	6.8	6.93	10.25	11.95	7	10.675
Q9Y3B9	57	Y	7.10675	5.0065	5.10675	6.105	4.665	13.1	2.12987	10.37	14.8	17.15	3.755	4.68
Q9Y3B9	57	Y	14.2135	10.013	10.2135	12.21	9.33	26.2	4.25974	20.74	29.6	34.3	7.51	9.36
Q96AE4	58	Y	6.68819	10.0312	7.21231	1.08465	1.22667	9.06	2.57562	3.39475	4.74945	2.7356	1.13187	6.07055
P38159	58	S	2.65	1.6	1.00056	1.12595	0.01201	0.422315	0.53487	0.37416	1.455	0.01605	0.9016	0.7574
P38159	58	S	2.65	1.6	1.00056	1.12595	0.01201	0.422315	0.53487	0.37416	1.455	0.01605	0.9016	0.7574
P38159	58	S	2.65	1.6	1.00056	1.12595	0.01201	0.422315	0.53487	0.37416	1.455	0.01605	0.9016	0.7574
P38159	58	S	2.65	1.6	1.00056	1.12595	0.01201	0.422315	0.53487	0.37416	1.455	0.01605	0.9016	0.7574
Q9Y450	58	Y	0.01638	0.02244	0.01462	0.0174	0.02402	0.01663	2.27637	3.77392	0.02825	0.0321	10.8639	0.0259
Q9H307	58	S	4.17675	2.5065	6.89	0.0087	0.01201	0.7935	10.355	12.48	6.615	0.5681	0.56867	1.2924
O76080	58	S	7.67	19.5	27.95	10.725	8.62	6.855	3.46	14.75	5.11	12.4	0.01027	9.975
Q6UUV7	58	Y	4.745	4.235	6.96	18.85	20.05	19.05	5.975	7.61	4.755	8.335	15	13.7
Q13177	58	S	5.51494	15.0112	10.6023	11.71	8.365	5.815	23.2606	16.9089	19.7141	16.716	18.2603	20.263
Q8IV63	58	T	53.1	37.2	63.05	15.2	16.85	23.2	37.65	41.3	36.8	21.3	20.8	31.7
O00443	58	S	6.17	4.605	5.345	0.87775	1.55	2.43	2.65987	6.89	4.595	6.67	3.93	9.295
Q5M775	58	T	100.4	61.2	110.15	42.68	44.405	51.045	53	55.85	72.75	109.7	90.6	145.65
Q92541	58	S	0.00819	0.01122	0.41225	6.05275	2.20735	11.505	0.01062	0.008915	5.6455	0.22995	0.01027	4.89
P24046	58	S	41.9	16.1	34.2	37.75	31.45	47.8	12.85	38.05	19.2	38.9	35.8	51.05
P23193	58	T	1.495	1.4105	3.73	4.31	5.285	7.685	1.86	3.535	0.95445	3.83	3.795	6.78
P60174	58	S	297.871	347.511	310.298	679.232	415.012	476.897	835.511	646.509	794.514	952.318	979.01	668.513
O60264	58	M	113.645	34.33	62.44	140.6	109.215	151.4	139.965	36.6648	193.55	55.325	304.4	121.525
Q14739	58	T	5.70675	7.975	16.25	1.2937	1.64201	7.935	15.345	16.055	13.295	19.16	28.4	30.7
Q9NXX6	58	T	0.00819	0.01122	1.65675	6.57	5.105	2.115	0.01062	0.959755	0.94945	6.435	3.345	3.7
Q9GZY6	58	Y	1.6135	0.02244	0.01462	0.0174	0.02402	0.01663	5.4	0.01783	11.19	0.0321	1.51734	0.0259
P01106	58	T	167.5	242	174.5	83.9	60.4	44.85	247	182.5	212	86.05	113.5	67.15
Q9H410	58	S	5.25675	16.825	12.9567	6.644	11.275	6.775	9.95487	10.35	26.95	10.805	10.79	4.95
Q9NXX6	58	T	0.01638	1.31094	7.87675	12.5259	14.76	5.97	0.02124	9.76475	0.963575	19.285	5.9816	8.2074
P13796	58	M	0.00819	0.01122	0.00731	0.0087	0.01201	0.008315	0.01062	0.008915	1.31445	0.01605	5.175	2.85
Q9GZY6	58	Y	7.86675	13.9112	6.93731	2.7787	1.86701	0.526815	14.14	9.84891	15.445	8.04105	3.15867	2.45795
Q16695	58	T	1.162	0.01122	4.7	1.76	1.88	3.945	3.385	5.98	4.08	2.6	5.565	3.91
P46087	58	S	9.735	10.355	20.75	6.315	7.11	13.055	8.415	7.325	10.91	12.95	6.425	13.95
Q9Y3B9	58	S	7.10675	5.0065	5.10675	6.105	4.665	13.1	2.12987	10.37	14.8	17.15	3.755	4.68
Q9Y3B9	58	S	14.2135	10.013	10.2135	12.21	9.33	26.2	4.25974	20.74	29.6	34.3	7.51	9.36
Q9Y3B9	58	S	7.10675	5.0065	5.10675	6.105	4.665	13.1	2.12987	10.37	14.8	17.15	3.755	4.68
Q9H6F5	58	S	144.9	178.506	215.65	44.99	59.39	99.61	124.505	108.185	170.705	80.28	65.8987	80.76
O43768	59	Y	63.35	40.6447	19.0068	21.59	22.32	5.485	36.59	30.295	25.765	18.966	11.95	24.85
O43768	59	Y	33.7	2.38944	26.4	9.18	14.04	6.31	23.88	7.5	19.83	0.0321	14.7	22.9
P47974	59	S	13.325	37.655	136.5	4.49275	7.00735	24.805	33.6	51.21	33.95	24.3581	17.2395	46.604
Q96BZ8	59	S	80.2	170.5	124	134	98.85	64.2	87.7	74.5	103.4	121	59.2	58.95
Q8IV63	59	S	30.35	21.65	24.75	5.975	7.215	6.285	12	9.19	14.25	8.64	5.815	9.405
P49736	59	T	39.62	69.1	34.3095	21.5375	22.4774	3.14331	33.59	47.1542	27.4047	51.4661	16.2603	13.1129
Q00839	59	S	413.705	302.953	463.647	928.9	1027.2	923.95	534.125	895.323	462.299	641.746	467.835	575.217
P04632	59	M	12.35	2.57944	13.345	48.5	75.9	33.4	39.75	3.84451	31.1047	56.9	81	51.25
Q13610	59	S	38.2582	44.8065	63.9006	59.65	58.35	93.2	52.7957	33.3392	46.7547	68.0079	162.31	101.356
Q13610	59	S	75.6068	29.7077	80.07	49.8177	73.83	134.25	68.775	37.0289	68.8047	65.3161	224.45	134.6
Q9NQG6	59	S	1.77	4.865	4.5485	4.35	4.425	2.76	0.01062	3.045	1.99968	4.09	1.41867	1.2024
Q8WUB8	59	T	0.00819	2.05	1.02056	3.5	2.14	0.693315	0.01062	0.008915	0.014125	0.6631	0.01027	0.01295
Q15366	59	S	0.00819	0.01122	0.49906	0.79275	0.63966	2.625	0.33375	0.008915	0.282175	1.345	0.64867	0.99055
Q8TCS8	59	S	0.00819	2.2515	2.13675	0.0087	0.01201	0.008315	1.89487	1.40475	8.675	0.3781	0.01027	1.229
Q14135	59	S	11.865	9.98622	22.33	5.0587	1.93667	7.15332	6.92062	19.7589	11.5347	6.06605	0.02054	6.78055
Q14135	59	S	11.865	9.98622	22.33	5.0587	1.93667	7.15332	6.92062	19.7589	11.5347	6.06605	0.02054	6.78055
P51798	59	M	27.0232	84.5112	49.5573	24.8147	14.3667	19.5166	21.5712	39.6631	30.9891	61.2242	16.0855	11.968
Q16695	59	T	1.162	0.01122	4.7	1.76	1.88	3.945	3.385	5.98	4.08	2.6	5.565	3.91
Q16695	59	T	1.162	0.01122	4.7	1.76	1.88	3.945	3.385	5.98	4.08	2.6	5.565	3.91
Q16695	59	T	1.162	0.01122	4.7	1.76	1.88	3.945	3.385	5.98	4.08	2.6	5.565	3.91
Q16695	59	T	1.162	0.01122	4.7	1.76	1.88	3.945	3.385	5.98	4.08	2.6	5.565	3.91
P50402	59	Y	32.75	47.85	75.75	29.15	27.6	33.8	43.8	58.4	36.6	27.6	32.6	33.2
Q14847	59	K	2.605	3.355	1.0625	2.81	2.805	1.825	2.33	3.44	1.13445	0.84795	2.36	1.81
P28066	59	M	18.88	32.38	31.95	14.503	15.545	28.995	18.475	22.665	10.6794	9.3631	11.2816	29.02
Q86VM9	59	S	50.705	172.05	65.21	84.7	91.75	114.65	41.72	50.15	97.95	89.55	114.7	95.7
Q86VM9	59	S	105.755	254.2	97.26	136.9	151.55	147.2	115.82	86.05	166.8	165.95	190.2	127.5
Q86VM9	59	S	163.955	356.1	117.31	178	201.1	172.45	181.97	110.7	232.95	197.7	249.25	171.4
Q13610	59	S	220.738	257.333	289.751	254.55	259.1	256.5	98.0558	158.859	154.355	274.058	114.01	262.406
Q9UBB9	59	S	193.45	203.3	210.6	141.65	108.85	143.7	150.355	226.25	229.9	121.8	163.35	154
Q7L1V2	59	S	26	18.4	24.45	19.6	18.9	40.3	6.165	12.45	17.8	30.1	3.585	19.2
Q13442	60	S	1.48963	0.54594	2.42231	2.2687	2.55701	3.95831	1.79549	1.38392	4.22412	4.52605	4.37527	3.81295
P22314	60	Y	0.01638	2.30272	8.37231	3.91965	3.49667	0.01663	14.1408	12.5589	3.51963	2.39915	4.60377	1.74295
P22314	60	Y	0.01638	2.30272	8.37231	3.91965	3.49667	0.01663	14.1408	12.5589	3.51963	2.39915	4.60377	1.74295
Q9BTC0	60	S	56.7	59.15	87.3	5.70595	7.97	29.65	98.95	88	88.8	61.4	103.75	77.25
P51798	60	S	16.425	48.4	25.35	6.35595	5.30466	0.008315	0.01062	10.4542	10.5595	12.1081	4.4216	1.5874
Q8NG31	60	S	12.895	8.755	12.685	6.13	5.2	6.155	20.7	28.4	14.175	10.66	14.5	18.35
Q7L2J0	60	S	3.69	10.15	13.05	7.865	8.575	10.9	1.00075	9.095	1.51445	9.865	0.01027	6.825
Q6PL18	60	S	3.215	0.388	2.635	0.0087	0.24016	0.51	4.28	1.715	0.69445	1.1415	2.445	2.585
Q6UUV9	60	Y	0.00819	0.01122	0.00731	2.04	0.01201	0.7325	0.01062	0.008915	0.014125	0.01605	0.01027	0.01295
Q6UUV9	60	Y	0.01638	0.02244	0.01462	4.08	0.02402	1.465	0.02124	0.01783	0.02825	0.0321	0.02054	0.0259
P43487	60	S	26.45	30.85	25.3	38.05	32.7	31.05	39.25	30	28.15	30.05	40.9	28.55
Q99543	60	S	40.465	16.1497	35.715	48.84	22.5423	40.66	50	12.2992	73.335	11.6311	63.885	24.99
Q8N137	60	S	11.765	18.4	15.35	29.6	13.2	10.55	13.03	12.6	17.5	23.35	17.05	12.2
B7ZBB8	60	S	19.75	42.75	30.9	43.35	37.15	42.55	67.7	50.7	47.75	42.85	50.2	53.1
Q14135	60	M	11.865	9.98622	22.33	5.0587	1.93667	7.15332	6.92062	19.7589	11.5347	6.06605	0.02054	6.78055
P13051	60	T	63.4	36.6	60.15	10.45	15.55	22.65	23.85	29.05	20.55	13.5	11.36	20.45
Q5U5X0	60	S	0.00819	0.01122	0.00731	0.792	0.59235	0.208	0.01062	0.14616	0.014125	1.675	0.6775	0.01295
P62807	60	M	0.57463	7.85472	7.54675	51.6	35.16	42.6	3.78062	4.71976	13.5447	24.1029	22.8387	24.71
P62807	60	M	0.57463	7.85472	7.54675	51.6	35.16	42.6	3.78062	4.71976	13.5447	24.1029	22.8387	24.71
P62807	60	M	0.57463	7.85472	7.54675	51.6	35.16	42.6	3.78062	4.71976	13.5447	24.1029	22.8387	24.71
Q86V48	60	S	3.48	3.92	6.58	2.03095	3.08	1.8	2.49	2.365	1.76	4.39	0.6116	0.53555
P51798	60	S	27.0232	84.5112	49.5573	24.8147	14.3667	19.5166	21.5712	39.6631	30.9891	61.2242	16.0855	11.968
P51798	60	S	27.0232	84.5112	49.5573	24.8147	14.3667	19.5166	21.5712	39.6631	30.9891	61.2242	16.0855	11.968
O95394	60	M	313.4	209.161	319.45	200.86	224.645	321.15	182.675	286.64	187.01	174.116	195.25	254.42
Q92844	60	S	6.335	10.1	3.12056	12.55	14.75	2.46332	9.91	2.29	6.445	1.46795	3.99367	1.25055
O14733	60	S	101.8	72.8	103.25	51.7	48.65	59.45	12.05	28.35	27.95	18.25	11.8	30.85
Q9NPI6	60	S	16.215	9.91	10.22	12.58	15.25	17.59	21.905	24.65	16.63	14.76	29.95	29.135
P04075	60	R	8.365	13.5	4.69	8.465	5.31	10.55	11.45	8.81	14.6	7.26	9.365	11.35
O00629	60	S	346.9	215.3	260.05	135.9	145.45	183.55	164.3	257.15	164.6	161.8	112.6	170.7
Q99543	60	S	242.053	192.466	314.177	153.084	120.105	179.318	200.301	252.499	241.324	215.029	147.145	157.973
Q86U90	60	S	28.45	14.5	18.95	0.0087	0.01201	6.355	11.95	11.45	12.275	7.65795	9.345	18.2
Q659C4	60	S	44.35	30.1	35.265	16.18	15.9	13.96	18.28	22.17	32.25	14.605	15.275	14.625
Q13442	60	S	53.7664	24.6724	20.3196	14.5274	15.774	18.8666	26.7012	12.1228	27.2432	18.0621	22.1655	18.3409
Q13442	60	S	501.971	283.791	263.227	168.782	177.536	144.682	308.691	127.368	317.773	178.622	253.654	203.598
Q13442	60	S	500.73	283.552	263.54	170.401	181.308	146.98	302.281	128.721	315.302	179.208	250.649	200.666
Q99543	60	S	110.457	132.63	140.34	145.68	87.6847	78.62	141.731	106.309	173.82	109.852	112.745	64.558
Q99543	60	S	200.832	207.926	188.844	179.984	113.729	96.4433	350.981	208.429	288.094	166.605	168.867	83.8033
Q96RS0	60	T	20.9	21.75	18.35	9.525	12.45	9.98	13.5	14.2	20.15	16.25	10.9	12.85
P51397	60	S	26.1	31.65	21.35	52.85	28.5	21.5	8.77	17.1	14.7	35.1	11.25	12.165
O14907	61	S	0.00819	0.8065	0.00731	0.0087	0.01201	0.008315	1.20075	0.008915	0.352675	0.01605	0.01027	0.01295
P46937	61	S	2.20675	0.01122	1.86175	0.0087	0.01201	2.93331	0.01062	1.25916	0.014125	0.01605	0.01027	0.01295
Q96C57	61	S	44.3	33.7	76.3	3.98	4.62	9.765	15.15	13.05	14.5	25.5	15.1	31.7
O95983	61	T	7.31	6.705	16.65	2.87	1.645	1.9	12.25	3.18	21.45	2.685	14.5	12.05
P51798	61	S	16.425	48.4	25.35	6.35595	5.30466	0.008315	0.01062	10.4542	10.5595	12.1081	4.4216	1.5874
Q1T7F1	61	M	12.79	8.955	14.46	1.885	2.04	1.92	7.935	12.7	5.105	2.93	3.14	5.395
O75940	61	S	0.00819	4.055	4.5	2.49095	3.60466	11.1533	32.7	16.375	10.4595	0.01605	0.01027	0.01295
P29083	61	S	1.18675	0.65972	1.98175	14.3	15.05	23.1	7.005	3.92476	4.44968	20	24.55	27
P11142	61	M	44.5	28.65	104.45	17.25	18.05	46.95	57.6	58.2	55.8	90.6	179	168.5
Q9NXX6	61	S	0.00819	0.01122	1.65675	6.57	5.105	2.115	0.01062	0.959755	0.94945	6.435	3.345	3.7
P50395	61	S	31.25	21.95	31.1	10.85	0.01201	15.9	0.01062	15.2	11.41	13.6	0.01027	4.8724
Q9NXX6	61	S	0.01638	1.31094	7.87675	12.5259	14.76	5.97	0.02124	9.76475	0.963575	19.285	5.9816	8.2074
P16435	61	T	0.00819	0.01122	0.00731	1.855	2	3.025	0.01062	0.008915	0.014125	2.12	0.23717	3.42
Q14847	61	S	2.605	3.355	1.0625	2.81	2.805	1.825	2.33	3.44	1.13445	0.84795	2.36	1.81
P52292	61	T	133	92.85	135.5	77.65	79.9	96.25	64.05	99.25	67.3	74.5	78.7	86.1
Q9UHR5	61	Y	74.1	56.85	59.35	31.505	34.24	46.2	52.6	39.95	48.6	38.6	37.8	47
Q9UHR5	61	Y	100.8	78.35	76.5	41.26	46.38	58.3	71.35	53.55	67.95	52.7	53.05	64.3
Q9UHR5	61	Y	74.1	56.85	59.35	31.505	34.24	46.2	52.6	39.95	48.6	38.6	37.8	47
P13645	61	S	3.23175	2.18	0.00731	0.0087	3.59	3.81832	1.37987	0.008915	3.13967	0.01605	8.405	0.01295
P23763	61	S	33.55	13.615	21.02	1.76645	3.591	9.0465	17.425	20.005	21.2	9.965	10.146	9.80055
Q07666	61	T	112.5	159.5	168.5	220	164.5	146	126.5	123.5	129	149	148.5	141
Q9C026	62	Y	0.00819	0.01122	0.00731	0.0087	0.01201	0.008315	0.01062	0.008915	0.014125	0.78795	1.3266	0.01295
O43768	62	S	63.35	40.6447	19.0068	21.59	22.32	5.485	36.59	30.295	25.765	18.966	11.95	24.85
P14317	62	S	37.3	35.85	51.7	11.6675	28.9	55.25	13.35	23.35	5.55	19.805	5.4	28.7
Q6UUV7	62	S	4.745	4.235	6.96	18.85	20.05	19.05	5.975	7.61	4.755	8.335	15	13.7
Q8N128	62	S	8.16319	51.8112	45.095	82.3028	77.975	75.25	8.27062	57.4589	74.6	76.3979	103.85	61.35
Q07020	62	S	0.24475	0.01122	0.00731	0.0087	0.52466	0.92	0.01062	0.008915	0.014125	0.01605	0.01027	0.6005
P05412	62	T	1.13644	1.76	1.755	16.9	14.3	10.915	1.17487	1.33	0.99945	0.72295	2.385	1.54
Q6UX73	62	M	0.00819	2.675	0.24425	2.90775	0.01201	1.9565	0.01062	0.008915	0.76445	1.93	0.01027	1.81055
Q969G5	62	S	24.7	22.25	21.42	19.05	18.16	10.85	12.05	10.795	24.15	37.2	22.65	14.9
P52292	62	S	29.45	18.55	34.2	15.95	14.45	20.15	11.595	18.35	12.045	12.25	6.4566	17.25
A2RU67	62	S	2.06175	5.94	6.685	5.25275	3.95	3.92	13.55	9.525	6.24	8.975	7.29	6.23
Q9NWV8	62	S	7.675	7.025	6.63	7.43	9.935	7.805	4.395	5.07	4.365	8.43	4.155	7.78
Q96SB4	62	Y	366	323	349.5	152.5	156.5	148	361	516	264.5	141.5	176.5	233
P49354	62	S	11.52	8.085	6.13	14	7.83	3.7	0.01062	3.47476	0.014125	21	0.3201	3.14
P62854	62	Y	4.225	6.055	7.355	5.085	4.01	2.155	14.25	17.05	19.4	17.9	13.2	7.915
Q8NFG4	62	S	9.155	14	2.8285	9.175	7.15735	8.17	13.45	8.38	14.8	18.1	10.01	10.49
Q13442	63	S	1.48963	0.54594	2.42231	2.2687	2.55701	3.95831	1.79549	1.38392	4.22412	4.52605	4.37527	3.81295
O43164	63	Y	5.64	2.09	2.40056	2.22595	0.01201	2.685	2.13487	4.135	2.95	0.01605	1.2816	0.01295
Q9UIQ6	63	M	0.00819	0.01122	0.00731	0.0087	0.01201	0.008315	0.01062	0.008915	0.014125	0.01605	0.45167	0.01295
Q9UIQ6	63	M	1.37988	0.04488	0.02924	0.0348	0.04804	5.71663	0.04248	0.30234	2.1176	0.0642	6.30334	1.797
P29966	63	S	0.01638	0.02244	0.01462	0.0174	0.02402	0.01663	0.02124	0.01783	0.02825	0.0321	0.02054	0.0259
Q5QP82	63	S	4.995	3.685	4.695	1.34	1.242	2.625	1.1635	2.395	2.045	1.85	0.8235	2.325
P16949	63	S	212.001	143.2	98.146	4.46595	0.76466	24.5533	1.28075	19.8042	0.06495	0.01605	0.01027	7.875
P07195	63	M	33.65	56.9	16.2067	5.93	5.75735	3.375	70.55	78.95	41.21	23.85	2.915	16.355
O75410	63	T	31.2	46.7	38.1	32.95	29.2	19.2	26.3	32.75	26.6	19.35	18.6	17.5
Q8WVB6	63	S	5.12	3.40472	3.11556	5.02	5.425	1.735	2.95	3.985	5.635	2.9231	1.5216	2.925
P53999	63	M	5.1	6.545	4.33	0.85095	0.53735	9.09	24.35	4.0965	5.215	0.01605	4.455	5.46
Q6QNY0	63	T	79.8	46.5647	83.6	170.3	191.35	243.2	45.96	40.825	59.3644	184.55	151.2	220.7
P52597	63	S	7.90675	9.4065	8.50675	10.745	11.485	15.05	20.2	6.55416	21.15	13.75	24.7	18.5
Q96RT1	63	K	0.00819	0.01122	0.00731	0.0087	0.01201	0.008315	0.48075	0.008915	0.014125	0.01605	0.01027	0.01295
Q01105	63	S	6.825	3.425	3.30175	6.305	4.51	12.4	0.01062	1.98975	1.27945	8.295	3.37	3.1324
Q5VSL9	63	S	10.175	5.84	5.45	4.41	4.535	14.615	6.495	10.845	11.4	6.4	7.28	3.12
Q99543	63	S	40.465	16.1497	35.715	48.84	22.5423	40.66	50	12.2992	73.335	11.6311	63.885	24.99
Q13610	63	M	75.6068	29.7077	80.07	49.8177	73.83	134.25	68.775	37.0289	68.8047	65.3161	224.45	134.6
Q13610	63	M	7.00675	0.01122	7.57	2.46775	11.13	18.5	4.265	0.008915	8.15467	0.01605	30	16.3
P13051	63	S	63.4	36.6	60.15	10.45	15.55	22.65	23.85	29.05	20.55	13.5	11.36	20.45
P23528	63	T	0.01638	0.02244	0.01462	0.0174	0.02402	225.508	0.02124	0.01783	0.02825	104.016	118.01	56.5129
P62807	63	M	0.57463	7.85472	7.54675	51.6	35.16	42.6	3.78062	4.71976	13.5447	24.1029	22.8387	24.71
P62807	63	M	0.57463	7.85472	7.54675	51.6	35.16	42.6	3.78062	4.71976	13.5447	24.1029	22.8387	24.71
P62807	63	M	0.57463	7.85472	7.54675	51.6	35.16	42.6	3.78062	4.71976	13.5447	24.1029	22.8387	24.71
P62807	63	M	0.57463	7.85472	7.54675	51.6	35.16	42.6	3.78062	4.71976	13.5447	24.1029	22.8387	24.71
P62807	63	M	0.57463	7.85472	7.54675	51.6	35.16	42.6	3.78062	4.71976	13.5447	24.1029	22.8387	24.71
P62807	63	M	0.57463	7.85472	7.54675	51.6	35.16	42.6	3.78062	4.71976	13.5447	24.1029	22.8387	24.71
P62807	63	M	0.57463	7.85472	7.54675	51.6	35.16	42.6	3.78062	4.71976	13.5447	24.1029	22.8387	24.71
P62807	63	M	0.57463	7.85472	7.54675	51.6	35.16	42.6	3.78062	4.71976	13.5447	24.1029	22.8387	24.71
P62807	63	M	0.57463	7.85472	7.54675	51.6	35.16	42.6	3.78062	4.71976	13.5447	24.1029	22.8387	24.71
Q99543	63	S	242.053	192.466	314.177	153.084	120.105	179.318	200.301	252.499	241.324	215.029	147.145	157.973
Q99543	63	S	110.457	132.63	140.34	145.68	87.6847	78.62	141.731	106.309	173.82	109.852	112.745	64.558
Q99543	63	S	200.832	207.926	188.844	179.984	113.729	96.4433	350.981	208.429	288.094	166.605	168.867	83.8033
P31943	63	S	64.82	70.6	59.3106	88.35	88.65	108.5	117.2	125.85	100.4	80.35	134.7	103.25
P23763	63	S	33.55	13.615	21.02	1.76645	3.591	9.0465	17.425	20.005	21.2	9.965	10.146	9.80055
Q9BZF1	63	S	7.235	6.945	21.95	5.345	9.96	6.46	6.3	15.35	11.8	9.595	4.415	11.55
P52272	64	Y	2.74319	0.02244	0.15337	0.6597	0.47286	1.9175	1.85049	0.01783	0.02825	0.0321	0.30337	0.8285
O43768	64	Y	63.35	40.6447	19.0068	21.59	22.32	5.485	36.59	30.295	25.765	18.966	11.95	24.85
O43768	64	Y	33.7	2.38944	26.4	9.18	14.04	6.31	23.88	7.5	19.83	0.0321	14.7	22.9
P07195	64	M	33.65	56.9	16.2067	5.93	5.75735	3.375	70.55	78.95	41.21	23.85	2.915	16.355
O60759	64	S	0.00819	3.81	0.00731	14.5	8.91	9.78	6.3	10.55	7.235	11.65	10.95	13.35
Q12979	64	S	49.7	49.45	58.65	56.05	62.35	64.25	5.80062	18.535	6.35412	19.64	9.77527	34.6
Q13177	64	S	10.495	15	8.975	11.305	6.015	5.62	24.4	13.135	19.4	6.256	18.4	17.25
P13647	64	S	0.00819	0.01122	0.00731	0.0087	0.01201	0.008315	0.01062	0.008915	0.014125	0.01605	0.01027	0.1509
P24046	64	S	41.9	16.1	34.2	37.75	31.45	47.8	12.85	38.05	19.2	38.9	35.8	51.05
Q5JTH9	64	S	105.75	43.3	129.2	168.71	199.345	131	141.305	185.785	174.03	291.1	250.85	321.9
P55209	64	T	0.00819	5.09	1.78	4.22595	8.045	3.255	5.895	2.05476	3.54945	11.05	3.0666	3.0974
P05387	64	S	18.1618	11.9712	31.12	83.65	99.6	194.1	12.4307	33.07	21.085	75.5	53.49	107.2
P01106	64	S	167.5	242	174.5	83.9	60.4	44.85	247	182.5	212	86.05	113.5	67.15
Q5T200	64	S	3.20175	5.435	9.07	1.67775	1.68735	2.32	2.64487	5.73	8.16	3.97	2.665	3.405
O95544	64	S	34.4014	14.2112	20.4073	317	318.5	415	14.1606	27.8089	15.6641	207.008	266.004	261.506
Q53ET0	64	S	15.6	31.5	21.215	20.775	10.175	4.445	41.25	34.4	26.05	27.95	2.76867	8.87
Q96FS4	64	T	62.9	63.5	41.05	59.35	63.8	45.3	52.3	41.9	52.95	66.15	54.4	59.8
Q9NPI6	64	Y	16.985	9.91	10.22	12.58	15.25	19.625	21.905	24.65	16.63	14.76	29.95	28.235
Q6P6C2	64	S	76.565	28.8762	60.09	24.6437	28.637	50.015	16.8799	36.385	36.4591	35.7279	14.3289	30.6756
Q6P6C2	64	S	40.5	15.85	23.5	12.35	13.8	18.3	8.355	15.6	16.75	15.75	7.06	12.1
Q92841	64	S	10.715	11.8	11.25	18.6	24.75	22.85	0.01062	0.008915	0.014125	1.0631	0.01027	0.01295
Q96G74	64	S	55	35.1	52.95	17.6	15.2	21.1	34.45	49.1	28.8	18.25	23.35	23.75
Q9Y450	65	S	0.00819	0.01122	0.00731	0.0087	1.48235	0.008315	2.26575	3.115	0.014125	0.01605	15.8037	0.01295
Q15154	65	S	20.5068	15.9565	7.85675	6.60275	6.55735	0.008315	18.1	5.695	30.45	25.65	18.95	14.8
Q6Q0C0	65	T	7.689	10.575	15.15	8.86	10.175	18	3.4	11.45	2.31945	4.755	1.6366	8.395
Q5TKA1	65	S	34.5	24.2	38.7	9.545	9.515	13.85	29.6	29.4	28.3	13.45	21.1	18.8
Q9H7L9	65	Y	26.95	34.35	26.8	21.85	18.25	12.23	22.35	43.35	10.835	15.05	15.65	26.65
Q8N128	65	T	8.16319	51.8112	45.095	82.3028	77.975	75.25	8.27062	57.4589	74.6	76.3979	103.85	61.35
Q6QNY0	65	S	79.8	46.5647	83.6	170.3	191.35	243.2	45.96	40.825	59.3644	184.55	151.2	220.7
Q969E4	65	S	10.1932	3.20772	7.87731	10.8537	11.237	13.5683	4.41562	1.53867	2.57857	7.83605	7.4621	9.7624
P06744	65	M	0.44825	0.38622	0.00731	0.0087	0.01201	3.295	0.26825	0.10966	0.90445	0.01605	0.4531	1.0874
P06748	65	M	1136.34	1824.47	674.701	892.819	1576.1	588.202	1047.99	1678.82	2999.07	837.596	1664.24	1178.01
P06748	65	M	426.582	165.696	675.179	407.874	204.453	466.713	153.46	83.9771	2440.76	487.965	1482	546.761
O00116	65	S	1.55994	2.62772	7.01406	8.255	8.93966	12.565	1.97049	3.05891	3.01412	8.14	6.12527	13.96
Q13111	65	S	24.35	24.5	33.45	19.6	7.015	7.4	21.6	32.45	28.8	32.9	19.2	12.205
Q9UID6	65	S	95.85	56.85	95.95	21.955	25.15	41.105	55.24	75.815	48.09	23.76	29.495	46.79
Q15154	65	S	789.507	527.957	602.857	260.453	302.607	230.358	480.6	382.245	545.95	493.5	374.3	496.95
P29692	65	S	21.65	17.2	25.8	21.85	19.95	35.45	10.92	22.95	12.95	17.05	8.57	19.4
Q14CS0	65	Y	18.05	13.7	12.78	6.915	6.09	5.15	3.60075	7.305	1.55468	3.8825	2.5966	6.64
P18858	66	S	922.25	615.25	702.7	283.37	282.665	338.15	418.545	435.8	422.32	321.555	265.43	356.675
P18858	66	S	688.25	453.25	484.7	183.17	204.315	224.6	292.045	286.8	312.82	213.305	192.18	229.675
Q9H307	66	S	3.63675	8.105	5.625	3.84775	7.70735	3.825	0.01062	2.665	2.225	2.99	1.53	3.255
Q8N128	66	M	16.565	0.02244	9.39	13.4055	19.15	55.9	17.27	0.91867	36.8	2.9959	76.6	26.3
Q8N128	66	M	8.16319	51.8112	45.095	82.3028	77.975	75.25	8.27062	57.4589	74.6	76.3979	103.85	61.35
P13647	66	Y	0.00819	0.01122	0.00731	0.0087	0.01201	0.008315	0.01062	0.008915	0.014125	0.01605	0.01027	0.1509
Q00839	66	S	220.266	31.1942	149.869	203.709	296.942	866.79	174.87	147.328	242.419	43.509	475.804	290.902
Q00839	66	S	200.755	32.8162	134.597	230.55	335.7	851.7	151.825	141.713	216.749	46.751	444.835	267.217
O95972	66	S	0.00819	0.95472	0.60675	0.23995	0.01201	1.142	0.85575	0.008915	0.014125	0.01605	0.28867	0.7324
O60264	66	S	141.525	83.36	212.13	318.9	131.265	128.55	101.765	103.23	118.1	255.675	141.8	127.275
Q8WVC0	66	S	20.9067	31.3565	18.8568	19.3528	45.3	45.25	40.25	36.45	38.2	63.15	64.6	56.05
Q8WVC0	66	S	24.6118	34.5215	24.9917	24.4778	52.41	55.7	40.2606	40.12	38.2141	67.64	66.2766	63.98
Q8NFH5	66	S	115.5	79.35	108	31.1	34.65	52.05	65.9	130	60.2	42.7	44.75	56.65
Q9H334	66	R	23.1	9.22	12.35	3.99	4.48	7.605	15	11.715	7.15	0.97795	9.455	6.325
O94782	66	S	14.9567	18.75	13.53	4.83	4.43	5.175	12.65	23.1	11.45	9.11	3.43	10.75
Q9H6F5	66	S	334.5	216	326	64.8	78.05	100.95	249	239.5	270.5	99.15	102	140
P07741	66	S	1.39175	0.41672	0.61675	5.40275	0.01201	3.33	0.01062	0.008915	0.014125	1.51295	6.765	0.01295
Q8IU81	66	S	3.895	18.7	17.9	16	16.95	15.8	1.2425	10.745	5.49	11.2	1.81	10.415
P30273	66	T	54.8	68.5065	0.00731	39.3528	19.9547	11.9033	158	11.0042	41.4594	11.3581	184.5	214.5
Q96EU6	66	K	3.39	5.595	3.165	1.81	1.671	0.86	3.175	3.055	5.19	4.3	2.09	2.02
Q9H334	66	R	164.6	89.42	98.85	47.09	53.78	63.655	131	103.965	106.15	43.7279	92.055	77.525
P42167	66	S	1931.02	1280.4	1395.31	1295.59	1372.8	2052.49	751.176	941.618	716.638	703.532	1281.12	1213.48
P42167	66	S	1931.02	1280.4	1395.31	1295.59	1372.8	2052.49	751.176	941.618	716.638	703.532	1281.12	1213.48
P42167	66	S	1951.92	1298	1411.76	1330.59	1413.5	2125.89	753.817	958.718	720.513	736.782	1333.17	1264.68
P42167	66	S	1951.92	1298	1411.76	1330.59	1413.5	2125.89	753.817	958.718	720.513	736.782	1333.17	1264.68
Q8WVC0	66	S	89.7368	76.5212	91.0923	46.5147	75.2843	101.823	53.3262	74.5692	48.2877	68.3291	71.6935	88.2048
Q969R5	66	T	40.25	52.95	48.5	39.2559	26.0547	28.15	49.2	46.75	48.6	23.8131	36	24.67
Q969R5	66	T	23.85	29.2	25.05	25.5	18.55	13.9	19.45	19.45	19.3	10.605	16.5	9.62
O43493	66	S	14.75	86.2	20.85	32.15	34.75	15.545	55.15	32.1	81.9	70.5	47.15	36.05
Q9H4L7	66	S	51.05	43	42.8068	19.1528	14.9573	46.8	31.25	33.7	33.55	24	20.3	32.1
P22314	67	M	0.01638	2.30272	8.37231	3.91965	3.49667	0.01663	14.1408	12.5589	3.51963	2.39915	4.60377	1.74295
Q9Y450	67	S	4.73144	7.685	3.99556	0.0087	0.01201	8.27	2.79987	0.008915	4.85445	0.01605	1.7966	7.88
O43768	67	S	63.35	40.6447	19.0068	21.59	22.32	5.485	36.59	30.295	25.765	18.966	11.95	24.85
O43768	67	M	33.7	2.38944	26.4	9.18	14.04	6.31	23.88	7.5	19.83	0.0321	14.7	22.9
Q99081	67	S	12.6	10.17	15.9	1.86	1.79466	4.37	0.01062	4.725	2.13	0.9281	0.01027	3.495
A6NJG2	67	S	4.14675	18.8	25.7	4.585	3.195	3.98	19.8	30.35	7.295	5.2581	8.1066	11.905
Q99614	67	S	132.55	162.6	118.8	77.745	98.1	101.45	102.2	154.2	83.05	99.6	45.785	60.82
P10809	67	S	43.75	49.95	29.8568	64.8	62.15	49.95	82.4	97	73.7	75.2	103.1	94.1
P49590	67	S	10.7657	26.3659	36.2668	15.1837	13.602	34.4	15.6369	19.1389	24.895	16.7961	26.7825	36.035
P49590	67	S	10.7657	26.3659	36.2668	15.1837	13.602	34.4	15.6369	19.1389	24.895	16.7961	26.7825	36.035
P06748	67	Y	1136.34	1824.47	674.701	892.819	1576.1	588.202	1047.99	1678.82	2999.07	837.596	1664.24	1178.01
P06748	67	Y	426.582	165.696	675.179	407.874	204.453	466.713	153.46	83.9771	2440.76	487.965	1482	546.761
P20042	67	S	2.815	3.06	2.86	2.13095	2.62	3.32	2.175	1.965	1.82945	0.6031	0.01027	1.695
Q9C073	67	S	16.625	3.265	4.505	14.45	15.67	19.95	9.63	11.9	7.875	10.95	9.465	20.5
A6NHR9	67	S	24.0514	22.1047	30.1506	21.4	21.6	35.5	2.69487	0.008915	9.35468	18.85	23.7	50.3
Q9Y2D5	67	S	1.24675	2.7165	2.41675	10.7027	6.60735	2.53	0.01062	6.035	0.014125	13.95	0.01027	6.615
Q99614	67	S	28	34.6	24.8	9.245	16.25	15.05	25.7	32.7	20.05	21.9	7.735	9.72
P22626	67	M	0.00819	0.01122	0.00731	0.0087	0.01201	2.98	0.01062	0.008915	0.014125	0.01605	0.01027	4.255
P46087	67	S	48.2567	33.59	60.9	15.846	12.385	17.5145	37.25	34.905	85.635	31.805	30.97	21.93
Q96FS4	67	S	22.55	18.5	17.2	21.25	24.8	22.15	13.8	21.1	14.75	30.1	14.2	23.55
P35251	67	Y	100.35	74.75	205	113	127	159	182	199.5	151.5	131	191.5	185
P35251	67	Y	110.793	88.9997	241.845	133.565	146.705	190.475	197.321	225.394	172.064	152.035	219.235	225.95
P35251	67	Y	110.793	88.9997	241.845	133.565	146.705	190.475	197.321	225.394	172.064	152.035	219.235	225.95
Q86VM9	67	S	50.705	172.05	65.21	84.7	91.75	114.65	41.72	50.15	97.95	89.55	114.7	95.7
Q86VM9	67	S	105.755	254.2	97.26	136.9	151.55	147.2	115.82	86.05	166.8	165.95	190.2	127.5
Q86VM9	67	S	163.955	356.1	117.31	178	201.1	172.45	181.97	110.7	232.95	197.7	249.25	171.4
P42167	67	S	1931.02	1280.4	1395.31	1295.59	1372.8	2052.49	751.176	941.618	716.638	703.532	1281.12	1213.48
P42167	67	S	1931.02	1280.4	1395.31	1295.59	1372.8	2052.49	751.176	941.618	716.638	703.532	1281.12	1213.48
P42167	67	S	1951.92	1298	1411.76	1330.59	1413.5	2125.89	753.817	958.718	720.513	736.782	1333.17	1264.68
P42167	67	S	1951.92	1298	1411.76	1330.59	1413.5	2125.89	753.817	958.718	720.513	736.782	1333.17	1264.68
Q96ST2	67	T	58	45.85	57.95	62.95	69.05	82	40.615	57.365	55.5	66.9	60.5	78.05
Q96ST2	67	T	20.45	19.1	27.35	30.8	32.2	31.45	10.165	24.665	19.5	29.55	23.9	32.45
Q96ST2	67	T	99	83.8	119.75	99.65	102.2	142.75	69.05	93.6	92.2	105.4	98.05	142.7
Q96ST2	67	T	119.45	102.9	147.1	130.45	134.4	174.2	79.215	118.265	111.7	134.95	121.95	175.15
Q14CS0	67	S	18.05	13.7	12.78	6.915	6.09	5.15	3.60075	7.305	1.55468	3.8825	2.5966	6.64
O15042	67	S	21.7	22.9	36.2	40.1	38.1	13.55	11.95	16.05	8.2	11.245	17.9	22.15
Q9BXP5	67	S	292	264.5	405.5	189	225	304.5	204.5	273	263	257	186.5	298
Q96RS0	67	Y	20.9	21.75	18.35	9.525	12.45	9.98	13.5	14.2	20.15	16.25	10.9	12.85
Q9Y3B9	67	S	7.10675	5.0065	5.10675	6.105	4.665	13.1	2.12987	10.37	14.8	17.15	3.755	4.68
P62280	67	S	11.3	22.5	25.85	3.35275	2.84735	14.78	28.9	79.2	25.65	79.9	78.05	82.5
Q9H4L7	67	S	51.05	43	42.8068	19.1528	14.9573	46.8	31.25	33.7	33.55	24	20.3	32.1
O60565	68	M	0.01638	0.02244	3.70906	0.0174	0.02402	0.454315	5.95562	9.71367	4.45357	0.0321	7.71527	4.58535
Q9NZB2	68	S	0.00819	0.01122	0.00731	0.0087	0.01201	0.008315	0.01062	0.008915	0.014125	0.01605	0.01027	0.01295
Q7Z422	68	S	16.915	18.5	30.75	27.05	26.6	36.6	2.56	6.88	2.175	4.935	2.71	7.605
Q15154	68	S	20.5068	15.9565	7.85675	6.60275	6.55735	0.008315	18.1	5.695	30.45	25.65	18.95	14.8
Q13541	68	T	139.508	196.511	166.507	159.009	141.512	97.5583	50.4549	83.2542	54.2644	45.266	21.5603	27.563
P35659	68	M	21.25	6.05472	26.9	2.19	4.065	13.7	12	4.72	10.41	0.01605	15.95	16.95
Q9H307	68	S	102.27	304.55	135.9	126.65	157.2	93.3	114.525	96.3	125.6	125.55	85.1	84.715
P46776	68	S	38.2167	44.6305	34.835	77.77	85.085	74.905	32.625	36.43	34.4775	57.935	62.605	56.605
Q5JSP0	68	S	13.9	16.55	14.77	51.25	40.25	32.35	15.3	13.65	14.05	18.3	20.45	19.15
A0AVK6	68	S	6.64	9.11	8.45	5.175	3.495	0.979	7.79	10.95	8.46	6.86	3.915	4.43
P23528	68	Y	10.3153	2.72866	14.3629	10.9761	11.886	354.017	6.07686	5.40175	10.0624	153.732	175.571	81.5759
O00116	68	T	1.45644	0.78972	1.33056	5.205	5.01	8.88	0.43687	0.624755	0.62945	5.325	2.05	5.495
Q15154	68	S	789.507	527.957	602.857	260.453	302.607	230.358	480.6	382.245	545.95	493.5	374.3	496.95
Q8IZ73	68	S	71.75	40.9	62.25	23.15	26.8	33.72	27.25	29.15	30.5	22.29	20.785	31.05
Q6JBY9	68	S	447.7	237.55	302.8	221.7	256.95	269.85	141.02	137.3	165.35	169.85	119	187.15
P55884	68	T	27.15	22.1	35	14.88	10.83	10.4533	9.445	40.35	7.46	14.95	0.01027	22.25
Q9H063	68	S	64.35	50.175	41.505	82.65	62.35	60.65	152.5	105.5	120.5	65.2	122	77.6
Q6PKG0	68	T	749	652.559	936.947	357.667	359.924	405.4	957.46	1143.65	644.605	336.83	561.94	516.49
Q9BZF1	68	S	114.1	17.75	71.7	4.225	3.875	8.1	23.2	39.35	162.15	7.56	11.82	10.6
Q8NFG4	68	S	26.95	56.6	25.95	27.75	26.4	32.75	19.8	19.35	45.9	36.9	58.65	40.75
Q9NRA8	69	S	12.695	18.8	8.96	14.94	4.27966	0.4815	4.63	5.175	0.41445	7.885	2.6016	2.1885
Q15154	69	S	20.5068	15.9565	7.85675	6.60275	6.55735	0.008315	18.1	5.695	30.45	25.65	18.95	14.8
P51114	69	S	0.00819	0.01122	2.26056	0.61775	0.01201	2.915	1.4	1.96	0.014125	1.98	2.695	3.16
Q7L2J0	69	S	9.83644	32.0047	26.4006	30.781	37.4547	23.9983	2.65562	21.1392	4.28413	23.3181	1.76027	18.5074
Q8N128	69	Y	8.41819	51.8112	45.095	82.3028	77.975	75.15	9.02062	58.3598	74.6	76.3979	103.85	61.35
Q8N128	69	Y	16.565	0.02244	9.39	13.4055	19.15	55.9	17.27	0.91867	36.8	2.9959	76.6	26.3
Q16512	69	S	15.725	16.2	7.485	31.1	22.75	9.95	15.4	11.95	14.9	25.25	22.65	13.6
O75167	69	R	7.86	3.82	11.195	6.78	8.36	20.85	2.7095	3.455	5.57	0.66295	11.165	9.135
Q9NR30	69	M	32.2567	39.575	36.78	7.165	1.32936	4.93	54.8	19.034	32.63	20.725	9.685	18.281
Q99614	69	S	28	34.6	24.8	9.245	16.25	15.05	25.7	32.7	20.05	21.9	7.735	9.72
Q9H6F5	69	S	334.5	216	326	64.8	78.05	100.95	249	239.5	270.5	99.15	102	140
P00367	69	M	0.00819	0.01122	0.00731	0.26825	0.01201	1.27	0.01062	0.008915	0.014125	0.01605	0.01027	0.8135
P00367	69	M	0.00819	0.01122	0.00731	0.26825	0.01201	1.27	0.01062	0.008915	0.014125	0.01605	0.01027	0.8135
Q15154	69	S	789.507	527.957	602.857	260.453	302.607	230.358	480.6	382.245	545.95	493.5	374.3	496.95
Q15154	69	S	789.507	527.957	602.857	260.453	302.607	230.358	480.6	382.245	545.95	493.5	374.3	496.95
Q96ER3	69	M	30.2014	31.6612	33.0073	45.1087	32.512	23.3583	19.0257	20.7589	23.4641	38.4661	16.3616	19.9129
P52756	69	S	47.635	28.965	35.07	9.18795	11.5155	16.6383	11.2614	12.2242	13.9294	11.5812	8.9732	12.2579
P52756	69	S	75.955	44.79	59.645	23.388	26.3605	39.4583	25.2164	26.0742	29.1644	28.2162	21.6782	29.5685
P52756	69	S	10.82	9.81	10.875	4.935	5.605	7.02	8.04	5.255	6.745	6.99	5.685	3.81055
P15336	69	T	41.7	67.35	86	57.15	67.45	64.25	0.01062	11.2548	17.2595	24.6	46.3	20.5055
Q9UHR5	69	S	26.7	21.5	17.15	9.755	12.14	12.1	18.75	13.6	19.35	14.1	15.25	17.3
Q9UHR5	69	S	74.1	56.85	59.35	31.505	34.24	46.2	52.6	39.95	48.6	38.6	37.8	47
Q9UHR5	69	S	100.8	78.35	76.5	41.26	46.38	58.3	71.35	53.55	67.95	52.7	53.05	64.3
Q9UHR5	69	S	74.1	56.85	59.35	31.505	34.24	46.2	52.6	39.95	48.6	38.6	37.8	47
Q6P6C2	69	S	40.5	15.85	23.5	12.35	13.8	18.3	8.355	15.6	16.75	15.75	7.06	12.1
P19338	69	T	27.3485	73.8915	28.1135	86.5387	78.692	22.3515	114.636	63.34	276.99	54.835	104.843	24.7025
P35251	69	S	100.35	74.75	205	113	127	159	182	199.5	151.5	131	191.5	185
Q96ST2	69	S	58	45.85	57.95	62.95	69.05	82	40.615	57.365	55.5	66.9	60.5	78.05
Q96ST2	69	S	20.45	19.1	27.35	30.8	32.2	31.45	10.165	24.665	19.5	29.55	23.9	32.45
Q96ST2	69	S	99	83.8	119.75	99.65	102.2	142.75	69.05	93.6	92.2	105.4	98.05	142.7
Q96ST2	69	S	119.45	102.9	147.1	130.45	134.4	174.2	79.215	118.265	111.7	134.95	121.95	175.15
Q13442	70	Y	1.48963	0.54594	2.42231	2.2687	2.55701	3.95831	1.79549	1.38392	4.22412	4.52605	4.37527	3.81295
Q9UIQ6	70	Y	3.77313	1.35866	10.2702	0.7921	0.81338	7.77581	1.76686	6.18617	4.17347	4.73315	4.29244	7.59905
Q9UIQ6	70	Y	1.37988	0.04488	0.02924	0.0348	0.04804	5.71663	0.04248	0.30234	2.1176	0.0642	6.30334	1.797
Q15003	70	S	9.035	14.4	14.85	5.455	1.39966	1.69	10.465	6.26	10.08	16.35	5.60367	12.67
O00571	70	S	4.57	3.315	3.995	0.96275	2.26	2.1545	0.76	0.985	0.53945	1.585	1.0005	2.365
O00571	70	S	4.57	3.315	3.995	0.96275	2.26	2.1545	0.76	0.985	0.53945	1.585	1.0005	2.365
Q13541	70	T	139.508	196.511	166.507	159.009	141.512	97.5583	50.4549	83.2542	54.2644	45.266	21.5603	27.563
Q13541	70	T	139.508	196.511	166.507	159.009	141.512	97.5583	50.4549	83.2542	54.2644	45.266	21.5603	27.563
Q8TC07	70	S	21.8	18.85	20.65	6.64	6.91	8.2	12.7	27.25	10.85	9.51	8.605	15.8
Q8N128	70	S	8.41819	51.8112	45.095	82.3028	77.975	75.15	9.02062	58.3598	74.6	76.3979	103.85	61.35
Q8N128	70	S	16.565	0.02244	9.39	13.4055	19.15	55.9	17.27	0.91867	36.8	2.9959	76.6	26.3
Q9UJ70	70	S	4.24644	3.29472	5.00675	21.3	25.1	27.35	4.315	8.74	6.035	15.55	13.7566	25.25
Q96RT1	70	S	0.00819	0.01122	0.00731	0.0087	0.01201	0.008315	0.48075	0.008915	0.014125	0.01605	0.01027	0.01295
O95816	70	R	4.14	3.88	3.07	3.97	4.615	6.97	2.49987	6.085	3.615	3.88	5.135	4.985
Q5SSJ5	70	S	10.3	12.95	31.05	50.3	50.45	75.5	23.4	39.2	34	46.4	37.85	66.7
O75533	70	Y	23.15	47.7	42.65	50.2	36.6	41.85	34.35	49.95	51.6	73.5	29.45	35.3
P23528	70	T	10.2989	2.70622	14.3483	10.9587	11.862	128.508	6.05562	5.38392	10.0341	49.7161	57.5603	25.063
P06748	70	S	1132.9	1832.47	667.515	914.038	1560.43	566.017	1051.09	1676.98	2999.04	818.209	1672.63	1172.44
Q99618	70	T	21.15	11.3	17.45	9.04	7.645	11.45	5.96	9.045	8.34	8.41	5.045	7.14
Q13442	70	Y	53.7664	24.6724	20.3196	14.5274	15.774	18.8666	26.7012	12.1228	27.2432	18.0621	22.1655	18.3409
Q13442	70	Y	501.971	283.791	263.227	168.782	177.536	144.682	308.691	127.368	317.773	178.622	253.654	203.598
Q13442	70	Y	500.73	283.552	263.54	170.401	181.308	146.98	302.281	128.721	315.302	179.208	250.649	200.666
Q01543	70	Y	9.68	12.1	11.8	7.15	6.7	5.87	2.14	8.28	4.215	8.755	1.5545	7.725
Q07666	70	S	52.75	75.8	76.1	107	73.8	69.05	59.25	57.4	58.35	64.45	70.2	57
Q8TE77	70	S	35.05	19.95	30.55	17.1	19	29	12.2	19.75	17.45	21.1	13.55	25.1
Q13637	71	S	0.00819	0.01122	0.83056	0.0087	0.01201	0.008315	0.01062	0.4705	0.014125	0.01605	0.01027	0.01295
Q9UK76	71	S	12.925	11.6	17.1	31.95	44.9	41.99	1.885	5.98	4.94	9.805	9.055	12.25
P35659	71	S	21.25	6.05472	26.9	2.19	4.065	13.7	12	4.72	10.41	0.01605	15.95	16.95
Q53EL6	71	S	29	29.6	17.9	25.55	32.9	21.15	10.48	14.1	16.15	23.2	17.65	21.25
Q02543	71	S	13.5082	22.6747	18.2073	59.236	45.5297	54.4633	25.5606	16.9739	22.5641	46.875	75.4	51.09
O75167	71	S	7.86	3.82	11.195	6.78	8.36	20.85	2.7095	3.455	5.57	0.66295	11.165	9.135
P49590	71	M	10.7657	26.3659	36.2668	15.1837	13.602	34.4	15.6369	19.1389	24.895	16.7961	26.7825	36.035
Q8TC07	71	S	37.3	28.4	44.7	12.6	12.55	9.90331	27.05	42.1	23.65	16.75	15.1	30.85
Q9NR30	71	S	32.2567	39.575	36.78	7.165	1.32936	4.93	54.8	19.034	32.63	20.725	9.685	18.281
Q9NR30	71	S	102.234	170.726	179.432	24.1642	24.2641	29.39	94.2638	68.1445	94.1847	58.3275	22.3808	55.024
Q13439	71	S	45.65	65.6	37.7	37.55	31.8	13.9	62.1	50.45	63.7	40.05	33.6	21.3
P49006	71	S	34.505	28.93	42.4	24.17	39.95	42.95	36.4	63.85	38.4	40.75	21.65	51.25
Q6ZSZ5	71	S	27.85	40.1	30.9	50.3	41.65	32.55	31.3	37	45.2	44.95	30.45	22.7
Q9BZF1	71	S	114.1	17.75	71.7	4.225	3.875	8.1	23.2	39.35	162.15	7.56	11.82	10.6
Q8IZP2	71	S	166.053	469.127	287.91	627.5	438.03	301.745	268.731	515.4	287.194	637.85	204.696	355.62
Q8IZP2	71	S	160.458	442.226	273.21	603.5	430.425	293.94	261.126	493.5	281.834	621.8	204.685	347.31
P50502	71	S	292.007	135.957	179.357	188.503	181.507	252.505	84.735	151.65	197.8	283.9	159.6	154
P50502	71	S	358.363	146.424	223.814	257.161	230.969	342.005	166.775	176.309	287.855	300.566	292.95	217.517
P50502	71	S	466.714	479.363	396.422	722.653	585.112	570.505	308.595	557.944	480.055	911.205	359.14	475.2
P50502	71	S	514.009	629.263	499.072	835.553	646.817	606.91	375.35	677.494	525.914	976.055	382.025	537.26
P50502	71	S	699.185	597.668	571.024	923.882	687.903	753.883	454.051	598.1	681.904	967.689	585.158	595.846
P50502	71	S	728.261	770.065	658.491	1017.76	734.464	738.948	457.579	744.127	679.061	1080.04	522.534	614.745
O75533	72	S	2.585	2.4465	6.755	3.375	1.895	4.32	2.02	2.815	5.235	6.925	2.10367	3.17
Q9UIQ6	72	S	0.00819	0.01122	0.00731	0.0087	0.01201	0.008315	0.01062	0.008915	0.014125	0.01605	0.45167	0.01295
O43768	72	M	33.7	2.38944	26.4	9.18	14.04	6.31	23.88	7.5	19.83	0.0321	14.7	22.9
P53365	72	S	8.73	7.945	4.365	3	2.81	2.765	1.635	3.145	1.01945	3.96	0.01027	2.57
Q9C0A6	72	S	6.00675	1.5515	3.89	3.62095	6.34	4.59331	10.48	10.69	6.09	6.14	8.665	11.7
P35659	72	S	36.1	34.65	31.45	16.25	16.1	22.7	16.15	41.25	16.5	22.75	10.945	29.5
P41236	72	S	1.66138	6.30244	3.25462	11.2124	10.4794	7.77663	2.39611	16.7678	9.7238	41.5821	12.4119	16.3853
P57740	72	R	16.3068	24.65	16	55.8	49.4	45.75	20.75	18.1	17.8	22.9	41.55	34
P08670	72	S	41	29.95	33.55	69.2	105.3	65.6	33.6	30.15	35.75	52.7	40.25	73.5
P51149	72	S	43.45	51.3	37.5	55.7	42.35	29.05	40.65	28.3	39.55	29.2	30.85	17.45
Q8WVC0	72	S	20.9067	31.3565	18.8568	19.3528	45.3	45.25	40.25	36.45	38.2	63.15	64.6	56.05
Q8WVC0	72	S	24.6118	34.5215	24.9917	24.4778	52.41	55.7	40.2606	40.12	38.2141	67.64	66.2766	63.98
P07437	72	T	13.5164	5.87022	30.5856	66.655	44.195	95.35	25.2699	20.6689	60.355	19.0342	107.857	71.935
P07437	72	T	13.5164	5.87022	30.5856	66.655	44.195	95.35	25.2699	20.6689	60.355	19.0342	107.857	71.935
P07437	72	T	13.5164	5.87022	30.5856	66.655	44.195	95.35	25.2699	20.6689	60.355	19.0342	107.857	71.935
P07437	72	T	51.8282	46.2297	45.2011	178.655	126.62	113.65	57.1829	45.4278	68.575	142.616	154.2	108.485
P07437	72	T	51.8282	46.2297	45.2011	178.655	126.62	113.65	57.1829	45.4278	68.575	142.616	154.2	108.485
P07437	72	T	51.8282	46.2297	45.2011	178.655	126.62	113.65	57.1829	45.4278	68.575	142.616	154.2	108.485
P07437	72	T	51.8282	46.2297	45.2011	178.655	126.62	113.65	57.1829	45.4278	68.575	142.616	154.2	108.485
Q9GZY6	72	M	1.6135	0.02244	0.01462	0.0174	0.02402	0.01663	5.4	0.01783	11.19	0.0321	1.51734	0.0259
Q9H9J4	72	S	12.7	10.19	18.8	1.985	0.806	1.935	4.77	8.54	4.435	0.8081	1.05867	6.745
P27707	72	T	33.5132	129.561	45.1006	211.45	110.005	110.31	71.9106	147.859	183.7	170.47	130.085	157.1
P27707	72	T	33.5132	129.561	45.1006	211.45	110.005	110.31	71.9106	147.859	183.7	170.47	130.085	157.1
P52756	72	S	47.635	28.965	35.07	9.18795	11.5155	16.6383	11.2614	12.2242	13.9294	11.5812	8.9732	12.2579
P52756	72	S	75.955	44.79	59.645	23.388	26.3605	39.4583	25.2164	26.0742	29.1644	28.2162	21.6782	29.5685
Q9UHR5	72	S	26.7	21.5	17.15	9.755	12.14	12.1	18.75	13.6	19.35	14.1	15.25	17.3
Q9NXX6	72	S	16.982	14.18	9.675	22.04	15.73	20.5	24.1606	15.22	39.9845	21.76	37.9103	16.6756
Q8IZP2	72	S	160.458	442.226	273.21	603.5	430.425	293.94	261.126	493.5	281.834	621.8	204.685	347.31
P50502	72	S	292.007	135.957	179.357	188.503	181.507	252.505	84.735	151.65	197.8	283.9	159.6	154
P50502	72	S	358.363	146.424	223.814	257.161	230.969	342.005	166.775	176.309	287.855	300.566	292.95	217.517
P50502	72	S	466.714	479.363	396.422	722.653	585.112	570.505	308.595	557.944	480.055	911.205	359.14	475.2
P50502	72	S	514.009	629.263	499.072	835.553	646.817	606.91	375.35	677.494	525.914	976.055	382.025	537.26
P50502	72	S	699.185	597.668	571.024	923.882	687.903	753.883	454.051	598.1	681.904	967.689	585.158	595.846
P50502	72	S	728.261	770.065	658.491	1017.76	734.464	738.948	457.579	744.127	679.061	1080.04	522.534	614.745
Q9UIQ6	73	S	2.2485	0.02244	4.79787	0.0174	0.02402	3.1725	1.74562	1.65725	2.42435	0.0321	2.71027	1.6311
P46937	73	M	2.20675	0.01122	1.86175	0.0087	0.01201	2.93331	0.01062	1.25916	0.014125	0.01605	0.01027	0.01295
Q8N5P1	73	Y	41.9	44.95	49.2	19.2	21.65	14.05	23.65	54.95	24.15	17.6	12.3	24.9
Q9H063	73	S	6.99	4.41	9.23	0.33145	0.01201	3.01	4.195	3.51	5.43	0.7331	2.945	5.32
P41236	73	T	53.3896	86.115	120.697	37.821	57.9023	31.5581	43.8212	39.9998	37.4091	43.9541	20.5319	28.4703
O95816	73	S	4.14	3.88	3.07	3.97	4.615	6.97	2.49987	6.085	3.615	3.88	5.135	4.985
P15291	73	S	2.26	2.515	6.14	21.6	16.8	12.1	7.61	7.14	7.88	31.45	22.1	19.75
Q9H1E3	73	S	0.00819	16.7565	4.09175	16.5527	12.0074	2.58	19.8549	1.87475	24.2047	4.88295	30	2.21055
P07437	73	M	13.5164	5.87022	30.5856	66.655	44.195	95.35	25.2699	20.6689	60.355	19.0342	107.857	71.935
P07437	73	M	13.5164	5.87022	30.5856	66.655	44.195	95.35	25.2699	20.6689	60.355	19.0342	107.857	71.935
P07437	73	M	13.5164	5.87022	30.5856	66.655	44.195	95.35	25.2699	20.6689	60.355	19.0342	107.857	71.935
Q8NFH5	73	S	29.75	11.235	21.25	0.0087	0.01201	7.545	11.99	24.95	9.1	0.01605	4.83	8.04
Q9Y6A5	73	S	7.72	9.97	12.495	5.945	5.37	4.62	0.32037	3.295	1.29967	3.425	0.4956	3.24
Q9NTJ3	73	M	1.04463	1.09094	0.85287	42.3587	18.162	19.565	0.02124	5.67891	3.69013	51.266	17.385	16.3305
Q9BQE3	73	T	0.00819	0.60472	0.67556	4.75	2.539	2.46	0.01062	0.54416	0.014125	6.055	3.685	3.06
Q9BQE3	73	T	0.00819	0.60472	0.67556	4.75	2.539	2.46	0.01062	0.54416	0.014125	6.055	3.685	3.06
Q9BQE3	73	T	0.00819	0.60472	0.67556	4.75	2.539	2.46	0.01062	0.54416	0.014125	6.055	3.685	3.06
P27707	73	M	33.5132	129.561	45.1006	211.45	110.005	110.31	71.9106	147.859	183.7	170.47	130.085	157.1
P51798	73	M	27.0232	84.5112	49.5573	24.8147	14.3667	19.5166	21.5712	39.6631	30.9891	61.2242	16.0855	11.968
Q3MHD2	73	T	88.2	66.3	80.45	60.65	61.65	104.05	75.75	118.5	74.45	87.3	62.75	61
Q96EU6	73	S	3.39	5.595	3.165	1.81	1.671	0.86	3.175	3.055	5.19	4.3	2.09	2.02
P15336	73	T	41.7	67.35	86	57.15	67.45	64.25	0.01062	11.2548	17.2595	24.6	46.3	20.5055
P17535	73	S	17.75	12.15	17.45	12.6	15.15	17.9	6.025	5.74	8.255	6.615	5.345	8.655
Q0VD83	73	S	138	121.5	227.5	89.4	93.55	148.5	133.5	183.5	124.5	82.95	93.2	121
P35251	73	S	110.793	88.9997	241.845	133.565	146.705	190.475	197.321	225.394	172.064	152.035	219.235	225.95
P35251	73	S	100.35	74.75	205	113	127	159	182	199.5	151.5	131	191.5	185
Q02447	73	S	93.7	52.85	75.45	35	30.35	61.2	70.25	87.95	68.7	66.2	59.75	58.15
Q7KZ85	73	S	80.5067	78.5065	71.0067	49.9528	60.0074	62.505	124	113.2	125.5	107.7	136.5	111.5
Q15649	73	S	5.645	8.6	5.835	6.12	3.565	3.89	8.12	7.8	12.95	9.45	5.265	2.87
O60927	73	S	381	204.506	394.5	289.5	351	328	271.5	276	359.5	369.5	469	404.5
[truncated: 14,654 more rows]

## Sheet: eTHP1
upid	position	residue	Gene name	ePTH1 Fold Change	minusLOG10(p-val)
Q96AT1	50	S	KIAA1143	14.5298	8.30455
P43487	14	S	RANBP1	12.971	7.02776
P43487	13	T	RANBP1	12.971	7.02776
P43487	7	T	RANBP1	12.1136	2.98115
Q9UBW5	385	T	BIN2	11.9603	6.76788
Q9UKY7	41	S	CDV3	11.8363	7.19098
Q9UER7	495	S	DAXX	11.5334	7.55582
P49792	2900	S	RANBP2	11.5328	3.87625
Q5C9Z4	56	T	NOM1	11.2651	7.79108
Q5HYW2	137	T	NHSL2	10.9671	7.09392
O75446	145	T	SAP30	10.9256	7.09169
Q641Q2	238	S	WASHC2A	10.8023	7.17115
O75044	713	S	SRGAP2	10.7606	6.69427
P80723	132	S	BASP1	10.6254	2.83926
Q86VM9	536	S	ZC3H18	10.5542	4.04694
O75446	138	S	SAP30	10.5412	6.31054
O75446	151	Y	SAP30	10.5412	6.31054
P55201	111	S	BRPF1	10.3987	6.62107
Q7KZF4	436	S	SND1	10.267	6.52749
Q92608	179	S	DOCK2	10.1536	6.2586
Q92608	178	T	DOCK2	10.1536	6.2586
Q12769	1147	S	NUP160	10.1456	2.2295
P82979	185	T	SARNP	10.1239	6.26934
O95104	1132	S	SCAF4	10.0692	6.68772
O95104	1139	S	SCAF4	10.0692	6.68772
Q15042	574	S	RAB3GAP1	10.0302	6.58808
Q15042	577	S	RAB3GAP1	10.0302	6.58808
Q15042	592	T	RAB3GAP1	10.0302	6.58808
Q12769	1151	Y	NUP160	9.99366	2.15657
P35611	669	S	ADD1	9.96195	6.80707
P35611	710	S	ADD1	9.96195	6.80707
Q15018	351	Y	ABRAXAS2	9.94439	4.55787
Q15018	354	S	ABRAXAS2	9.94439	4.55787
Q9UKY7	30	S	CDV3	9.92627	6.04464
Q7Z2W4	640	S	ZC3HAV1	9.86205	7.28013
P0DMV8	608	S	HSPA1A	9.83061	6.32165
Q8IXQ4	101	K	GPALPP1	9.80634	2.37872
Q8IXQ4	105	S	GPALPP1	9.80634	2.37872
Q9BY44	524	S	EIF2A	9.76398	7.06778
P63313	31	T	TMSB10	9.72105	5.6523
Q9NTI5	1165	S	PDS5B	9.69981	6.52054
P49959	561	S	MRE11	9.67754	5.52348
Q9UKV3	173	M	ACIN1	9.6345	5.20444
Q9UKV3	166	S	ACIN1	9.6345	5.20444
Q9UKV3	169	S	ACIN1	9.6345	5.20444
Q6PL18	1218	T	ATAD2	9.63076	7.08056
Q15545	172	T	TAF7	9.60511	3.29958
Q9UBW5	364	S	BIN2	9.59944	6.84627
Q13045	323	M	FLII	9.59827	5.75327
Q08J23	718	T	NSUN2	9.52655	6.59743
Q9P289	328	T	STK26	9.51524	7.07235
P18887	226	S	XRCC1	9.50375	6.78596
P63313	34	T	TMSB10	9.40536	5.23592
O75367	178	T	MACROH2A1	9.37065	2.78669
Q8IX19	42	T	MCEMP1	9.3672	5.07051
O60832	455	S	DKC1	9.35559	2.08958
O60832	458	T	DKC1	9.35559	2.08958
O75367	175	T	MACROH2A1	9.33393	2.79859
P52566	51	T	ARHGDIB	9.31414	5.16917
Q96MU7	308	S	YTHDC1	9.31129	6.43584
Q92945	274	S	KHSRP	9.2999	5.92156
Q9GZT3	15	S	SLIRP	9.27847	7.23607
Q9NY61	203	S	AATF	9.27142	2.53008
Q96NL1	104	S	TMEM74	9.25014	6.22781
Q96NL1	110	S	TMEM74	9.25014	6.22781
Q96NL1	109	T	TMEM74	9.25014	6.22781
Q96NL1	112	T	TMEM74	9.25014	6.22781
Q9NY61	210	M	AATF	9.23469	2.49725
Q12769	1157	S	NUP160	9.23072	1.88374
P19338	583	T	NCL	9.22713	7.08983
P07686	556	M	HEXB	9.22693	5.57013
P40222	524	Y	TXLNA	9.17261	5.17102
P78527	3010	S	PRKDC	9.14744	5.40732
Q00839	192	S	HNRNPU	9.10997	2.91966
Q92539	186	S	LPIN2	8.96528	6.65744
Q92539	180	T	LPIN2	8.96528	6.65744
P16885	1219	T	PLCG2	8.94826	5.25043
O14579	99	S	COPE	8.93894	7.02259
Q13263	223	S	TRIM28	8.92047	4.74643
Q9BZW8	334	S	CD244	8.84007	5.85789
Q32MZ4	597	Y	LRRFIP1	8.80426	5.9461
Q32MZ4	603	S	LRRFIP1	8.80426	5.9461
Q13596	41	T	SNX1	8.78122	1.54671
Q13596	48	T	SNX1	8.78122	1.54671
P09382	121	M	LGALS1	8.75595	4.98012
Q13596	39	S	SNX1	8.74348	1.5463
Q13501	288	S	SQSTM1	8.73894	6.50912
P46100	596	S	ATRX	8.68923	3.02128
O60784	359	S	TOM1	8.6823	7.12261
Q8N2M8	501	S	CLASRP	8.67915	6.20138
Q8IYB3	781	S	SRRM1	8.65789	1.84203
Q15018	342	Y	ABRAXAS2	8.65588	7.02383
Q09666	3485	S	AHNAK	8.60712	6.92395
Q09666	446	S	AHNAK	8.60712	6.92395
Q13596	32	S	SNX1	8.57717	1.55323
Q53EP0	265	Y	FNDC3B	8.47566	6.28533
Q8IYB3	227	S	SRRM1	8.46452	2.13398
O60664	179	S	PLIN3	8.46439	2.08253
P40222	533	S	TXLNA	8.43792	3.78997
P07910	25	T	HNRNPC	8.43116	6.44991
P78527	3015	S	PRKDC	8.42868	1.92143
P49792	2925	S	RANBP2	8.42592	6.16263
Q9UN86	286	S	G3BP2	8.42484	4.3555
Q7L4E1	273	T	MIGA2	8.39575	4.81477
Q9NP66	105	S	HMG20A	8.33522	2.9696
P14618	205	S	PKM	8.32979	4.34555
Q9BQG0	1259	S	MYBBP1A	8.31832	2.45557
A3KN83	802	S	SBNO1	8.31637	5.68787
P16885	1217	Y	PLCG2	8.30225	6.15272
O60268	86	S	KIAA0513	8.27909	5.70404
P22059	351	S	OSBP	8.23724	2.57513
Q13435	309	S	SF3B2	8.22838	2.90404
O60506	348	T	SYNCRIP	8.21841	5.96676
P22059	350	M	OSBP	8.20051	2.54583
E9PAV3	157	T	NACA	8.189	4.27481
E9PAV3	159	T	NACA	8.189	4.27481
E9PAV3	2020	T	NACA	8.189	4.27481
E9PAV3	2022	T	NACA	8.189	4.27481
Q9UKJ1	298	Y	PILRA	8.15906	4.1919
Q9UKJ1	296	T	PILRA	8.15906	4.1919
Q9Y6X9	615	S	MORC2	8.13368	2.2392
Q9NRL2	1413	S	BAZ1A	8.1325	5.643
O60315	162	S	ZEB2	8.12305	6.71633
P54259	77	S	ATN1	8.1124	4.37485
P54259	79	S	ATN1	8.1124	4.37485
O60220	96	S	TIMM8A	8.08175	1.16974
Q12906	476	S	ILF3	8.079	2.30376
Q9UN86	160	R	G3BP2	8.06304	1.52667
Q9UN86	182	T	G3BP2	8.06304	1.52667
P55795	21	S	HNRNPH2	8.05739	2.69539
Q9UKK3	1511	S	PARP4	8.0566	4.6592
Q13561	86	Y	DCTN2	8.04197	4.54564
P78527	3013	Y	PRKDC	8.0204	2.13029
Q9P289	327	T	STK26	8.01158	2.83899
Q96CV9	528	S	OPTN	7.98414	1.88245
P19532	553	S	TFE3	7.97272	1.98934
P25205	522	S	MCM3	7.93332	6.85106
Q8TEQ0	328	S	SNX29	7.92673	2.23977
Q15813	492	S	TBCE	7.91553	6.01933
P27797	257	M	CALR	7.90349	2.26498
P25205	518	M	MCM3	7.89659	6.82595
Q9Y6M1	309	T	IGF2BP2	7.89426	5.8985
Q5T4S7	1634	S	UBR4	7.88453	2.07639
Q5T4S7	1652	S	UBR4	7.88453	2.07639
Q9NRA8	679	S	EIF4ENIF1	7.84386	3.65026
P00558	251	M	PGK1	7.82669	4.73132
P16435	61	T	POR	7.80919	6.39421
Q96ST3	295	S	SIN3A	7.78773	1.97734
P51659	319	T	HSD17B4	7.7678	1.91699
A6NIH7	119	S	UNC119B	7.75644	3.99231
O15173	94	S	PGRMC2	7.74051	6.90994
P40121	212	T	CAPG	7.65873	1.21889
P14317	134	S	HCLS1	7.62352	2.31803
Q04323	75	S	UBXN1	7.58935	1.99449
Q14289	583	S	PTK2B	7.58304	6.02293
Q32P28	699	S	P3H1	7.56958	2.15053
Q99856	77	S	ARID3A	7.56413	4.03895
Q99856	88	S	ARID3A	7.56413	4.03895
Q13772	302	S	NCOA4	7.50526	1.79045
Q15233	262	S	NONO	7.48128	2.0572
Q9Y6E0	166	T	STK24	7.47383	1.65688
Q9Y6E0	170	T	STK24	7.47383	1.65688
Q9Y6E0	182	T	STK24	7.47383	1.65688
P51114	587	S	FXR1	7.47099	6.24398
Q13772	299	M	NCOA4	7.46854	1.78211
P46060	419	T	RANGAP1	7.45812	2.74649
Q99856	81	S	ARID3A	7.44728	4.16222
Q15233	269	M	NONO	7.44455	2.06063
Q86VR2	285	S	RETREG3	7.43151	1.53507
Q86VR2	288	S	RETREG3	7.43151	1.53507
Q86VR2	283	T	RETREG3	7.43151	1.53507
P07910	74	M	HNRNPC	7.42331	3.82064
Q7Z6E9	1256	T	RBBP6	7.41826	1.38278
Q05655	130	S	PRKCD	7.41181	2.56253
Q6NW29	18	Y	RWDD4	7.39625	4.33667
Q6NW29	16	S	RWDD4	7.39625	4.33667
P11388	1452	S	TOP2A	7.3216	1.76527
Q9NZT2	670	S	OGFR	7.31274	2.10298
P10124	44	S	SRGN	7.31108	5.37298
Q5JRA6	401	M	MIA3	7.30235	1.30309
Q92541	53	S	RTF1	7.28202	2.22872
Q92541	58	S	RTF1	7.28202	2.22872
Q92541	55	T	RTF1	7.28202	2.22872
O60759	64	S	CYTIP	7.27623	1.55052
A6NIH7	106	T	UNC119B	7.258	2.32784
Q9UER7	498	S	DAXX	7.23742	1.88781
P52272	388	K	HNRNPM	7.23279	1.79811
P52272	397	S	HNRNPM	7.23279	1.79811
Q15717	318	S	ELAVL1	7.22351	2.47867
Q63HR2	1003	S	TNS2	7.17649	5.80056
P06576	217	M	ATP5F1B	7.17501	2.19567
Q9P013	24	S	CWC15	7.17382	4.48317
Q96GA3	17	S	LTV1	7.15719	5.6921
Q8N9T8	148	T	KRI1	7.1445	1.79692
Q13435	302	S	SF3B2	7.08563	1.627
P60709	35	S	ACTB	7.07702	3.51715
Q13561	79	T	DCTN2	7.07665	4.26402
Q8NCF5	231	S	NFATC2IP	7.06634	1.3234
P60709	33	S	ACTB	7.05554	3.49258
P80723	196	T	BASP1	7.04692	1.89733
P36507	87	T	MAP2K2	7.04351	1.58713
P30043	82	S	BLVRB	7.02836	1.98589
P60709	34	S	ACTB	7.01881	3.44958
Q6NW29	28	S	RWDD4	6.9965	2.31794
P20700	534	S	LMNB1	6.99084	2.57773
Q9Y2X3	502	S	NOP58	6.97909	5.79244
Q9Y2X3	514	S	NOP58	6.97909	5.79244
Q9Y6M1	11	S	IGF2BP2	6.96678	2.63941
P23396	34	Y	RPS3	6.93102	1.61532
P25705	105	M	ATP5F1A	6.92434	1.51634
P23396	35	S	RPS3	6.92245	1.6137
Q92598	514	M	HSPH1	6.8968	2.20813
Q9HAV4	428	S	XPO5	6.89517	6.14265
Q8WYL5	576	S	SSH1	6.89209	1.73865
Q9Y5B0	857	M	CTDP1	6.87127	1.43017
Q9Y5B0	874	S	CTDP1	6.87127	1.43017
P49321	101	M	NASP	6.86767	1.20526
Q92598	508	M	HSPH1	6.85476	2.35803
Q92598	509	S	HSPH1	6.84087	2.07022
Q9UNX3	31	S	RPL26L1	6.81727	3.2758
P52735	142	Y	VAV2	6.78863	1.07971
Q9BXF6	174	S	RAB11FIP5	6.78585	5.07515
Q05469	335	S	LIPE	6.74905	5.89768
Q14956	542	S	GPNMB	6.74905	5.89768
Q99575	944	T	POP1	6.72834	5.6843
P13984	142	S	GTF2F2	6.70858	3.64871
Q13263	757	S	TRIM28	6.68129	1.23971
Q5JSP0	514	S	FGD3	6.65345	1.34625
Q9Y5B9	647	K	SUPT16H	6.65135	2.57688
Q9Y5B9	650	S	SUPT16H	6.65135	2.57688
Q9P265	258	S	DIP2B	6.62772	1.85467
Q86V81	81	K	ALYREF	6.6069	1.62559
Q86V81	94	S	ALYREF	6.6069	1.62559
P43243	539	M	MATR3	6.58728	4.2025
P43243	533	S	MATR3	6.58728	4.2025
P55795	161	S	HNRNPH2	6.58449	1.41825
P08670	154	M	VIM	6.57951	1.1543
O95104	1130	T	SCAF4	6.56552	1.44038
Q15149	4611	Y	PLEC	6.56269	4.30603
Q15149	4616	S	PLEC	6.56269	4.30603
P43243	531	M	MATR3	6.55056	4.18794
Q7KZF4	779	T	SND1	6.52508	1.66667
O95104	1098	S	SCAF4	6.51186	2.09541
P43405	384	T	SYK	6.49983	4.96941
P52272	665	T	HNRNPM	6.4987	1.93991
O00165	189	S	HAX1	6.45275	1.67753
O00165	181	T	HAX1	6.45275	1.67753
P62314	57	T	SNRPD1	6.40474	4.89659
Q12906	374	M	ILF3	6.4027	1.19528
Q12906	382	S	ILF3	6.4027	1.19528
Q8N370	298	T	SLC43A2	6.39934	2.51463
Q9NZ09	192	M	UBAP1	6.39317	2.31109
P62081	174	S	RPS7	6.3828	5.43403
P06748	260	S	NPM1	6.38164	1.78296
P08238	386	M	HSP90AB1	6.37832	2.13834
P08238	513	M	HSP90AB1	6.37832	2.13834
P62937	79	Y	PPIA	6.37216	2.4381
P62937	77	S	PPIA	6.37216	2.4381
P21333	11	S	FLNA	6.37156	0.909953
Q8WWI1	895	S	LMO7	6.35633	2.18855
O60749	277	S	SNX2	6.34895	1.43792
Q9UN19	141	S	DAPP1	6.3321	1.15482
P16885	1245	Y	PLCG2	6.33113	1.44032
O43815	245	S	STRN	6.29399	1.20993
P08670	299	S	VIM	6.26889	5.14653
Q5QJE6	121	S	DNTTIP2	6.25938	1.55031
Q8WU90	358	Y	ZC3H15	6.24942	1.74318
Q8WU90	360	S	ZC3H15	6.24942	1.74318
Q6ZWK4	80	S	RHEX	6.22363	1.93097
Q15545	255	R	TAF7	6.2201	1.74507
Q15545	264	S	TAF7	6.2201	1.74507
P48634	17	Y	PRRC2A	6.21633	1.06936
P48634	19	S	PRRC2A	6.21633	1.06936
P23528	160	S	CFL1	6.14624	1.49307
P55795	88	S	HNRNPH2	6.14519	1.44725
P23327	119	S	HRC	6.12577	1.70056
O76094	139	S	SRP72	6.08618	3.82643
P46821	1963	T	MAP1B	6.08545	1.21286
Q5SSJ5	248	S	HP1BP3	6.06123	1.56153
Q14683	956	S	SMC1A	6.05937	5.71106
P36507	76	S	MAP2K2	6.05564	1.68056
P06493	233	S	CDK1	6.04693	2.16448
P52272	18	M	HNRNPM	6.0227	1.17457
P52272	29	S	HNRNPM	6.0227	1.17457
P12956	222	S	XRCC6	5.96644	1.4462
P10398	547	S	ARAF	5.94976	4.58868
Q7Z7E8	154	S	UBE2Q1	5.94976	4.58868
Q96A65	30	T	EXOC4	5.94791	1.4543
P50990	161	S	CCT8	5.94705	4.64698
Q14566	762	S	MCM6	5.93473	1.97702
P23327	206	S	HRC	5.9335	1.40523
Q8N9T8	262	M	KRI1	5.92631	1.21837
Q8IYB3	234	S	SRRM1	5.9235	1.31356
P35606	787	S	COPB2	5.92036	1.79924
P37802	190	T	TAGLN2	5.8841	2.5173
P50851	1110	Y	LRBA	5.85989	1.50443
Q9UGP4	153	S	LIMD1	5.85909	1.15104
Q9NR28	230	S	DIABLO	5.78952	1.41363
Q9UGU5	507	M	HMGXB4	5.78723	1.04341
Q9UGU5	505	T	HMGXB4	5.78723	1.04341
Q92598	510	S	HSPH1	5.78374	1.38704
Q14242	366	S	SELPLG	5.76423	1.28064
P25789	174	M	PSMA4	5.7477	1.56564
Q9NSC5	174	M	HOMER3	5.71718	5.27181
Q9NSC5	176	S	HOMER3	5.71718	5.27181
P0DI81	119	S	TRAPPC2	5.7034	1.39432
P02545	1039	S	LMNA	5.70032	2.10254
P02545	107	S	LMNA	5.70032	2.10254
P16403	36	S	H1-2	5.69935	5.68964
P40925	241	S	MDH1	5.69912	5.46307
Q9UKK3	1507	S	PARP4	5.68464	1.6651
P48553	705	R	TRAPPC10	5.66856	1.32121
P48553	710	S	TRAPPC10	5.66856	1.32121
P28702	325	T	RXRB	5.66459	1.26846
P16403	37	S	H1-2	5.66262	5.66488
P40925	244	M	MDH1	5.6624	5.51931
Q02880	1336	S	TOP2B	5.65467	4.14264
Q02880	1340	S	TOP2B	5.65467	4.14264
Q02880	1344	S	TOP2B	5.65467	4.14264
Q9NUP1	165	T	BLOC1S4	5.65157	1.55304
P36578	266	T	RPL4	5.64379	2.1761
O00232	177	M	PSMD12	5.64364	1.7179
O00232	176	S	PSMD12	5.64364	1.7179
Q9H116	613	S	GZF1	5.63293	1.52886
B5ME19	24	T	EIF3CL	5.61955	1.14624
P13010	318	S	XRCC5	5.60326	5.3175
Q14C86	748	S	GAPVD1	5.60163	1.36883
P51003	527	M	PAPOLA	5.57639	1.11816
P51003	533	M	PAPOLA	5.57639	1.11816
P51003	534	S	PAPOLA	5.57639	1.11816
P51003	537	S	PAPOLA	5.57639	1.11816
Q96S66	438	S	CLCC1	5.55478	0.990727
O00299	156	S	CLIC1	5.53812	1.17648
Q13586	575	S	STIM1	5.53635	1.60937
Q5U5X0	60	S	LYRM7	5.52718	4.10714
O75554	222	S	WBP4	5.52129	1.38208
Q01432	90	M	AMPD3	5.51757	1.09573
Q01432	87	S	AMPD3	5.51757	1.09573
Q13094	268	S	LCP2	5.51404	1.11048
P46100	1529	T	ATRX	5.51098	1.48932
Q92888	44	S	ARHGEF1	5.50936	1.13254
Q05655	646	Y	PRKCD	5.50903	1.72705
Q02880	1342	S	TOP2B	5.50155	3.55936
P33241	202	T	LSP1	5.49362	1.21482
Q15365	111	S	PCBP1	5.48589	1.81877
P40763	539	Y	STAT3	5.47516	1.20441
P40763	540	S	STAT3	5.47516	1.20441
Q8NBF6	323	S	AVL9	5.46583	1.13777
Q8NBF6	315	Y	AVL9	5.46583	1.13777
Q8IYB3	777	S	SRRM1	5.45646	4.64087
P63313	28	T	TMSB10	5.45004	4.5122
O76094	443	S	SRP72	5.43877	1.44392
P78324	424	T	SIRPA	5.4222	1.0642
O95613	1653	S	PCNT	5.3919	1.11994
P30048	239	T	PRDX3	5.38064	1.21706
P32519	609	K	ELF1	5.37862	0.981157
P32519	618	S	ELF1	5.37862	0.981157
Q96JJ3	504	Y	ELMO2	5.35647	3.73269
Q96JJ3	501	S	ELMO2	5.35647	3.73269
P30533	246	Y	LRPAP1	5.3536	1.55295
P30533	247	S	LRPAP1	5.3536	1.55295
P08631	40	T	HCK	5.3499	1.10352
Q7Z6E9	1268	Y	RBBP6	5.31659	1.16402
Q13501	275	S	SQSTM1	5.31354	1.18795
Q13501	276	S	SQSTM1	5.31354	1.18795
Q9NSK0	459	S	KLC4	5.2997	1.22892
Q9UBT2	297	S	UBA2	5.29317	1.09049
Q9H340	299	S	OR51B6	5.27893	1.91316
Q5JRA6	725	Y	MIA3	5.25637	1.66167
P33992	604	S	MCM5	5.25243	1.93123
O95810	118	S	CAVIN2	5.23814	1.42246
O95810	1869	S	CAVIN2	5.23814	1.42246
P08631	51	Y	HCK	5.23506	1.06557
O00161	34	S	SNAP23	5.23358	1.91563
Q14690	1317	S	PDCD11	5.21041	1.19147
O15173	104	S	PGRMC2	5.20214	1.75979
Q9Y6M1	6	Y	IGF2BP2	5.19525	1.77965
Q8NEF9	199	T	SRFBP1	5.19268	1.41415
Q09666	5798	T	AHNAK	5.19262	1.17244
P67809	208	Y	YBX1	5.188	1.31516
P67809	209	S	YBX1	5.188	1.31516
O60307	776	S	MAST3	5.17318	3.35743
P61313	197	T	RPL15	5.16342	1.16677
Q8N9T8	280	S	KRI1	5.15191	1.32033
Q8N9T8	281	S	KRI1	5.15191	1.32033
Q9NWH9	126	S	SLTM	5.14773	1.20897
Q86UX7	11	Y	FERMT3	5.13714	0.830915
Q8WYP3	484	S	RIN2	5.13304	1.18007
Q9UNX3	30	M	RPL26L1	5.12414	5.41065
Q9UNX3	32	S	RPL26L1	5.12414	5.41065
B7ZW38	240	S	HNRNPCL3	5.11543	1.00331
Q9UBB4	426	T	ATXN10	5.11272	1.31635
Q9UGU5	502	S	HMGXB4	5.10132	1.29923
P78527	2599	S	PRKDC	5.09494	1.19346
Q7Z333	1335	S	SETX	5.07893	1.04903
P40939	742	K	HADHA	5.05799	1.43019
P40939	756	S	HADHA	5.05799	1.43019
P55211	300	S	CASP9	5.04028	0.957306
P50851	824	T	LRBA	5.03201	1.07609
P62328	34	T	TMSB4X	5.01987	4.45258
P07339	184	K	CTSD	5.01963	2.03824
Q9H2Y7	1315	S	ZNF106	5.01639	1.03305
Q14978	289	Y	NOLC1	4.98975	1.42051
Q12912	129	S	IRAG2	4.97465	1.12931
Q12912	131	S	IRAG2	4.97465	1.12931
Q5SW96	186	S	LDLRAP1	4.97282	2.01605
P07954	164	M	FH	4.9548	1.35682
Q15811	318	S	ITSN1	4.9531	1.08421
Q15366	27	S	PCBP2	4.93101	1.51212
Q8IYB3	775	S	SRRM1	4.90482	4.85404
Q9UIQ6	46	Y	LNPEP	4.90403	1.21442
P46940	330	S	IQGAP1	4.89882	2.01323
Q3YEC7	726	Y	RABL6	4.89679	1.3658
P62328	31	S	TMSB4X	4.89558	4.86318
Q15366	31	S	PCBP2	4.89428	1.47748
Q15366	59	S	PCBP2	4.89428	1.47748
P23327	311	S	HRC	4.88977	1.2674
Q5TBA9	2415	S	FRY	4.87693	0.863838
P06748	139	S	NPM1	4.86335	3.91448
P11142	221	S	HSPA8	4.85088	1.2044
P11142	224	S	HSPA8	4.85088	1.2044
Q14498	333	S	RBM39	4.8459	1.01521
Q14498	330	T	RBM39	4.8459	1.01521
Q9BRS2	468	T	RIOK1	4.84031	1.07427
P06748	137	S	NPM1	4.83972	3.81767
P52272	204	S	HNRNPM	4.83786	1.03501
Q00839	554	T	HNRNPU	4.83186	1.09471
Q00839	590	T	HNRNPU	4.83186	1.09471
Q6ZPD9	125	T	DPY19L3	4.83186	1.09471
P48730	411	S	CSNK1D	4.83168	1.11993
P29466	137	S	CASP1	4.82527	1.05446
P06748	618	S	NPM1	4.82416	3.87486
Q8WXI9	342	M	GATAD2B	4.82013	1.04961
Q8WXI9	343	T	GATAD2B	4.82013	1.04961
Q6ZRI6	466	S	C15orf39	4.81986	1.08692
Q6ZRI6	820	S	C15orf39	4.81986	1.08692
Q92598	503	T	HSPH1	4.81247	1.0024
Q9UQL6	498	S	HDAC5	4.81121	1.09255
O75643	191	M	SNRNP200	4.81028	1.16824
P54578	299	T	USP14	4.80254	1.60473
P68371	221	T	TUBB4B	4.79887	1.09007
P06748	616	S	NPM1	4.78744	3.81173
P40425	104	S	PBX2	4.78391	1.16575
Q96D71	433	T	REPS1	4.77579	0.826647
Q5HYW2	132	S	NHSL2	4.7744	0.943264
Q8TDZ2	778	M	MICAL1	4.74201	1.11223
Q8TDZ2	761	S	MICAL1	4.74201	1.11223
P17480	23	S	UBTF	4.72146	1.04506
P39748	187	S	FEN1	4.71758	1.17281
Q99549	136	S	MPHOSPH8	4.71451	1.26262
Q99549	138	S	MPHOSPH8	4.71451	1.26262
Q9NTJ3	57	S	SMC4	4.71438	4.30148
P68371	310	Y	TUBB4B	4.71181	1.45689
P68371	312	T	TUBB4B	4.71181	1.45689
O60583	601	S	CCNT2	4.70989	1.31802
Q6UUV9	76	M	CRTC1	4.70915	1.229
P55884	154	S	EIF3B	4.70283	3.01867
P55884	164	S	EIF3B	4.70283	3.01867
Q13263	460	S	TRIM28	4.69852	1.0081
Q9H6Y2	21	S	WDR55	4.69718	1.50956
Q9H6Y2	4	T	WDR55	4.69718	1.50956
Q8IYB3	778	T	SRRM1	4.69539	4.61696
Q6UUV9	60	Y	CRTC1	4.69391	1.22186
Q10570	725	S	CPSF1	4.6916	1.06501
Q96PU8	188	S	QKI	4.68798	1.2741
Q9NTJ3	73	M	SMC4	4.67765	4.32845
Q96AY4	32	S	TTC28	4.67254	1.96433
P22626	145	T	HNRNPA2B1	4.66143	4.93576
O75554	223	S	WBP4	4.64708	1.06325
P35658	991	S	NUP214	4.64312	0.963019
P37802	130	M	TAGLN2	4.64261	1.21392
Q6UUV9	82	T	CRTC1	4.6357	1.19446
Q5SW79	446	S	CEP170	4.6278	3.58928
P25098	506	Y	GRK2	4.61543	1.206
Q8IYB3	773	S	SRRM1	4.61151	4.97497
P35658	977	Y	NUP214	4.61117	0.955056
P83731	83	T	RPL24	4.60054	1.68259
Q13442	178	S	PDAP1	4.5992	1.12686
Q9H0X9	41	Y	OSBPL5	4.59208	1.16762
P11940	374	R	PABPC1	4.59006	0.970402
P11940	382	Y	PABPC1	4.59006	0.970402
Q9H0X9	35	S	OSBPL5	4.58326	1.16853
P14317	23	T	HCLS1	4.57639	0.759985
Q09666	4993	S	AHNAK	4.56356	1.11267
Q9UHR5	10	S	SAP30BP	4.56145	2.93352
Q9UHR5	9	S	SAP30BP	4.56145	2.93352
Q9NXX6	61	S	NSMCE4A	4.54353	1.09323
Q9NXX6	58	T	NSMCE4A	4.54353	1.09323
P07602	429	K	PSAP	4.54155	2.40034
Q658Y4	366	S	FAM91A1	4.53569	0.842484
P13647	82	S	KRT5	4.53357	1.02932
Q16181	339	M	SEPTIN7	4.52996	1.77726
Q99832	142	T	CCT7	4.52646	1.17186
Q99832	804	T	CCT7	4.52646	1.17186
P13010	258	S	XRCC5	4.51338	1.50955
Q9BUA3	248	S	SPINDOC	4.50154	3.88325
Q9BUA3	251	S	SPINDOC	4.50154	3.88325
Q9Y2L5	279	S	TRAPPC8	4.50125	1.11659
P20700	353	M	LMNB1	4.50034	1.5158
P49366	78	S	DHPS	4.49576	1.31456
Q5VSL9	378	S	STRIP1	4.48551	1.00466
Q96TA1	646	S	NIBAN2	4.47752	0.885762
Q9NQ88	37	K	TIGAR	4.46211	1.24762
Q9UN19	139	Y	DAPP1	4.4499	1.32423
Q96TA1	641	S	NIBAN2	4.4408	0.87458
Q9H2G2	354	S	SLK	4.43125	0.687955
O75995	329	S	SASH3	4.42721	1.07861
Q14697	916	S	GANAB	4.42195	1.13813
Q8TEQ0	639	S	SNX29	4.42107	1.11269
P32119	112	S	PRDX2	4.42088	0.852867
P15374	88	K	UCHL3	4.42055	1.20857
Q9UQ35	1657	S	SRRM2	4.41116	1.10767
Q9UQ35	1658	S	SRRM2	4.41116	1.10767
P12268	122	S	IMPDH2	4.41022	0.959515
Q9BQE3	73	T	TUBA1C	4.41005	1.28294
P23528	63	T	CFL1	4.38739	0.528272
P55884	152	S	EIF3B	4.38641	2.90133
Q8WWI1	803	M	LMO7	4.3724	0.914883
P17252	497	T	PRKCA	4.36526	3.37773
P17252	500	T	PRKCA	4.36526	3.37773
P17252	514	T	PRKCA	4.36526	3.37773
P13804	15	S	ETFA	4.36439	0.843865
Q86WJ1	533	M	CHD1L	4.3632	1.89509
Q86WJ1	540	S	CHD1L	4.3632	1.89509
Q07889	1137	S	SOS1	4.3549	1.23481
Q14683	947	M	SMC1A	4.33589	0.897721
Q14683	951	S	SMC1A	4.33589	0.897721
Q8N201	495	S	INTS1	4.32766	0.831718
Q96BQ1	4	S	FAM3D	4.32766	0.831718
P46779	115	S	RPL28	4.32766	0.831718
Q9NSI6	1922	T	BRWD1	4.32766	0.831718
O75398	179	T	DEAF1	4.32038	1.41964
Q9HCE1	969	S	MOV10	4.31239	1.23867
Q7Z6E9	1277	S	RBBP6	4.30792	2.38448
Q8NFC6	489	T	BOD1L1	4.29632	0.639166
Q13148	183	S	TARDBP	4.29194	1.38122
Q9NYI0	1014	S	PSD3	4.28636	0.989466
Q9NYI0	1019	T	PSD3	4.28636	0.989466
P46087	807	S	NOP2	4.28344	1.00869
Q8N108	377	S	MIER1	4.28233	0.737091
O60238	166	S	BNIP3L	4.27992	1.05429
Q8TE77	286	S	SSH3	4.27215	1.21474
Q6PJT7	240	S	ZC3H14	4.25992	4.64693
Q01831	869	S	XPC	4.25594	0.896217
Q13586	512	S	STIM1	4.25072	1.14273
P07900	716	M	HSP90AA1	4.24944	1.00167
Q9C0G0	426	S	ZNF407	4.24258	1.35015
Q99426	107	Y	TBCB	4.23963	1.29426
Q99426	110	S	TBCB	4.23963	1.29426
O15397	902	S	IPO8	4.23912	0.597876
O15397	911	T	IPO8	4.23912	0.597876
P25205	507	Y	MCM3	4.2387	0.945591
P25205	542	T	MCM3	4.2387	0.945591
O00429	508	M	DNM1L	4.23677	0.996556
Q8TCU6	1192	Y	PREX1	4.23292	0.791945
Q8TCU6	1200	S	PREX1	4.23292	0.791945
Q9Y3T9	15	T	NOC2L	4.23046	1.09513
Q86WN1	435	S	FCHSD1	4.22271	0.854467
Q14676	397	S	MDC1	4.22143	0.95112
O75643	180	T	SNRNP200	4.21937	0.93153
Q5TBA9	2365	S	FRY	4.2161	3.09745
O75475	271	S	PSIP1	4.21264	1.30627
O75475	270	T	PSIP1	4.21264	1.30627
O95544	64	S	NADK	4.21174	4.23454
P36507	30	S	MAP2K2	4.21036	0.774202
Q7Z2Z1	870	S	TICRR	4.20477	0.725568
Q9UM54	405	T	MYO6	4.20461	1.1626
Q8WW12	141	T	PCNP	4.18383	3.50464
P16401	4	T	H1-5	4.17901	2.3429
Q9BUJ2	512	S	HNRNPUL1	4.17879	0.926438
P83731	9	S	RPL24	4.17721	1.37446
Q4V328	817	S	GRIPAP1	4.17584	1.15316
P07900	104	T	HSP90AA1	4.17391	4.14883
P07900	109	T	HSP90AA1	4.17391	4.14883
Q9Y616	151	S	IRAK3	4.16395	1.13218
O75643	2000	T	SNRNP200	4.1617	1.01828
Q86XL3	268	S	ANKLE2	4.15712	1.06891
O15400	144	S	STX7	4.1557	1.01299
Q4V328	813	M	GRIPAP1	4.13911	1.1324
Q9Y2W1	807	T	THRAP3	4.13287	0.884064
Q13895	414	S	BYSL	4.12971	1.32049
Q9UPN3	3924	R	MACF1	4.12641	1.01267
Q9UPN3	3929	S	MACF1	4.12641	1.01267
Q07020	140	S	RPL18	4.10594	1.10709
Q6PKG0	699	Y	LARP1	4.09813	0.990189
Q6PKG0	700	S	LARP1	4.09813	0.990189
Q15233	132	M	NONO	4.08138	1.1451
P62328	21	T	TMSB4X	4.07865	3.8074
P43243	109	S	MATR3	4.07564	1.23329
Q8IX19	38	Y	MCEMP1	4.07364	3.11888
P61604	32	M	HSPE1	4.07079	0.895162
P48643	274	Y	CCT5	4.044	1.41618
Q96B36	246	T	AKT1S1	4.04344	1.05051
Q9NZN4	438	S	EHD2	4.04167	2.74696
Q2KHR2	352	T	RFX7	4.03641	0.918862
O60664	46	Y	PLIN3	4.03373	1.04063
P00558	227	M	PGK1	4.02639	0.984837
P08240	473	S	SRPRA	4.02401	0.715906
P50479	116	S	PDLIM4	4.01974	0.703518
Q13596	188	S	SNX1	4.01913	0.868462
P62241	159	S	RPS8	4.01549	1.04269
Q9NZN4	431	M	EHD2	4.00494	2.76054
Q99952	419	S	PTPN18	4.00462	1.00363
Q14457	38	T	BECN1	4.00252	0.893516
Q9BY44	474	S	EIF2A	3.99717	1.13345
Q6IC98	28	S	GRAMD4	3.99278	0.843791
Q6IC98	30	T	GRAMD4	3.99278	0.843791
Q9P2E9	959	S	RRBP1	3.98983	1.00958
Q6WKZ4	967	S	RAB11FIP1	3.9882	1.85055
P14625	622	M	HSP90B1	3.9876	1.19958
Q96ST2	398	S	IWS1	3.98352	4.59709
Q96ST2	400	S	IWS1	3.98352	4.59709
P08238	466	M	HSP90AB1	3.97897	1.08039
P08238	457	Y	HSP90AB1	3.97715	1.1455
Q9BY44	470	M	EIF2A	3.96044	1.10624
Q12873	374	Y	CHD3	3.95844	0.824273
Q99952	426	Y	PTPN18	3.94913	0.995684
P62807	63	M	H2BC4	3.94827	1.96507
P42285	189	S	MTREX	3.94572	1.26199
P29083	61	S	GTF2E1	3.94475	3.73228
P00367	69	M	GLUD1	3.94394	1.16793
Q8NI27	1417	S	THOC2	3.94219	0.604481
Q9BYX2	920	S	TBC1D2	3.94087	0.92088
P78527	2649	T	PRKDC	3.92993	1.21357
P22087	124	S	FBL	3.92561	1.46982
P08238	468	S	HSP90AB1	3.92076	1.03718
Q96PK6	148	T	RBM14	3.91751	1.21417
P04075	165	M	ALDOA	3.90937	0.689613
Q9BYX2	915	S	TBC1D2	3.90414	0.923219
P62807	60	M	H2BC4	3.89006	1.92922
Q15149	4391	S	PLEC	3.88683	0.777072
Q15149	4392	S	PLEC	3.88683	0.777072
Q15149	4396	S	PLEC	3.88683	0.777072
Q16822	304	S	PCK2	3.88273	1.10111
Q9Y3Q8	165	S	TSC22D4	3.88083	3.87945
Q7KZF4	118	T	SND1	3.87586	1.11057
P61073	339	S	CXCR4	3.87281	0.891785
P56537	243	S	EIF6	3.86299	0.491057
P24844	40	M	MYL9	3.85837	0.792198
Q8WWM7	349	Y	ATXN2L	3.85417	0.964311
Q8TC76	301	S	FAM110B	3.84669	0.746394
O94885	169	T	SASH1	3.84595	0.6257
Q5T1M5	939	S	FKBP15	3.83238	3.13394
Q5T1M5	940	S	FKBP15	3.83238	3.13394
Q5T1M5	941	S	FKBP15	3.83238	3.13394
Q86UE4	351	S	MTDH	3.82818	0.527945
Q6WKZ4	202	S	RAB11FIP1	3.82777	0.64074
P24844	39	M	MYL9	3.82164	0.778646
Q5JUK3	650	M	KCNT1	3.82135	0.794453
Q5JUK3	645	S	KCNT1	3.82135	0.794453
Q5JUK3	674	S	KCNT1	3.82135	0.794453
Q9Y5B9	982	S	SUPT16H	3.82124	2.2639
Q9Y5B9	986	S	SUPT16H	3.82124	2.2639
Q149N8	37	S	SHPRH	3.82063	0.84654
Q02818	372	T	NUCB1	3.815	1.04864
P85037	119	R	FOXK1	3.81311	1.19041
P85037	122	S	FOXK1	3.81311	1.19041
Q13131	179	Y	PRKAA1	3.80987	2.05432
Q13131	190	Y	PRKAA1	3.80987	2.05432
Q8IY81	456	Y	FTSJ3	3.79376	3.00866
Q8IY81	471	S	FTSJ3	3.79376	3.00866
P78527	2647	T	PRKDC	3.78684	0.805946
Q5JUK3	655	M	KCNT1	3.78462	0.786027
Q9UEY8	35	Y	ADD3	3.78203	1.31397
O75385	450	S	ULK1	3.77211	0.653794
Q8N0X7	616	T	SPART	3.77189	0.807087
Q9BQE3	302	M	TUBA1C	3.76237	0.669856
Q9NSI8	126	M	SAMSN1	3.76211	0.726961
Q9NYH9	286	S	UTP6	3.75396	1.12538
P19338	532	S	NCL	3.75387	1.18447
P26599	90	M	PTBP1	3.75263	1.04828
P02686	40	S	MBP	3.73996	0.780616
P02686	57	T	MBP	3.73996	0.780616
Q14980	817	Y	NUMA1	3.73589	0.760491
Q14980	820	S	NUMA1	3.73589	0.760491
Q8N0X7	628	Y	SPART	3.71643	0.793851
P22626	29	S	HNRNPA2B1	3.71604	0.879961
Q9Y217	595	Y	MTMR6	3.71245	1.18318
Q9Y217	596	S	MTMR6	3.71245	1.18318
Q9NSI8	137	S	SAMSN1	3.7039	0.703746
P78527	3436	S	PRKDC	3.67152	2.44374
P17252	504	Y	PRKCA	3.66863	3.33303
P17252	507	Y	PRKCA	3.66863	3.33303
P17252	521	Y	PRKCA	3.66863	3.33303
Q8WW12	142	S	PCNP	3.66236	3.36647
Q8IZ21	628	S	PHACTR4	3.64246	0.680084
O95067	99	S	CCNB2	3.63649	0.734974
Q9NSG2	42	S	C1orf112	3.63618	0.9865
P05455	101	T	SSB	3.62901	0.874332
P78527	2638	T	PRKDC	3.62631	0.924783
Q9Y3L3	561	M	SH3BP1	3.62054	0.486452
Q9Y3L3	569	M	SH3BP1	3.62054	0.486452
Q9Y3L3	550	S	SH3BP1	3.62054	0.486452
Q9Y3L3	558	S	SH3BP1	3.62054	0.486452
Q9BZL4	407	S	PPP1R12C	3.61251	0.615087
P18583	1759	S	SON	3.58885	2.9932
Q13263	517	Y	TRIM28	3.58593	3.23725
Q13501	291	S	SQSTM1	3.58031	2.9723
P07737	114	M	PFN1	3.57782	2.22079
Q08211	452	S	DHX9	3.57518	0.82721
Q9ULR3	123	S	PPM1H	3.57452	0.721917
Q13501	294	S	SQSTM1	3.5693	3.06592
P23284	101	M	PPIB	3.5656	0.629378
Q15185	118	S	PTGES3	3.56398	4.48637
Q6UUV9	149	T	CRTC1	3.56118	0.648301
P05114	89	S	HMGN1	3.54768	0.526953
P08758	126	K	ANXA5	3.54585	0.995258
P08758	129	Y	ANXA5	3.54585	0.995258
P14618	149	M	PKM	3.54312	0.782704
Q15046	556	M	KARS1	3.54071	0.705299
P55209	64	T	NAP1L1	3.53906	0.690673
Q13501	28	S	SQSTM1	3.5353	4.14153
P38936	27	S	CDKN1A	3.53325	0.56264
P46821	1793	S	MAP1B	3.51365	3.46565
O95359	2567	S	TACC2	3.51236	0.741418
Q13501	332	S	SQSTM1	3.50915	3.79726
Q9H3P7	393	S	ACBD3	3.49855	0.478899
O43290	596	S	SART1	3.49652	3.57115
O43290	598	S	SART1	3.49652	3.57115
Q13501	311	M	SQSTM1	3.49621	3.00104
Q14493	182	S	SLBP	3.49094	1.01188
Q9NSI8	77	M	SAMSN1	3.48905	0.682789
Q9NSI8	74	S	SAMSN1	3.48905	0.682789
Q08378	329	Y	GOLGA3	3.48836	1.31509
Q08378	328	T	GOLGA3	3.48836	1.31509
Q14839	85	S	CHD4	3.48446	1.06376
Q8WVJ9	55	S	TWIST2	3.48118	0.551739
P39023	13	S	RPL3	3.47516	3.53581
Q9Y230	338	T	RUVBL2	3.47205	0.515463
Q13501	349	S	SQSTM1	3.46048	1.7957
Q9Y5P4	378	M	CERT1	3.45534	0.79867
Q9Y5P4	376	S	CERT1	3.45534	0.79867
Q01082	2358	S	SPTBN1	3.45509	0.929023
P57060	170	T	RWDD2B	3.45498	1.51931
P04233	25	S	CD74	3.45151	2.92689
P17252	501	T	PRKCA	3.44785	3.1747
P17252	504	T	PRKCA	3.44785	3.1747
P17252	518	T	PRKCA	3.44785	3.1747
P24666	132	Y	ACP1	3.44412	3.00706
P14618	494	M	PKM	3.44335	0.869531
Q09666	887	M	AHNAK	3.43756	1.17649
Q8IYB3	626	S	SRRM1	3.43331	0.508776
Q8IYB3	628	S	SRRM1	3.43331	0.508776
P17096	39	T	HMGA1	3.43063	3.81348
O00232	173	T	PSMD12	3.42041	2.54056
O00151	316	T	PDLIM1	3.41572	2.71061
Q14103	127	T	HNRNPD	3.41496	4.02422
P04233	32	M	CD74	3.41478	2.93771
Q9NWQ8	175	M	PAG1	3.41207	0.770294
Q9Y4E8	978	M	USP15	3.3979	0.568499
P09651	22	S	HNRNPA1	3.39307	0.871616
Q9UI08	364	M	EVL	3.38851	0.591502
Q07021	214	T	C1QBP	3.38724	0.480386
Q5H9R7	304	S	PPP6R3	3.38688	2.82758
P48634	1219	S	PRRC2A	3.3823	2.43431
Q13610	55	T	PWP1	3.37699	0.573424
P05114	8	S	HMGN1	3.37694	2.74373
O95817	289	S	BAG3	3.37505	2.09204
Q03164	516	S	KMT2A	3.37428	0.341678
Q6UUV9	160	M	CRTC1	3.37347	0.61704
P31943	272	S	HNRNPH1	3.35365	0.657505
P19338	145	S	NCL	3.3504	2.83864
P33241	204	S	LSP1	3.34814	3.06378
Q9H1E3	73	S	NUCKS1	3.34739	0.519252
Q9H1E3	79	S	NUCKS1	3.34739	0.519252
Q14247	399	T	CTTN	3.34488	0.73245
Q96F63	264	S	CCDC97	3.33811	0.809794
Q96F63	268	S	CCDC97	3.33811	0.809794
P19338	175	M	NCL	3.32727	2.81857
Q9H2G2	781	S	SLK	3.3244	0.742004
Q8IX90	280	Y	SKA3	3.32279	0.641835
Q8IX90	281	T	SKA3	3.32279	0.641835
Q13671	337	S	RIN1	3.3059	0.795946
Q13671	336	T	RIN1	3.3059	0.795946
Q9UKI8	158	S	TLK1	3.3044	0.45749
Q9Y4E8	253	M	USP15	3.30389	0.480652
Q01804	460	Y	OTUD4	3.3035	0.823635
Q9Y3L3	10	R	SH3BP1	3.30135	1.06212
Q9Y3L3	17	S	SH3BP1	3.30135	1.06212
P57737	804	R	CORO7	3.30011	0.825604
P57737	806	S	CORO7	3.30011	0.825604
P78527	2645	T	PRKDC	3.2999	1.38038
O00151	321	Y	PDLIM1	3.2898	2.5554
P06576	408	M	ATP5F1B	3.2832	0.513936
O75167	443	S	PHACTR2	3.28041	2.81528
O75167	445	S	PHACTR2	3.28041	2.81528
O75167	471	S	PHACTR2	3.28041	2.81528
O75167	438	Y	PHACTR2	3.28041	2.81528
O75167	451	Y	PHACTR2	3.28041	2.81528
Q7L014	292	M	DDX46	3.27343	0.548241
P19338	153	S	NCL	3.2705	2.89414
Q8N108	138	S	MIER1	3.26711	0.572377
Q14242	357	Y	SELPLG	3.26481	4.71255
O75821	264	S	EIF3G	3.26315	0.807834
P18887	475	S	XRCC1	3.25386	0.497128
P52565	47	S	ARHGDIA	3.25268	0.733859
P16070	686	S	CD44	3.2474	0.500614
P05412	62	T	JUN	3.24501	3.96195
Q14687	766	S	GSE1	3.22906	0.574434
Q14242	362	M	SELPLG	3.22808	4.57279
Q86V48	659	S	LUZP1	3.22088	1.94998
P78332	360	S	RBM6	3.22085	0.563582
Q14289	579	Y	PTK2B	3.21762	0.887147
Q15819	97	M	UBE2V2	3.21641	0.606259
Q13501	328	S	SQSTM1	3.21603	3.17252
Q9BWG4	341	S	SSBP4	3.21144	4.66609
Q96C57	175	S	CUSTOS	3.20716	4.09945
Q14687	763	Y	GSE1	3.20171	0.572889
Q13247	314	S	SRSF6	3.19389	0.5442
Q13247	316	S	SRSF6	3.19389	0.5442
Q16643	337	S	DBN1	3.18603	0.563807
Q6UUV9	163	T	CRTC1	3.18208	0.570344
Q14687	762	S	GSE1	3.18094	0.572709
Q15819	88	M	UBE2V2	3.17968	0.592202
O60381	134	S	HBP1	3.17722	2.10267
P08631	330	Y	HCK	3.17087	0.51294
O75940	61	S	SMNDC1	3.16193	0.569204
P28290	743	T	ITPRID2	3.15413	3.07527
Q5HYW2	0	S	NHSL2	3.15233	2.76197
Q13501	326	M	SQSTM1	3.14405	3.25446
P40121	306	R	CAPG	3.1431	3.18767
Q6ZS17	20	S	RIPOR1	3.14304	2.60051
Q6NZI2	203	S	CAVIN1	3.13751	0.754867
Q7KZI7	466	T	MARK2	3.13283	0.770592
Q9BXB4	194	S	OSBPL11	3.13137	2.24369
Q6ZQN7	15	S	SLCO4C1	3.11828	2.49738
Q9BVP2	520	T	GNL3	3.11711	0.591383
Q9BVP2	521	T	GNL3	3.11711	0.591383
Q9Y2H1	281	Y	STK38L	3.11686	2.30094
Q9Y2H1	282	S	STK38L	3.11686	2.30094
P43307	268	S	SSR1	3.10391	2.39725
O75643	182	Y	SNRNP200	3.10341	0.448913
Q01167	432	S	FOXK2	3.10337	3.27883
Q9H4L5	31	R	OSBPL3	3.10238	2.5868
Q9H4L5	34	S	OSBPL3	3.10238	2.5868
O95544	46	S	NADK	3.10119	0.584347
O95544	48	S	NADK	3.10119	0.584347
Q86UX7	504	Y	FERMT3	3.09281	1.74191
Q9NQZ2	354	T	UTP3	3.08876	3.19944
P43307	243	M	SSR1	3.08242	2.35178
P06748	81	M	NPM1	3.08182	0.553205
Q9BQG0	1269	T	MYBBP1A	3.06629	2.42404
P02545	632	S	LMNA	3.05047	3.916
P49792	1833	S	RANBP2	3.05043	1.99422
Q9HC35	917	S	EML4	3.04942	0.530853
Q9HC35	918	S	EML4	3.04942	0.530853
P43307	253	M	SSR1	3.0457	2.27438
P12270	1853	M	TPR	3.04278	0.536056
P12270	1850	T	TPR	3.04278	0.536056
Q68D06	728	T	SLFN13	3.04031	0.618038
P14317	348	T	HCLS1	3.0384	0.423654
Q00839	534	M	HNRNPU	3.03619	0.589416
Q00839	530	T	HNRNPU	3.03619	0.589416
Q09666	508	S	AHNAK	3.03595	3.94187
Q09666	5332	S	AHNAK	3.03108	0.623008
Q15366	173	S	PCBP2	3.02838	3.03426
Q04917	220	M	YWHAH	3.02695	3.54327
Q04917	223	M	YWHAH	3.02695	3.54327
Q969X1	83	S	TMBIM1	3.02495	0.430889
Q96S59	473	S	RANBP9	3.01466	0.463545
Q96S59	477	S	RANBP9	3.01466	0.463545
P07437	75	S	TUBB	3.01421	4.12971
Q8WUM0	131	S	NUP133	3.00938	0.579198
Q9Y490	142	T	TLN1	3.00692	0.60076
Q9BQG0	1161	T	MYBBP1A	3.00558	2.53512
O60825	483	S	PFKFB2	3.00123	0.7801
Q09666	502	M	AHNAK	2.99922	3.99736
Q04917	218	M	YWHAH	2.99023	3.56907
Q04917	221	M	YWHAH	2.99023	3.56907
P31943	271	M	HNRNPH1	2.98862	0.656417
P48634	335	Y	PRRC2A	2.98481	0.418538
P48634	336	T	PRRC2A	2.98481	0.418538
O43491	583	S	EPB41L2	2.98403	0.84445
Q9Y3L3	178	S	SH3BP1	2.97815	0.505548
Q9Y3L3	186	S	SH3BP1	2.97815	0.505548
P53805	143	K	RCAN1	2.97639	0.352739
P53805	158	K	RCAN1	2.97639	0.352739
P53805	148	S	RCAN1	2.97639	0.352739
P53805	152	S	RCAN1	2.97639	0.352739
P53805	163	S	RCAN1	2.97639	0.352739
P53805	167	S	RCAN1	2.97639	0.352739
P52701	216	T	MSH6	2.97502	0.471961
P52701	214	Y	MSH6	2.97502	0.471961
P33241	189	S	LSP1	2.97444	2.98697
P33240	310	S	CSTF2	2.96402	2.57316
Q9NQZ2	362	T	UTP3	2.96222	2.64487
O60825	482	Y	PFKFB2	2.95862	0.766852
P26038	281	M	MSN	2.94767	1.37016
P26038	577	M	MSN	2.94767	1.37016
Q9Y4H2	814	Y	IRS2	2.94368	0.643707
Q9Y4H2	820	S	IRS2	2.94368	0.643707
Q86VM9	130	Y	ZC3H18	2.93993	0.527525
Q5VUA4	1614	S	ZNF318	2.93936	0.341953
Q68E01	517	M	INTS3	2.92843	0.690632
Q68E01	521	M	INTS3	2.92843	0.690632
Q02880	1624	M	TOP2B	2.92337	3.17238
Q02880	1613	S	TOP2B	2.92337	3.17238
Q13131	161	S	PRKAA1	2.91961	0.535034
Q13131	172	S	PRKAA1	2.91961	0.535034
Q9UDY2	130	S	TJP2	2.91199	2.92589
Q5JSH3	563	S	WDR44	2.90469	2.7502
P60842	165	M	EIF4A1	2.90387	0.629267
P60842	166	M	EIF4A1	2.90387	0.629267
O60784	355	S	TOM1	2.90352	3.2399
P04632	59	M	CAPNS1	2.90025	2.03569
Q6NZI2	202	S	CAVIN1	2.89565	0.840159
Q13263	512	S	TRIM28	2.8918	2.43214
P30048	234	T	PRDX3	2.88678	2.8081
P80723	219	S	BASP1	2.87944	3.68756
P07237	495	M	P4HB	2.87052	1.64192
Q99759	340	S	MAP3K3	2.86758	3.22895
P24844	19	S	MYL9	2.86258	1.40254
P24844	20	S	MYL9	2.86258	1.40254
Q96T23	1359	S	RSF1	2.85292	3.56772
Q96T23	1375	S	RSF1	2.85292	3.56772
Q92625	834	Y	ANKS1A	2.85105	0.584482
Q92625	828	S	ANKS1A	2.85105	0.584482
O14641	211	S	DVL2	2.84542	0.452728
O14641	192	Y	DVL2	2.84542	0.452728
O14641	205	S	DVL2	2.84542	0.452728
O14641	206	T	DVL2	2.84542	0.452728
P27816	47	Y	MAP4	2.84411	0.450411
P27816	45	T	MAP4	2.84411	0.450411
P10809	488	S	HSPD1	2.84403	0.696934
Q9NQZ2	365	S	UTP3	2.82922	2.19801
P05387	64	S	RPLP2	2.82641	3.28221
Q13162	212	R	PRDX4	2.81901	1.08783
Q9UN19	137	S	DAPP1	2.81751	0.667097
P78527	673	T	PRKDC	2.81446	3.06616
Q9BRS2	466	Y	RIOK1	2.8138	0.494539
P08962	112	M	CD63	2.81338	0.942767
P35670	9	T	ATP7B	2.81036	3.08466
Q96PC5	1144	S	MIA2	2.80797	0.31449
Q96PC5	536	S	MIA2	2.80797	0.31449
Q6ZUA9	608	S	MROH5	2.80787	0.509163
Q9UBT2	289	S	UBA2	2.80286	2.20798
Q7L591	483	S	DOK3	2.79691	3.00729
P07910	260	S	HNRNPC	2.79572	4.40255
Q15366	171	S	PCBP2	2.79325	2.54517
O75122	584	S	CLASP2	2.78205	0.532575
Q14790	373	T	CASP8	2.77856	0.628384
Q13501	318	S	SQSTM1	2.77809	3.32817
P68366	361	T	TUBA4A	2.76857	0.639359
Q86UE4	364	Y	MTDH	2.76801	0.405814
Q00610	1494	S	CLTC	2.76729	4.39278
Q8NHQ9	551	M	DDX55	2.76418	0.474745
Q09666	5793	S	AHNAK	2.75983	3.75533
P14317	285	M	HCLS1	2.75741	2.20465
P11413	507	Y	G6PD	2.75121	0.847781
P11413	506	T	G6PD	2.75121	0.847781
Q5TBA9	1961	M	FRY	2.74803	0.443918
Q8WUB8	59	T	PHF10	2.74606	0.580693
Q16695	59	T	H3-4	2.73672	0.575617
Q5HYW2	469	S	NHSL2	2.7364	3.70979
Q5HYW2	471	S	NHSL2	2.7364	3.70979
Q5HYW2	473	S	NHSL2	2.7364	3.70979
Q9ULZ3	46	S	PYCARD	2.73562	0.542988
O60506	249	S	SYNCRIP	2.73263	3.10369
O60506	252	S	SYNCRIP	2.73263	3.10369
P07910	251	M	HNRNPC	2.73221	2.86493
Q00G26	277	S	PLIN5	2.72697	1.40798
O14976	815	S	GAK	2.72443	0.489905
Q15366	166	M	PCBP2	2.71676	2.47382
Q6VMQ6	427	T	ATF7IP	2.70326	1.96993
O60749	104	T	SNX2	2.70001	4.36714
A6NHR9	293	S	SMCHD1	2.69909	2.63601
P08670	430	S	VIM	2.69886	2.32602
Q9Y580	202	M	RBM7	2.69859	0.420716
O76080	47	M	ZFAND5	2.69597	0.298
O76080	56	S	ZFAND5	2.69597	0.298
Q9UPR0	592	M	PLCL2	2.69591	0.524382
Q9UPR0	573	S	PLCL2	2.69591	0.524382
P33241	193	S	LSP1	2.69246	2.68052
Q02880	1421	Y	TOP2B	2.69059	3.2573
P22626	46	M	HNRNPA2B1	2.67651	0.519
Q9UJ70	70	S	NAGK	2.67575	4.19194
O14787	342	T	TNPO2	2.66794	0.40159
Q99704	315	Y	DOK1	2.66715	0.507417
Q99704	323	S	DOK1	2.66715	0.507417
P07910	299	S	HNRNPC	2.66408	2.97605
O43914	85	T	TYROBP	2.66354	1.68158
Q16695	58	T	H3-4	2.66326	0.544853
Q9Y3S2	296	S	ZNF330	2.66068	3.88271
P30273	66	T	FCER1G	2.66048	0.313161
O00401	256	Y	WASL	2.65968	0.457162
O95905	503	S	ECD	2.65905	3.43787
O95905	505	S	ECD	2.65905	3.43787
O95905	518	S	ECD	2.65905	3.43787
Q09666	5836	Y	AHNAK	2.65388	3.00413
P07910	253	S	HNRNPC	2.64696	3.431
P52597	161	S	HNRNPF	2.64663	0.355397
Q7Z401	1171	S	DENND4A	2.641	0.483325
P22626	53	M	HNRNPA2B1	2.63979	0.507056
P22626	67	M	HNRNPA2B1	2.63979	0.507056
Q7RTV3	310	S	ZNF367	2.63595	0.438142
Q14676	963	S	MDC1	2.634	0.255583
Q7Z6Z7	738	M	HUWE1	2.62915	0.478804
Q7Z6Z7	718	S	HUWE1	2.62915	0.478804
O94875	655	S	SORBS2	2.62842	0.37875
O94875	656	S	SORBS2	2.62842	0.37875
O94819	508	S	KBTBD11	2.62756	0.472092
P06576	113	M	ATP5F1B	2.62589	0.506869
P15880	230	T	RPS2	2.62348	0.504368
Q02880	1400	S	TOP2B	2.62152	3.64388
Q9NZ32	9	S	ACTR10	2.61775	0.47231
Q02880	1403	T	TOP2B	2.61738	3.71494
P30101	130	K	PDIA3	2.61703	0.475857
P08670	419	S	VIM	2.61619	2.0966
Q15366	169	T	PCBP2	2.61589	2.2963
P20810	297	S	CAST	2.6117	1.66814
Q96TA1	603	S	NIBAN2	2.60886	0.431689
Q13085	833	T	ACACA	2.60239	0.327879
Q8WVC0	151	S	LEO1	2.6014	0.454577
Q8WVC0	154	S	LEO1	2.6014	0.454577
Q8WVC0	162	S	LEO1	2.6014	0.454577
Q12874	299	S	SF3A3	2.60097	2.74438
P37802	178	M	TAGLN2	2.60034	0.871245
P37802	180	T	TAGLN2	2.60034	0.871245
Q02880	1422	T	TOP2B	2.5961	3.89942
Q71U36	334	T	TUBA1A	2.59384	2.32006
P47914	142	S	RPL29	2.58665	2.93254
Q7L9L4	0	S	MOB1B	2.58351	0.56607
P78347	515	S	GTF2I	2.58187	0.73531
Q8WVK7	94	K	SKA2	2.58143	0.889104
Q8WVK7	101	S	SKA2	2.58143	0.889104
P16885	1206	R	PLCG2	2.58108	0.518087
Q15366	160	K	PCBP2	2.57916	2.2666
Q9UHI6	703	S	DDX20	2.57856	2.43614
Q13185	176	S	CBX3	2.57616	2.67424
O75022	602	T	LILRB3	2.57155	1.32054
Q13188	172	T	STK3	2.56742	3.47951
Q13188	175	T	STK3	2.56742	3.47951
Q15654	120	R	TRIP6	2.56517	0.50603
Q15654	123	Y	TRIP6	2.56517	0.50603
Q9UQQ2	165	T	SH2B3	2.5626	4.05474
Q15942	316	Y	ZYX	2.55963	4.28643
Q92888	628	R	ARHGEF1	2.55944	2.21534
Q92888	630	S	ARHGEF1	2.55944	2.21534
O43390	586	R	HNRNPR	2.55264	0.525052
Q9H1C4	547	S	UNC93B1	2.55213	0.542501
Q13501	358	M	SQSTM1	2.55115	2.72845
Q16204	331	M	CCDC6	2.55038	0.372201
Q16204	325	S	CCDC6	2.55038	0.372201
P0CAP2	364	S	POLR2M	2.54744	2.78587
P0CAP2	365	S	POLR2M	2.54744	2.78587
Q9H1C4	541	Y	UNC93B1	2.53688	0.538792
O94804	448	S	STK10	2.53589	0.505611
O43290	591	S	SART1	2.53447	3.69345
Q13188	175	M	STK3	2.53069	3.35968
Q13188	178	M	STK3	2.53069	3.35968
P07437	73	M	TUBB	2.52851	2.45112
Q92888	634	M	ARHGEF1	2.52272	2.13376
Q6PKG0	647	T	LARP1	2.51409	2.40473
Q9NS69	43	T	TOMM22	2.50868	2.6778
Q13501	343	S	SQSTM1	2.50864	2.15289
P42766	78	Y	RPL35	2.50661	0.728895
P07910	306	S	HNRNPC	2.50635	3.01442
Q6KC79	2658	S	NIPBL	2.50302	3.69888
Q03164	1854	S	KMT2A	2.50223	0.54152
P11142	549	M	HSPA8	2.49987	0.46116
Q6NZI2	175	S	CAVIN1	2.49842	0.906137
P04040	511	T	CAT	2.49828	3.90843
Q9NTI5	1407	S	PDS5B	2.49474	0.505005
Q99426	239	Y	TBCB	2.49121	0.524579
Q00839	286	T	HNRNPU	2.48533	1.85954
P61978	214	S	HNRNPK	2.48322	2.94877
Q9H1C4	550	S	UNC93B1	2.47867	0.524479
Q02880	1413	S	TOP2B	2.47728	3.67061
P24844	19	T	MYL9	2.47557	1.51777
O43399	149	S	TPD52L2	2.47239	1.85973
Q9UPN3	2017	R	MACF1	2.46846	2.64555
Q9UPN3	2020	T	MACF1	2.46846	2.64555
P17096	31	K	HMGA1	2.46367	3.28297
P17096	44	S	HMGA1	2.46367	3.28297
Q15366	107	S	PCBP2	2.46357	2.84465
Q15366	139	S	PCBP2	2.46357	2.84465
P55010	406	S	EIF5	2.45902	0.504462
P55010	405	Y	EIF5	2.45902	0.504462
Q9NWH9	553	S	SLTM	2.45655	3.16643
Q9H307	100	S	PNN	2.45588	3.11975
Q09666	5851	S	AHNAK	2.45504	2.71057
Q15365	169	T	PCBP1	2.45321	3.41847
P61247	256	Y	RPS3A	2.45301	0.389808
Q9NYV4	383	S	CDK12	2.45238	3.15109
Q9NYV4	385	S	CDK12	2.45238	3.15109
P98171	901	S	ARHGAP4	2.44857	0.431795
O95696	808	S	BRD1	2.44735	0.513149
O00116	68	T	AGPS	2.44492	3.12751
Q8TAQ2	347	S	SMARCC2	2.43983	3.61366
P15291	73	S	B4GALT1	2.43954	2.63111
P24844	18	T	MYL9	2.43927	1.53289
P24844	25	M	MYL9	2.43927	1.53289
Q12802	1607	T	AKAP13	2.43601	2.59295
Q01082	2337	T	SPTBN1	2.42991	2.86576
O75022	578	R	LILRB3	2.42754	1.11752
P26373	77	S	RPL13	2.42628	2.64978
P25205	529	T	MCM3	2.42054	2.25982
Q00577	183	T	PURA	2.42021	1.16411
Q9H307	97	R	PNN	2.41915	3.20131
P46109	212	T	CRKL	2.41915	0.536613
P46109	198	Y	CRKL	2.41915	0.536613
P04406	130	M	GAPDH	2.41655	1.88175
P04406	133	M	GAPDH	2.41655	1.88175
Q15365	166	M	PCBP1	2.41649	3.39163
Q16555	542	S	DPYSL2	2.40373	2.9068
P24844	24	M	MYL9	2.40341	1.54786
Q8TAQ2	343	M	SMARCC2	2.4031	3.70883
P05114	7	S	HMGN1	2.40189	0.877035
E9PAV3	174	T	NACA	2.40035	3.44406
E9PAV3	2037	T	NACA	2.40035	3.44406
P61073	319	S	CXCR4	2.39759	1.58207
Q00653	808	R	NFKB2	2.39458	0.527908
Q00653	810	T	NFKB2	2.39458	0.527908
P23528	68	Y	CFL1	2.38951	0.805641
O00567	511	S	NOP56	2.38813	0.369647
O00567	513	S	NOP56	2.38813	0.369647
Q9Y6Q9	563	S	NCOA3	2.38685	1.39658
Q5QJE6	110	R	DNTTIP2	2.38683	1.42505
Q5QJE6	117	S	DNTTIP2	2.38683	1.42505
Q6P1R3	54	S	MSANTD2	2.3838	1.60286
Q13123	453	M	IK	2.37868	0.449908
Q13123	445	Y	IK	2.37868	0.449908
Q13123	441	M	IK	2.37868	0.449908
Q13123	460	S	IK	2.37868	0.449908
O14966	177	S	RAB29	2.37395	3.0979
Q9H9B1	335	S	EHMT1	2.37223	0.503075
Q9H9B1	336	S	EHMT1	2.37223	0.503075
Q15185	130	M	PTGES3	2.3707	1.69429
Q15185	156	M	PTGES3	2.3707	1.69429
P78347	103	S	GTF2I	2.36952	0.380875
Q16827	865	S	PTPRO	2.36563	2.81521
P21333	1084	S	FLNA	2.36265	0.383861
Q14195	522	S	DPYSL3	2.36241	2.96805
Q09666	4908	S	AHNAK	2.36181	3.26223
Q13347	189	R	EIF3I	2.36155	1.67201
P07237	425	M	P4HB	2.35856	0.502846
P06748	75	T	NPM1	2.35847	1.26274
Q96T37	175	S	RBM15	2.35678	1.0124
Q07020	62	S	RPL18	2.3537	0.473049
Q9Y5B9	979	S	SUPT16H	2.35102	2.93654
Q9NTI5	1367	T	PDS5B	2.34945	3.39623
P46100	118	M	ATRX	2.34853	0.515527
P61956	28	S	SUMO2	2.34539	2.62216
P13639	226	K	EEF2	2.34398	0.5026
P13639	231	M	EEF2	2.34398	0.5026
P14317	97	S	HCLS1	2.3432	1.24538
P08670	183	M	VIM	2.33854	1.27269
O14966	182	M	RAB29	2.33722	2.98107
Q92785	142	S	DPF2	2.33712	3.65353
Q69YQ0	392	S	SPECC1L	2.33519	1.98605
P02765	138	S	AHSG	2.33152	3.80927
Q13596	25	S	SNX1	2.33065	2.8695
Q00535	15	Y	CDK5	2.32954	0.332653
Q00535	14	T	CDK5	2.32954	0.332653
Q09666	5839	T	AHNAK	2.32675	2.76799
Q01831	883	S	XPC	2.32395	1.96653
Q01831	884	S	XPC	2.32395	1.96653
P29401	295	S	TKT	2.32363	3.18427
Q9H1E3	144	S	NUCKS1	2.32113	2.07109
Q6WKZ4	184	S	RAB11FIP1	2.3209	2.67771
Q96D71	143	S	REPS1	2.32055	1.34897
P07602	237	M	PSAP	2.31872	0.416871
P05388	311	M	RPLP0	2.31859	1.935
P05388	307	S	RPLP0	2.31859	1.935
Q09666	5845	T	AHNAK	2.31353	2.52596
Q08J23	593	S	NSUN2	2.31344	2.09307
Q8IYB3	572	T	SRRM1	2.31223	2.99941
Q8IYB3	574	T	SRRM1	2.31223	2.99941
Q92878	635	S	RAD50	2.30994	2.43903
P61956	27	S	SUMO2	2.30866	2.52555
Q9NRA8	227	T	EIF4ENIF1	2.30639	2.7545
Q09666	3716	T	AHNAK	2.30594	0.298746
Q562R1	242	Y	ACTBL2	2.2995	1.6635
Q562R1	241	S	ACTBL2	2.2995	1.6635
Q9UIG0	1468	S	BAZ1B	2.29684	3.74521
Q9Y5P4	375	S	CERT1	2.29629	1.56783
P52566	44	S	ARHGDIB	2.29573	1.78935
O43294	140	S	TGFB1I1	2.29526	0.402578
O43294	141	S	TGFB1I1	2.29526	0.402578
Q9H1E3	138	M	NUCKS1	2.29438	2.11694
Q9Y6M1	550	T	IGF2BP2	2.29346	1.41901
Q92841	579	M	DDX17	2.2931	0.297968
Q92841	571	S	DDX17	2.2931	0.297968
Q9H1E3	113	S	NUCKS1	2.29209	2.09604
Q9H1E3	132	S	NUCKS1	2.29209	2.09604
Q9H1E3	130	S	NUCKS1	2.29156	2.09775
Q99704	450	S	DOK1	2.29134	3.21251
Q00839	53	M	HNRNPU	2.28923	1.54484
Q00839	66	S	HNRNPU	2.28923	1.54484
E9PAV3	2078	M	NACA	2.28855	2.01138
E9PAV3	215	M	NACA	2.28855	2.01138
Q8N163	124	S	CCAR2	2.28545	2.19255
Q9Y5J1	210	S	UTP18	2.28493	0.379542
Q6P4R8	351	S	NFRKB	2.27993	2.69624
Q562R1	240	Y	ACTBL2	2.27802	1.67524
Q562R1	239	S	ACTBL2	2.27802	1.67524
P46940	172	Y	IQGAP1	2.27456	1.93295
Q9Y450	65	S	HBS1L	2.27271	0.483862
Q13442	15	R	PDAP1	2.26119	2.79147
Q13442	17	Y	PDAP1	2.26119	2.79147
Q9Y4W2	612	S	LAS1L	2.25934	1.70687
Q8NDI1	656	S	EHBP1	2.25193	0.358233
E9PAV3	2074	M	NACA	2.25183	1.97807
E9PAV3	211	M	NACA	2.25183	1.97807
Q6P996	714	S	PDXDC1	2.24821	0.424029
Q6P996	722	S	PDXDC1	2.24821	0.424029
Q9NTI5	1177	S	PDS5B	2.2473	0.31619
Q15149	4652	M	PLEC	2.24543	1.95637
Q15149	4653	T	PLEC	2.24543	1.95637
Q9UJX5	746	M	ANAPC4	2.24268	2.61804
Q9UJX5	757	S	ANAPC4	2.24268	2.61804
Q9UJX5	758	S	ANAPC4	2.24268	2.61804
Q7L591	381	Y	DOK3	2.24239	0.793478
O95758	452	S	PTBP3	2.24228	1.36964
P35637	462	S	FUS	2.2415	2.30558
Q562R1	241	Y	ACTBL2	2.24129	1.69518
Q562R1	240	S	ACTBL2	2.24129	1.69518
Q9Y5P4	379	S	CERT1	2.24033	3.22673
Q9Y5P4	380	S	CERT1	2.24033	3.22673
P46779	14	S	RPL28	2.23781	0.423304
Q9UKY7	244	Y	CDV3	2.23588	2.55188
Q96A49	259	T	SYAP1	2.23553	1.63468
P07948	13	S	LYN	2.23547	1.4832
Q13330	578	T	MTA1	2.23433	3.16335
P68104	276	M	EEF1A1	2.23221	2.98244
O15042	31	M	U2SURP	2.23057	0.413734
O15042	34	S	U2SURP	2.23057	0.413734
Q8TER5	931	S	ARHGEF40	2.22794	0.459045
Q14566	424	S	MCM6	2.22794	0.435629
Q96I24	569	S	FUBP3	2.22733	3.77723
P52566	38	M	ARHGDIB	2.22446	0.877776
Q99676	108	S	ZNF184	2.22275	1.5759
Q99676	122	S	ZNF184	2.22275	1.5759
Q9Y4W2	606	M	LAS1L	2.22262	1.70327
P07237	324	M	P4HB	2.22164	1.60206
P68371	330	M	TUBB4B	2.22081	1.23352
P31749	124	S	AKT1	2.22016	1.02369
Q7L591	355	M	DOK3	2.21955	0.795365
Q7L591	364	S	DOK3	2.21955	0.795365
P35269	449	S	GTF2F1	2.21797	3.8298
Q96A49	277	S	SYAP1	2.2167	2.86752
Q96EV8	316	S	DTNBP1	2.20267	1.54982
O60216	182	M	RAD21	2.19927	3.03602
O60216	185	S	RAD21	2.19927	3.03602
P08670	321	R	VIM	2.19288	2.87661
P08670	325	S	VIM	2.19288	2.87661
Q9Y336	456	Y	SIGLEC9	2.19142	0.499825
Q9Y336	454	T	SIGLEC9	2.19142	0.499825
Q5SW79	633	S	CEP170	2.19006	0.374407
P30101	338	M	PDIA3	2.18937	0.499785
P63104	211	Y	YWHAZ	2.18934	2.35095
P63104	210	S	YWHAZ	2.18843	2.35197
O00423	57	S	EML1	2.18295	0.499659
P35269	446	T	GTF2F1	2.18124	3.78368
O00178	10	M	GTPBP1	2.18055	0.896149
O00178	25	S	GTPBP1	2.18055	0.896149
P98171	846	M	ARHGAP4	2.17792	2.57802
P98171	817	T	ARHGAP4	2.17792	2.57802
Q08AD1	469	T	CAMSAP2	2.1774	0.429459
Q9UPN3	7351	S	MACF1	2.17655	1.68847
P62280	55	Y	RPS11	2.17454	0.499493
P62280	54	T	RPS11	2.17454	0.499493
Q8WYP3	363	K	RIN2	2.17348	1.92287
Q8WYP3	366	S	RIN2	2.17348	1.92287
Q8WW12	124	M	PCNP	2.1719	1.95281
P51114	69	S	FXR1	2.17172	0.298964
Q12906	506	S	ILF3	2.16652	2.84458
Q96EV8	311	S	DTNBP1	2.16406	1.72695
P05388	304	S	RPLP0	2.16262	1.93203
Q15233	384	M	NONO	2.16179	0.239493
Q15233	393	M	NONO	2.16179	0.239493
Q9NXR1	282	S	NDE1	2.15936	0.289364
Q86VM9	83	S	ZC3H18	2.15654	1.35651
Q494U1	611	S	PLEKHN1	2.15623	0.521449
O95544	50	S	NADK	2.15188	3.5491
P36915	48	T	GNL1	2.14985	1.80629
Q9HB19	182	S	PLEKHA2	2.14817	1.81364
Q14764	873	S	MVP	2.14665	2.43705
P11831	224	S	SRF	2.14372	1.77959
P26038	467	M	MSN	2.14243	0.684804
P12956	560	S	XRCC6	2.14029	1.63331
Q9Y450	49	S	HBS1L	2.13065	0.489372
Q12906	504	T	ILF3	2.12979	2.90416
P19338	460	S	NCL	2.12923	3.34212
Q96S53	367	S	TESK2	2.12726	2.42631
P46821	1805	S	MAP1B	2.12599	0.48008
O43294	80	S	TGFB1I1	2.12373	0.480018
Q9H1E3	34	T	NUCKS1	2.12191	2.99213
P18887	461	S	XRCC1	2.12034	3.74186
P00338	10	Y	LDHA	2.11686	2.78074
Q9H1E3	146	Y	NUCKS1	2.11603	2.05144
O75940	224	Y	SMNDC1	2.11532	0.360726
Q13315	1883	S	ATM	2.11429	2.73713
Q5TBA9	2510	S	FRY	2.11424	1.39297
Q5JSH3	554	Y	WDR44	2.11244	3.32907
Q5JSH3	565	S	WDR44	2.11244	3.32907
Q7Z422	51	S	SZRD1	2.11081	1.80597
P08133	630	S	ANXA6	2.10811	0.446889
P23528	156	S	CFL1	2.10754	2.66029
O95819	805	S	MAP4K4	2.10287	1.97318
O75122	1022	Y	CLASP2	2.08736	0.479001
O75122	1025	S	CLASP2	2.08736	0.479001
Q8WW12	119	S	PCNP	2.08531	2.2984
P32249	325	R	GPR183	2.08078	0.520583
P32249	330	S	GPR183	2.08078	0.520583
Q5TBA9	2507	S	FRY	2.07752	1.35741
Q9Y2S7	288	S	POLDIP2	2.07595	2.59382
Q6IN85	125	M	PPP4R3A	2.07352	2.44056
Q9NWH9	557	M	SLTM	2.06298	2.68186
P06576	250	M	ATP5F1B	2.06282	0.235476
Q9UKV3	328	S	ACIN1	2.06256	3.53612
Q9UBW5	268	T	BIN2	2.06237	3.65269
Q13263	443	M	TRIM28	2.06208	1.85173
O15085	1155	S	ARHGEF11	2.05902	1.11955
Q96PU5	321	S	NEDD4L	2.05831	1.27419
P29590	542	S	PML	2.05792	2.88251
Q96SU4	322	T	OSBPL9	2.05775	2.46167
Q9NPH3	556	S	IL1RAP	2.05645	2.39119
Q96RS0	85	S	TGS1	2.05198	1.24512
P27986	608	S	PIK3R1	2.05092	0.496898
Q4KWH8	912	S	PLCH1	2.05011	2.75658
Q9H7N4	448	S	SCAF1	2.04862	1.66089
P31749	112	K	AKT1	2.04814	0.742039
P31749	118	M	AKT1	2.04814	0.742039
P31749	126	S	AKT1	2.04814	0.742039
Q92945	131	S	KHSRP	2.04523	2.3112
Q9HC35	144	S	EML4	2.04489	2.49988
Q13501	266	S	SQSTM1	2.04433	3.09533
Q9H1E3	106	M	NUCKS1	2.04103	2.28585
Q9P1Y6	959	T	PHRF1	2.04011	1.82645
Q9UJZ1	332	S	STOML2	2.04003	0.291198
Q8NFC6	484	S	BOD1L1	2.03823	0.772344
P17096	36	S	HMGA1	2.03821	3.01416
Q96RS0	94	M	TGS1	2.03795	1.26742
Q9NTI5	1362	S	PDS5B	2.03486	2.66263
Q9BVS4	394	T	RIOK2	2.03464	1.46153
P14866	542	S	HNRNPL	2.03345	1.57318
Q92900	956	S	UPF1	2.03274	0.325191
Q96MW1	156	M	CCDC43	2.03272	2.16395
Q9UJF2	99	T	RASAL2	2.03076	2.22737
Q96L21	136	M	RPL10L	2.03	0.510975
Q96L21	137	S	RPL10L	2.03	0.510975
Q9UKV3	478	S	ACIN1	2.02945	2.32681
Q9UKV3	481	S	ACIN1	2.02945	2.32681
Q5SSJ5	70	S	HP1BP3	2.02759	2.6319
Q66K14	435	S	TBC1D9B	2.02477	1.8019
P27348	46	S	YWHAQ	2.01886	3.05736
P09211	92	M	GSTP1	2.01823	1.87849
Q6UUV7	58	Y	CRTC3	2.01356	3.50706
Q6UUV7	62	S	CRTC3	2.01356	3.50706
Q9UKA4	448	S	AKAP11	2.00863	3.13124
P46782	136	R	RPS5	2.00831	1.26538
P46782	142	S	RPS5	2.00831	1.26538
O75367	170	S	MACROH2A1	2.00161	3.59416
P04632	87	Y	CAPNS1	2.001	0.510482
Q15025	77	S	TNIP1	1.99799	3.01875
Q15025	79	S	TNIP1	1.99799	3.01875
P27348	45	S	YWHAQ	1.99737	3.10196
Q14C86	757	S	GAPVD1	1.99676	2.57236
Q14C86	758	S	GAPVD1	1.99676	2.57236
Q9Y4C4	27	S	MFHAS1	1.99458	1.78664
P37802	192	Y	TAGLN2	1.99408	1.35345
Q9BYX4	301	S	IFIH1	1.99336	1.53556
Q96D71	733	S	REPS1	1.99207	1.73766
O00567	543	T	NOP56	1.99183	3.27886
Q96D71	751	S	REPS1	1.99159	1.78105
Q15629	341	T	TRAM1	1.99159	1.78105
Q7Z3B3	276	S	KANSL1	1.99121	0.34946
P62736	49	M	ACTA2	1.99028	1.29398
P62736	55	Y	ACTA2	1.99028	1.29398
Q9H1E3	30	S	NUCKS1	1.99	2.65873
P08133	173	S	ANXA6	1.98949	2.31412
Q15424	343	S	SAFB	1.98917	2.37014
Q15424	344	S	SAFB	1.98917	2.37014
Q15424	306	T	SAFB	1.98917	2.37014
Q15424	307	T	SAFB	1.98917	2.37014
P08238	174	S	HSP90AB1	1.98785	1.7731
P08238	452	S	HSP90AB1	1.98785	1.7731
Q9NZN1	200	T	IL1RAPL1	1.98785	1.7731
Q9H2G2	571	S	SLK	1.98774	0.293002
Q15185	127	M	PTGES3	1.98628	3.23563
Q15185	151	S	PTGES3	1.98628	3.23563
P62937	100	M	PPIA	1.98549	2.55602
Q92945	277	T	KHSRP	1.9837	2.93119
P30622	1362	Y	CLIP1	1.98337	1.8408
Q13586	257	S	STIM1	1.98281	1.59505
Q09666	3409	S	AHNAK	1.9805	1.82935
O14526	570	S	FCHO1	1.97464	0.331292
Q16643	328	M	DBN1	1.97308	0.495096
Q16643	341	S	DBN1	1.97308	0.495096
Q8WWI1	858	T	LMO7	1.97281	2.01973
P51858	200	T	HDGF	1.97275	2.8811
Q53QZ3	105	S	ARHGAP15	1.97265	0.475564
Q9UIG0	1342	S	BAZ1B	1.97259	2.48719
Q9Y3T9	30	S	NOC2L	1.97186	0.585597
Q9Y3T9	32	S	NOC2L	1.97186	0.585597
Q9Y3T9	35	S	NOC2L	1.97186	0.585597
P07437	72	T	TUBB	1.97185	3.22461
Q12792	137	Y	TWF1	1.97162	1.71487
Q12792	148	T	TWF1	1.97162	1.71487
O15042	39	S	U2SURP	1.9666	0.279997
Q9ULI0	318	S	ATAD2B	1.96331	2.60685
Q5HYW2	322	S	NHSL2	1.96263	1.96075
P09651	138	T	HNRNPA1	1.96086	2.12071
P27348	47	S	YWHAQ	1.96065	3.17266
P15056	750	S	BRAF	1.95987	1.2536
P07602	204	M	PSAP	1.95816	1.60852
Q8NC51	207	Y	SERBP1	1.95549	0.320266
P14317	275	S	HCLS1	1.95537	2.40697
P30622	1364	S	CLIP1	1.95352	1.7178
P05386	108	M	RPLP1	1.95289	2.08252
P05386	109	M	RPLP1	1.95289	2.08252
P05386	101	S	RPLP1	1.95289	2.08252
P05386	102	S	RPLP1	1.95289	2.08252
P11388	1328	M	TOP2A	1.95262	1.51503
P11388	1332	S	TOP2A	1.95262	1.51503
P11388	1337	S	TOP2A	1.95262	1.51503
P11388	1354	S	TOP2A	1.95262	1.51503
P11388	1327	T	TOP2A	1.95262	1.51503
P13639	502	S	EEF2	1.9488	1.63482
Q92945	267	M	KHSRP	1.94697	3.01429
Q96T37	581	Y	RBM15	1.94684	2.57337
Q16643	346	T	DBN1	1.94518	0.308824
Q96I24	552	R	FUBP3	1.94216	2.87349
Q96I24	558	Y	FUBP3	1.94216	2.87349
P63104	229	T	YWHAZ	1.94149	2.76542
Q9UER7	688	S	DAXX	1.93824	2.40763
Q9UER7	702	S	DAXX	1.93824	2.40763
Q96PN7	1069	S	TRERF1	1.93664	2.5395
P48730	387	T	CSNK1D	1.93534	2.76889
Q9UKV3	482	S	ACIN1	1.935	2.49957
P36915	51	S	GNL1	1.93477	2.55775
P36915	50	T	GNL1	1.93477	2.55775
P50616	204	T	TOB1	1.9327	1.99899
Q8NFG4	296	S	FLCN	1.93258	0.474274
Q9BTA9	535	S	WAC	1.92927	1.68799
Q9BTA9	538	S	WAC	1.92927	1.68799
Q9BTA9	541	T	WAC	1.92927	1.68799
P78527	4026	S	PRKDC	1.9254	1.94935
P52272	64	Y	HNRNPM	1.92332	0.480079
Q13501	278	T	SQSTM1	1.92157	2.83302
Q8NG08	1020	S	HELB	1.92148	2.55744
Q96S53	460	S	TESK2	1.91996	2.36841
Q8NFC6	481	Y	BOD1L1	1.91729	0.766667
P30622	1346	M	CLIP1	1.9168	1.68517
P30622	1347	M	CLIP1	1.9168	1.68517
Q13263	458	Y	TRIM28	1.91675	1.80002
Q5HYW2	208	S	NHSL2	1.91663	2.69395
P57737	465	S	CORO7	1.91636	2.10745
P23528	70	T	CFL1	1.91577	0.862664
P62910	90	M	RPL32	1.91422	0.493634
Q5BJF6	269	T	ODF2	1.91324	1.88506
Q5BJF6	1620	T	ODF2	1.91324	1.88506
O15231	581	Y	ZNF185	1.91177	0.493572
O15231	585	S	ZNF185	1.91177	0.493572
Q15648	784	S	MED1	1.91008	1.28305
Q5UIP0	1548	S	RIF1	1.9085	3.42805
Q5UIP0	1552	S	RIF1	1.9085	3.42805
Q3YEC7	437	M	RABL6	1.90268	2.85676
Q3YEC7	425	S	RABL6	1.90268	2.85676
Q3YEC7	427	S	RABL6	1.90268	2.85676
Q9Y4H4	85	Y	GPSM3	1.90268	0.518225
Q9Y4H4	86	T	GPSM3	1.90268	0.518225
A6NI72	296	S	NCF1B	1.89824	1.89595
A6NI72	320	S	NCF1B	1.89824	1.89595
P55072	46	M	VCP	1.8967	0.493182
P15498	780	S	VAV1	1.89657	0.317861
Q9Y4E1	109	S	WASHC2C	1.89342	2.80874
Q9Y4E1	1119	S	WASHC2C	1.89342	2.80874
Q9Y4E1	1142	S	WASHC2C	1.89342	2.80874
Q5SRE5	1523	S	NUP188	1.89032	1.78525
Q9H1E3	108	M	NUCKS1	1.88861	2.54798
Q9UBW5	369	S	BIN2	1.88793	2.22303
P11940	626	T	PABPC1	1.88422	0.988865
P11940	631	T	PABPC1	1.88422	0.988865
P62258	213	S	YWHAE	1.88262	2.25435
Q4KMP7	648	R	TBC1D10B	1.88179	2.1131
Q13263	437	S	TRIM28	1.87951	0.247381
Q9UNX3	8	T	RPL26L1	1.87684	1.18898
P28347	76	Y	TEAD1	1.87659	2.58848
P02545	12	S	LMNA	1.87578	1.97269
Q99816	309	S	TSG101	1.87442	2.8665
Q9H7N4	992	S	SCAF1	1.87244	2.34925
Q9H7N4	989	T	SCAF1	1.87244	2.34925
Q4KMP7	656	S	TBC1D10B	1.87202	2.0786
Q4KMP7	657	S	TBC1D10B	1.87202	2.0786
Q9HAV4	1137	S	XPO5	1.87149	0.463845
Q16512	389	S	PKN1	1.86274	1.91143
Q06265	373	M	EXOSC9	1.8607	2.39445
Q06265	394	S	EXOSC9	1.8607	2.39445
Q9HB90	96	T	RRAGC	1.85807	2.03612
Q9HB90	97	T	RRAGC	1.85807	2.03612
Q13523	518	S	PRPF4B	1.85807	2.03167
Q13501	272	S	SQSTM1	1.85799	2.3832
Q9NTX7	284	S	RNF146	1.85536	0.49208
Q9NTX7	283	T	RNF146	1.85536	0.49208
Q9NTX7	288	T	RNF146	1.85536	0.49208
P23588	359	S	EIF4B	1.85498	3.33301
O75381	273	S	PEX14	1.85369	1.53404
P41226	15	Y	UBA7	1.85218	0.344809
P41226	16	S	UBA7	1.85218	0.344809
Q09666	4766	T	AHNAK	1.85182	3.07941
P49327	205	M	FASN	1.85062	0.759253
P49327	207	S	FASN	1.85062	0.759253
Q13085	34	S	ACACA	1.84767	2.3838
Q9P2N5	447	T	RBM27	1.84704	2.38043
Q99536	12	T	VAT1	1.84573	1.82474
A3KN83	754	S	SBNO1	1.84417	1.11735
A3KN83	768	S	SBNO1	1.84417	1.11735
P12270	2146	T	TPR	1.84387	2.60315
P28347	84	Y	TEAD1	1.83987	2.62918
P28347	86	Y	TEAD1	1.83987	2.62918
P26373	109	S	RPL13	1.83969	2.97548
Q99816	305	M	TSG101	1.8377	2.88258
P09104	40	S	ENO2	1.8371	1.68346
Q08211	449	S	DHX9	1.83655	1.06447
Q9NWH9	550	S	SLTM	1.83568	3.02432
Q9NWH9	551	S	SLTM	1.83568	3.02432
Q86U42	90	S	PABPN1	1.83491	3.04791
P51531	591	S	SMARCA2	1.83456	1.94305
P12270	522	S	TPR	1.83269	3.08072
P12270	523	S	TPR	1.83269	3.08072
P12270	527	S	TPR	1.83269	3.08072
Q14839	372	Y	CHD4	1.83208	1.99632
Q14839	360	T	CHD4	1.83208	1.99632
Q8TDZ2	483	Y	MICAL1	1.82903	0.410258
Q6ZUJ8	600	M	PIK3AP1	1.82859	0.763302
Q14C86	775	S	GAPVD1	1.825	1.68871
Q14C86	774	T	GAPVD1	1.825	1.68871
Q9C073	213	S	FAM117A	1.82492	1.7676
P06748	243	S	NPM1	1.82406	1.88402
Q9BUJ2	209	T	HNRNPUL1	1.82265	1.34749
O60307	792	S	MAST3	1.82204	0.576056
Q13501	269	T	SQSTM1	1.82169	2.43695
Q9HB90	85	M	RRAGC	1.82134	2.02995
Q9HB90	86	M	RRAGC	1.82134	2.02995
Q13263	439	S	TRIM28	1.8213	0.239586
P14314	130	M	PRKCSH	1.82068	0.491116
Q9UHB6	9	R	LIMA1	1.8181	2.09652
Q9UHB6	15	S	LIMA1	1.8181	2.09652
O00160	1001	S	MYO1F	1.81807	1.35712
P10809	190	M	HSPD1	1.81313	0.490902
Q6PIL6	150	S	KCNIP4	1.81231	0.322325
Q6PIL6	156	S	KCNIP4	1.81231	0.322325
P31943	21	S	HNRNPH1	1.81213	3.03679
Q9UKY7	193	T	CDV3	1.81154	1.47495
P50991	272	M	CCT4	1.8104	0.30543
P43405	316	S	SYK	1.80888	1.8141
Q07020	130	S	RPL18	1.8084	2.53364
P29966	27	S	MARCKS	1.80698	0.490726
P50991	260	M	CCT4	1.8062	0.400134
Q86VR2	254	M	RETREG3	1.80493	2.73095
Q86VR2	258	S	RETREG3	1.80493	2.73095
Q86VR2	260	S	RETREG3	1.80493	2.73095
Q13451	443	T	FKBP5	1.80406	3.31236
P61073	318	T	CXCR4	1.80375	1.34786
Q6QNY0	65	S	BLOC1S3	1.80335	3.04965
Q6QNY0	63	T	BLOC1S3	1.80335	3.04965
P23381	467	S	WARS1	1.80137	2.83134
P08708	84	Y	RPS17	1.79565	0.516546
P07477	109	M	PRSS1	1.7928	2.4428
Q09666	5790	S	AHNAK	1.7889	2.05892
Q562R1	49	M	ACTBL2	1.78839	1.04703
Q15185	148	S	PTGES3	1.78761	2.59605
Q9Y4L1	567	S	HYOU1	1.78716	2.38157
O15047	540	T	SETD1A	1.78504	2.83763
O15047	554	T	SETD1A	1.78504	2.83763
Q14181	141	S	POLA2	1.78268	2.35239
Q14181	147	S	POLA2	1.78268	2.35239
Q14181	149	S	POLA2	1.78268	2.35239
P12931	17	S	SRC	1.77834	2.96664
Q99442	375	T	SEC62	1.77516	2.08637
P50991	267	S	CCT4	1.77408	0.412962
Q15424	287	S	SAFB	1.77323	1.38658
Q15424	288	S	SAFB	1.77323	1.38658
Q12800	353	S	TFCP2	1.7732	0.468604
Q13884	87	S	SNTB1	1.77293	1.5485
O00116	65	S	AGPS	1.77066	1.72876
P04049	638	T	RAF1	1.76839	2.7239
Q13451	448	M	FKBP5	1.76733	3.26927
Q5T4S7	1647	S	UBR4	1.76457	1.3837
Q96Q42	489	S	ALS2	1.76377	2.11564
Q96Q42	492	S	ALS2	1.76377	2.11564
Q14764	876	S	MVP	1.76369	2.61106
P49321	700	T	NASP	1.76161	1.82776
P46778	104	S	RPL21	1.75817	1.86319
P46778	40	S	RPL21	1.75817	1.86319
Q9Y3I0	300	S	RTCB	1.75544	1.14347
Q8N128	62	S	FAM177A1	1.75503	1.22817
Q8N128	65	T	FAM177A1	1.75503	1.22817
P49023	83	S	PXN	1.75399	0.502398
Q5HYW2	668	S	NHSL2	1.75309	2.10509
Q02880	1424	S	TOP2B	1.75275	2.29855
Q562R1	47	M	ACTBL2	1.75166	1.02168
P26196	15	S	DDX6	1.74807	1.84707
P06748	78	T	NPM1	1.74734	1.38166
Q8IY81	335	S	FTSJ3	1.74548	2.79321
Q32MZ4	638	S	LRRFIP1	1.7432	1.55899
Q9UKV3	484	S	ACIN1	1.74305	2.55597
P17676	223	S	CEBPB	1.74224	2.72432
Q13884	389	S	SNTB1	1.73817	2.59604
Q13428	1386	S	TCOF1	1.73677	2.88419
Q02543	71	S	RPL18A	1.73672	2.72014
O15541	80	Y	RNF113A	1.73522	1.95692
P33993	500	S	MCM7	1.73305	2.44685
Q86U44	50	S	METTL3	1.7277	2.46157
Q9Y6M1	164	S	IGF2BP2	1.72747	1.33441
Q8WUM0	44	S	NUP133	1.72149	1.75962
Q13459	1335	S	MYO9B	1.72095	2.12804
P12956	325	R	XRCC6	1.72029	0.308779
Q8IY81	336	S	FTSJ3	1.72006	2.61731
Q8IY81	347	S	FTSJ3	1.72006	2.61731
P41236	127	S	PPP1R2	1.71435	1.46525
Q13428	1378	S	TCOF1	1.71352	2.88412
O15541	84	S	RNF113A	1.70952	1.91759
Q13085	1265	T	ACACA	1.70947	2.06668
O75610	79	S	LEFTY1	1.70929	0.472891
O60496	299	Y	DOK2	1.70882	3.15538
Q9C0B5	427	S	ZDHHC5	1.70626	1.73024
Q9C0B5	428	S	ZDHHC5	1.70626	1.73024
Q16555	507	S	DPYSL2	1.70531	3.39329
B7ZW38	247	S	HNRNPCL3	1.70501	0.221636
Q13501	355	S	SQSTM1	1.69812	2.50296
Q6UUV7	373	S	CRTC3	1.69801	1.98486
Q8IY81	333	S	FTSJ3	1.6964	2.72351
Q8IV53	596	S	DENND1C	1.69546	1.52061
P60709	227	M	ACTB	1.69538	1.87838
P60709	235	S	ACTB	1.69538	1.87838
P08559	231	T	PDHA1	1.69459	1.4662
Q15185	126	M	PTGES3	1.69381	2.75388
Q6ZSR9	175	S		1.69013	0.207178
Q8NCD3	473	S	HJURP	1.68871	0.725303
P49792	1156	T	RANBP2	1.68838	0.802833
P20700	279	S	LMNB1	1.68744	3.04929
Q6IN85	117	S	PPP4R3A	1.68518	1.8697
Q8TB24	847	R	RIN3	1.68507	2.06282
Q8TB24	850	S	RIN3	1.68507	2.06282
Q86YV5	889	S	PRAG1	1.68314	1.64907
Q8WWI1	804	Y	LMO7	1.68278	2.25352
Q9UK76	71	S	JPT1	1.68118	3.00326
Q9Y4H2	625	Y	IRS2	1.6804	0.486813
Q13247	37	Y	SRSF6	1.67973	1.91469
Q13247	45	S	SRSF6	1.67973	1.91469
P54105	197	S	CLNS1A	1.67961	0.282553
Q9Y4E1	797	T	WASHC2C	1.67943	1.65574
Q9Y4E1	799	T	WASHC2C	1.67943	1.65574
P49327	1407	T	FASN	1.67942	1.98196
P26038	407	S	MSN	1.67892	1.25319
P51648	293	S	ALDH3A2	1.67856	0.804654
Q13177	55	S	PAK2	1.67834	1.74583
Q6WKZ4	206	S	RAB11FIP1	1.67775	1.65688
Q8N5H7	447	S	SH2D3C	1.67769	3.04335
Q09666	3426	S	AHNAK	1.6774	2.82526
P10412	2	S	H1-4	1.6753	2.75826
Q86UX7	6	T	FERMT3	1.67362	2.14833
Q86VM9	46	S	ZC3H18	1.67296	1.9819
P08621	360	S	SNRNP70	1.67256	0.464511
O14901	32	S	KLF11	1.67256	0.464511
Q86YT6	805	S	MIB1	1.66993	0.271316
P78356	319	S	PIP4K2B	1.66875	1.22582
O60784	461	S	TOM1	1.66706	1.55152
Q9UQ35	1401	S	SRRM2	1.66539	1.68727
P19878	315	S	NCF2	1.66442	3.09952
Q15648	780	T	MED1	1.66335	1.26654
P31323	81	M	PRKAR2B	1.66238	3.32308
Q8IY81	644	S	FTSJ3	1.65917	2.52835
P60709	927	M	ACTB	1.65865	1.93014
P60709	935	S	ACTB	1.65865	1.93014
Q09666	4516	S	AHNAK	1.65835	2.1618
P52948	1465	S	NUP98	1.65831	1.2847
P41236	72	S	PPP1R2	1.65714	1.57048
Q05655	307	S	PRKCD	1.65646	2.2631
P20810	373	S	CAST	1.65592	1.37283
Q9Y2D5	55	Y	AKAP2	1.65486	1.37725
P52948	1462	Y	NUP98	1.65413	1.27524
P09086	55	S	POU2F2	1.65328	0.215495
Q86VM9	109	T	ZC3H18	1.65308	1.64769
Q9UJX5	777	S	ANAPC4	1.65127	1.81316
Q15269	885	S	PWP2	1.65029	1.68551
Q01130	189	S	SRSF2	1.64892	0.709326
Q01130	191	S	SRSF2	1.64892	0.709326
Q96CW1	149	S	AP2M1	1.64859	2.91027
P05387	108	M	RPLP2	1.64773	1.42723
P05387	109	M	RPLP2	1.64773	1.42723
P05387	104	S	RPLP2	1.64773	1.42723
P05387	105	S	RPLP2	1.64773	1.42723
P31323	83	S	PRKAR2B	1.6477	3.07876
Q6PJG6	573	S	BRAT1	1.64664	1.00756
Q15185	117	M	PTGES3	1.64652	1.40471
Q00839	59	S	HNRNPU	1.64614	2.71211
Q5UIP0	1554	S	RIF1	1.64593	3.08194
P42768	291	Y	WAS	1.64239	2.03055
P19338	619	S	NCL	1.64193	2.2981
Q09666	3417	M	AHNAK	1.64068	2.74477
P62258	214	Y	YWHAE	1.64015	1.90385
Q5H9R7	738	S	PPP6R3	1.63775	0.348843
Q5H9R7	740	S	PPP6R3	1.63775	0.348843
Q8NC51	247	S	SERBP1	1.63712	0.578105
Q15154	92	M	PCM1	1.63404	0.478588
Q8IV53	622	S	DENND1C	1.63334	1.45986
P63104	226	T	YWHAZ	1.63128	1.94445
Q9UHW9	29	S	SLC12A6	1.63075	2.71457
P05114	81	T	HMGN1	1.62875	2.60673
Q06587	33	T	RING1	1.62789	2.90834
P98171	808	K	ARHGAP4	1.62764	1.47978
P22626	225	S	HNRNPA2B1	1.62762	2.49839
Q9BQE3	425	M	TUBA1C	1.62465	0.714366
Q86UX7	497	S	FERMT3	1.62403	1.83833
P78527	2605	M	PRKDC	1.62395	2.0655
Q9Y2U5	341	M	MAP3K2	1.62374	1.01093
Q9Y2U5	331	S	MAP3K2	1.62374	1.01093
Q562R1	192	M	ACTBL2	1.62251	2.34637
Q09666	4521	M	AHNAK	1.62162	2.19546
Q16512	611	T	PKN1	1.621	2.29617
Q5TBA9	2496	M	FRY	1.61523	2.23627
Q5TBA9	2487	S	FRY	1.61523	2.23627
O95674	37	S	CDS2	1.61519	0.828376
Q09666	218	T	AHNAK	1.61513	2.15908
Q9H2Y7	864	S	ZNF106	1.61486	0.214427
P29692	147	T	EEF1D	1.61464	1.81092
Q32MZ4	107	T	LRRFIP1	1.61293	1.17075
O14874	37	T	BCKDK	1.61281	1.57322
Q05655	664	S	PRKCD	1.61266	2.59367
Q9BUJ2	106	R	HNRNPUL1	1.60932	0.520483
O75643	198	T	SNRNP200	1.60736	2.20253
Q9Y4H2	742	Y	IRS2	1.60637	0.461562
O96017	390	Y	CHEK2	1.60405	0.512888
O96017	389	T	CHEK2	1.60405	0.512888
P06748	125	S	NPM1	1.60335	2.00677
P33241	252	S	LSP1	1.60318	2.58304
Q562R1	190	M	ACTBL2	1.60103	2.26047
Q8NC51	243	S	SERBP1	1.60039	0.576123
O14523	667	S	C2CD2L	1.59938	1.76869
Q08431	42	S	MFGE8	1.59853	0.483952
Q13263	784	S	TRIM28	1.59801	2.84679
Q9BUJ2	111	Y	HNRNPUL1	1.59407	0.512309
P57740	72	R	NUP107	1.59312	2.32099
P57740	82	T	NUP107	1.59312	2.32099
P05387	101	S	RPLP2	1.59266	1.29642
P05387	102	S	RPLP2	1.59266	1.29642
P43487	188	S	RANBP1	1.59165	2.06736
Q5JSP0	68	S	FGD3	1.59125	2.467
Q8N128	66	M	FAM177A1	1.58837	2.24928
Q9HCH0	473	S	NCKAP5L	1.58667	1.00527
O43175	384	K	PHGDH	1.58537	0.483465
P12270	2155	S	TPR	1.58469	2.31745
Q7Z3K3	1340	T	POGZ	1.58351	1.87422
Q8N128	70	S	FAM177A1	1.58313	2.25946
Q8N128	69	Y	FAM177A1	1.58313	2.25946
Q05655	655	M	PRKCD	1.5827	2.64177
P33241	249	R	LSP1	1.58169	2.61697
Q641Q2	249	M	WASHC2A	1.57748	2.69762
Q641Q2	247	T	WASHC2A	1.57748	2.69762
P08670	347	M	VIM	1.57685	1.02599
P31749	134	M	AKT1	1.57564	0.910922
Q7KZF4	908	Y	SND1	1.57553	0.232211
Q15424	194	T	SAFB	1.57533	1.55287
P10644	83	S	PRKAR1A	1.57391	2.21037
Q9UER7	176	S	DAXX	1.57327	2.65864
Q8WW12	106	T	PCNP	1.57052	1.86804
Q06265	392	S	EXOSC9	1.57005	1.8984
Q13501	370	S	SQSTM1	1.56502	1.88212
Q562R1	191	M	ACTBL2	1.5643	2.11581
Q99698	2170	S	LYST	1.56397	1.49853
P23193	58	T	TCEA1	1.56207	1.85686
Q9NXX6	54	S	NSMCE4A	1.56204	1.53599
O43353	513	K	RIPK2	1.56036	1.02056
O43353	515	M	RIPK2	1.56036	1.02056
O43353	527	S	RIPK2	1.56036	1.02056
Q05655	313	Y	PRKCD	1.56011	2.28104
P25490	255	M	YY1	1.56004	1.42756
P0DMV8	636	T	HSPA1A	1.55972	1.99285
P52701	139	T	MSH6	1.55902	2.20224
Q9P107	453	S	GMIP	1.55735	1.69888
Q5T1M5	355	T	FKBP15	1.55729	2.85021
O75533	400	S	SF3B1	1.55706	2.81933
P43487	53	S	RANBP1	1.55492	1.947
Q9Y2D5	67	S	AKAP2	1.55271	1.23972
Q9NZN8	169	S	CNOT2	1.55243	2.53712
Q96MW1	135	Y	CCDC43	1.55007	2.16781
P31995	283	T	FCGR2C	1.54808	0.336545
P31995	287	Y	FCGR2C	1.54808	0.336545
Q9UBW5	272	S	BIN2	1.54671	2.78298
Q53F19	298	S	NCBP3	1.54598	0.332353
P33241	258	M	LSP1	1.54497	2.66848
P43405	319	S	SYK	1.54297	2.57548
P49023	119	S	PXN	1.54251	0.201033
Q5JSH3	574	S	WDR44	1.54086	3.04679
Q14643	1764	S	ITPR1	1.54037	0.195109
Q15185	113	S	PTGES3	1.54017	1.77591
Q96JM3	297	S	CHAMP1	1.53996	1.66397
Q05655	658	S	PRKCD	1.53838	2.68392
O76021	90	S	RSL1D1	1.53778	2.04348
Q15648	774	S	MED1	1.53739	1.21814
Q9Y3X0	385	T	CCDC9	1.53698	0.957332
Q9BUJ2	113	T	HNRNPUL1	1.53586	0.481557
P54253	235	T	ATXN1	1.53505	3.10051
Q12888	1474	S	TP53BP1	1.53494	1.28496
Q9H2G2	330	S	SLK	1.53445	2.37218
Q5T200	265	S	ZC3H13	1.53412	1.79586
Q5T200	263	T	ZC3H13	1.53412	1.79586
Q9BQG0	413	M	MYBBP1A	1.53268	1.83986
Q13153	204	S	PAK1	1.53105	0.774521
P39748	16	S	FEN1	1.53	0.197705
P07355	24	Y	ANXA2	1.52757	1.70536
Q96MW1	151	S	CCDC43	1.52656	2.24149
Q9BRJ2	250	K	MRPL45	1.52637	0.5111
Q9BRJ2	258	S	MRPL45	1.52637	0.5111
Q92900	113	Y	UPF1	1.5249	0.262381
Q9NWH9	144	S	SLTM	1.52465	0.90831
P05455	94	S	SSB	1.52343	2.32086
P15336	314	S	ATF2	1.52092	3.25316
O75533	407	M	SF3B1	1.52033	2.67186
Q96JM3	282	S	CHAMP1	1.51954	1.57321
P51587	1974	T	BRCA2	1.51722	1.69276
Q13428	1376	S	TCOF1	1.5143	2.08353
P31323	85	S	PRKAR2B	1.51207	2.68773
P26038	280	S	MSN	1.5115	3.18163
P26038	576	S	MSN	1.5115	3.18163
O75995	316	Y	SASH3	1.50953	1.23996
Q15185	124	S	PTGES3	1.50946	1.77784
Q641Q2	246	T	WASHC2A	1.50897	2.07349
Q9UQ88	271	S	CDK11A	1.50788	1.76884
Q9UQ88	283	S	CDK11A	1.50788	1.76884
Q13439	266	S	GOLGA4	1.50709	2.61862
Q9C073	67	S	FAM117A	1.5047	1.19051
P09382	30	S	LGALS1	1.50464	2.90459
Q8N3X1	18	S	FNBP4	1.50425	2.46834
Q5TBA9	2490	S	FRY	1.50149	1.6797
O60315	350	T	ZEB2	1.50141	0.769655
P37802	189	M	TAGLN2	1.50033	1.15402
P98171	821	S	ARHGAP4	1.49826	1.1766
Q9UBW5	276	T	BIN2	1.49768	2.54295
Q7Z5L9	404	T	IRF2BP2	1.49765	2.01732
O15541	85	S	RNF113A	1.49687	1.89692
P68363	425	M	TUBA1B	1.49644	1.42801
P68363	451	Y	TUBA1B	1.49644	1.42801
P60228	393	M	EIF3E	1.49624	1.11296
Q71UM5	27	S	RPS27L	1.49174	2.26944
Q8NC44	344	S	RETREG2	1.49107	1.18216
Q09666	121	Y	AHNAK	1.48943	1.72955
Q05655	295	T	PRKCD	1.48843	1.42929
Q7Z3K3	1197	S	POGZ	1.48825	0.455708
Q9Y2H2	913	S	INPP5F	1.48783	2.76439
P51116	601	S	FXR2	1.48613	1.87926
P51116	603	S	FXR2	1.48613	1.87926
Q9NX63	50	S	CHCHD3	1.48597	1.97741
P27707	72	T	DCK	1.48525	1.08283
P52597	186	S	HNRNPF	1.48496	2.1653
O75995	308	T	SASH3	1.48272	1.30603
Q6ZS72	93	S	PEAK3	1.48234	2.41534
Q13263	501	S	TRIM28	1.48227	0.886822
Q09666	4953	S	AHNAK	1.48036	2.30814
O75607	147	S	NPM3	1.47992	2.50328
O75607	142	M	NPM3	1.47748	2.69139
O75607	143	S	NPM3	1.47748	2.69139
O75607	141	T	NPM3	1.47748	2.69139
Q9UKV3	467	S	ACIN1	1.47734	1.98401
P07737	86	M	PFN1	1.47206	2.37191
Q14289	580	Y	PTK2B	1.47071	1.04774
Q9Y4E1	479	T	WASHC2C	1.46879	1.10451
P49585	342	T	PCYT1A	1.4681	1.96839
Q9NYV4	420	S	CDK12	1.46756	0.454595
Q9UBW5	277	S	BIN2	1.46741	2.2451
P31749	122	S	AKT1	1.46489	0.986689
Q13094	207	S	LCP2	1.46416	1.68312
Q14839	428	S	CHD4	1.46319	1.85384
Q9UKY7	190	Y	CDV3	1.46216	2.36069
Q7Z5L9	391	M	IRF2BP2	1.46093	2.07865
Q7Z3K3	1327	S	POGZ	1.46022	1.75631
Q9UBW5	273	S	BIN2	1.4592	2.50071
Q9UKY7	8	S	CDV3	1.45834	0.994165
Q5R372	490	S	RABGAP1L	1.4567	1.08195
Q02880	1526	S	TOP2B	1.45619	2.77616
O00161	161	S	SNAP23	1.45612	1.68075
Q71UM5	33	M	RPS27L	1.45502	2.29386
P40121	320	M	CAPG	1.45487	1.92888
P40121	337	S	CAPG	1.45487	1.92888
Q9Y2U5	290	T	MAP3K2	1.45314	3.04078
Q99704	449	Y	DOK1	1.45286	1.86735
Q9BXK5	375	S	BCL2L13	1.45207	1.10487
Q8N8A6	103	S	DDX51	1.45194	0.277901
Q8NI08	208	S	NCOA7	1.45184	2.00562
Q8NI08	209	S	NCOA7	1.45184	2.00562
Q9UQ35	2020	S	SRRM2	1.44986	0.915854
Q9UQ35	2022	T	SRRM2	1.44986	0.915854
P37837	237	S	TALDO1	1.44936	1.85799
Q8TDZ2	625	S	MICAL1	1.44925	1.43819
P27707	73	M	DCK	1.44852	1.08077
Q96P48	1421	S	ARAP1	1.44783	1.05997
P04792	83	S	HSPB1	1.4471	1.08656
P20700	375	S	LMNB1	1.4465	1.31296
Q9NQC7	387	S	CYLD	1.4461	1.41113
Q09666	115	S	AHNAK	1.44604	1.74293
P68371	107	T	TUBB4B	1.44457	1.60712
Q09666	4958	M	AHNAK	1.44363	2.24971
Q05655	334	Y	PRKCD	1.44273	0.205161
Q05655	331	S	PRKCD	1.44273	0.205161
O43808	50	M	SLC25A17	1.44245	2.93356
O43808	47	T	SLC25A17	1.44245	2.93356
Q9ULL0	228	S	KIAA1210	1.441	0.852307
P68371	106	Y	TUBB4B	1.44092	1.62529
Q9ULZ3	47	M	PYCARD	1.4409	2.83372
P68104	430	R	EEF1A1	1.4386	0.204026
Q9Y4E8	952	S	USP15	1.43841	0.13666
P78527	2612	S	PRKDC	1.43577	1.49055
Q5SW79	356	S	CEP170	1.43479	1.52077
Q5SW79	359	S	CEP170	1.43479	1.52077
Q8WWI1	984	T	LMO7	1.43469	1.93521
Q8NHJ6	397	M	LILRB4	1.43414	0.93146
Q9NX63	49	Y	CHCHD3	1.43286	1.85048
Q9H7N4	495	R	SCAF1	1.4325	2.58312
Q9H7N4	498	S	SCAF1	1.4325	2.58312
Q9H7N4	500	S	SCAF1	1.4325	2.58312
O43747	366	M	AP1G1	1.43127	1.0911
Q99598	31	S	TSNAX	1.42969	2.15253
Q09666	715	Y	AHNAK	1.42836	2.12206
Q6ZNA4	234	M	RNF111	1.42675	1.58113
Q14839	449	M	CHD4	1.42646	1.81714
P30307	217	M	CDC25C	1.42586	0.205015
P30307	216	S	CDC25C	1.42586	0.205015
P14625	792	T	HSP90B1	1.42411	1.46793
Q15149	1045	S	PLEC	1.42401	1.70057
Q9NQS7	291	S	INCENP	1.41879	1.73909
Q8WTW3	459	S	COG1	1.41757	1.98827
Q96T60	111	T	PNKP	1.41737	2.03417
Q7Z422	105	S	SZRD1	1.41709	1.80489
O75995	318	T	SASH3	1.41699	1.16626
P06733	244	M	ENO1	1.41575	1.47594
Q14151	109	S	SAFB2	1.41572	0.185119
P37837	234	M	TALDO1	1.41263	1.79456
Q8TDZ2	614	M	MICAL1	1.41252	1.44571
P20700	372	M	LMNB1	1.40977	1.23481
Q8N5H7	433	S	SH2D3C	1.40911	2.2624
P47974	331	S	ZFP36L2	1.40875	1.39235
P47974	487	S	ZFP36L2	1.40875	1.39235
Q9HCK8	1995	S	CHD8	1.4067	1.89983
Q9HCK8	2008	S	CHD8	1.4067	1.89983
Q9NUY8	570	M	TBC1D23	1.40654	1.37888
Q9NUY8	567	S	TBC1D23	1.40654	1.37888
P07332	423	T	FES	1.40611	2.77086
Q9C0B5	436	T	ZDHHC5	1.40553	1.81073
O14874	35	T	BCKDK	1.40468	1.00099
Q9ULL0	234	M	KIAA1210	1.40427	0.825219
Q86UE4	492	T	MTDH	1.40328	2.98464
P04792	79	R	HSPB1	1.40217	0.723294
P04792	82	S	HSPB1	1.40217	0.723294
Q8IY81	252	T	FTSJ3	1.40207	0.450877
P27816	354	T	MAP4	1.40206	0.707599
O75607	151	S	NPM3	1.40107	2.332
O75607	158	S	NPM3	1.40107	2.332
Q8WWI1	979	T	LMO7	1.39796	1.92696
Q8NF50	1245	S	DOCK8	1.39642	0.976482
Q8N684	203	T	CPSF7	1.39562	1.89765
Q13263	681	S	TRIM28	1.39543	1.16415
P10644	77	S	PRKAR1A	1.39487	2.551
Q9P013	121	S	CWC15	1.39471	0.713606
Q9P013	110	T	CWC15	1.39471	0.713606
Q14966	1164	T	ZNF638	1.39396	0.285979
Q15058	12	S	KIF14	1.39242	1.7765
P52272	701	S	HNRNPM	1.3921	2.07283
Q6ZUJ8	573	S	PIK3AP1	1.39174	2.51432
O14874	42	M	BCKDK	1.38998	1.00412
Q53T59	194	S	HS1BP3	1.38858	1.28784
P14625	782	M	HSP90B1	1.38738	1.37877
Q5HYJ3	190	S	FAM76B	1.38657	2.60895
Q02880	1524	S	TOP2B	1.38628	2.67803
Q14CB8	422	S	ARHGAP19	1.38606	1.05941
P61978	379	S	HNRNPK	1.38557	0.952918
P08670	72	S	VIM	1.38466	1.92473
Q9NTI2	0	S	ATP8A2	1.38466	1.92473
Q6PCE3	173	T	PGM2L1	1.38466	1.57538
P23327	431	S	HRC	1.38413	0.904575
Q9UJX5	779	S	ANAPC4	1.38346	2.38968
Q15149	4030	T	PLEC	1.38253	1.57004
Q00536	187	T	CDK16	1.38238	0.474783
Q9P2D3	1562	S	HEATR5B	1.38095	1.99486
Q8ND56	195	M	LSM14A	1.37946	0.938328
Q8ND56	203	S	LSM14A	1.37946	0.938328
P43405	323	Y	SYK	1.37844	2.31266
O75676	681	S	RPS6KA4	1.3782	2.5622
O75676	687	T	RPS6KA4	1.3782	2.5622
O75995	320	S	SASH3	1.37737	1.17584
P17947	138	R	SPI1	1.37625	1.54342
P17947	146	S	SPI1	1.37625	1.54342
Q5JTV8	220	T	TOR1AIP1	1.37495	2.01258
Q9UKY7	182	T	CDV3	1.3734	2.34119
Q9P1Y6	991	S	PHRF1	1.37295	1.3463
O60343	566	S	TBC1D4	1.37263	1.15497
P62701	237	S	RPS4X	1.3724	0.506318
Q9Y3L3	184	M	SH3BP1	1.36984	1.5684
Q9Y3L3	192	M	SH3BP1	1.36984	1.5684
Q9Y3L3	175	S	SH3BP1	1.36984	1.5684
Q9Y3L3	183	S	SH3BP1	1.36984	1.5684
Q15424	188	T	SAFB	1.36791	0.866443
P27816	362	M	MAP4	1.36534	0.679881
Q9P265	104	T	DIP2B	1.36307	1.85521
Q5QJE6	87	T	DNTTIP2	1.36208	1.95554
Q13177	197	S	PAK2	1.36202	2.33485
[truncated: 10,664 more rows]

## Sheet: eMV411
upid	position	residue	Gene name	Fold Change	minusLOG10(p-val)
Q96AT1	50	S	KIAA1143	13.9685	7.50167
P43487	7	T	RANBP1	13.6496	7.18764
Q12769	1147	S	NUP160	12.7943	6.95189
P20810	245	T	CAST	12.6961	6.1984
P23528	63	T	CFL1	11.987	5.94979
Q12769	1151	Y	NUP160	11.5872	5.76872
Q5HYW2	469	S	NHSL2	11.4559	7.04405
Q5HYW2	471	S	NHSL2	11.4559	7.04405
Q5HYW2	473	S	NHSL2	11.4559	7.04405
Q12769	1157	S	NUP160	11.3819	5.94738
Q13596	41	T	SNX1	11.1833	3.27234
Q13596	48	T	SNX1	11.1833	3.27234
Q13596	39	S	SNX1	11.0706	3.24621
Q13596	32	S	SNX1	10.9589	3.24676
Q9Y2X3	502	S	NOP58	10.9273	3.18971
Q9Y2X3	514	S	NOP58	10.9273	3.18971
Q96ST3	295	S	SIN3A	10.9173	5.2237
O60832	455	S	DKC1	10.8691	6.91995
O60832	458	T	DKC1	10.8691	6.91995
Q7Z6E9	1277	S	RBBP6	10.6852	6.78234
Q9UKV0	449	T	HDAC9	10.6675	5.8002
P49792	2900	S	RANBP2	10.5283	5.66621
O75446	145	T	SAP30	10.2871	6.17545
Q6WKZ4	206	S	RAB11FIP1	10.1888	6.07234
Q5HYW2	137	T	NHSL2	10.181	6.07835
Q9NP66	105	S	HMG20A	10.0374	6.78376
Q7Z6E9	1256	T	RBBP6	9.99731	6.53462
P16401	4	T	H1-5	9.98321	6.11817
Q15545	172	T	TAF7	9.96904	6.63352
Q00577	183	T	PURA	9.91144	5.31695
O75446	138	S	SAP30	9.90804	5.30301
O75446	151	Y	SAP30	9.90804	5.30301
Q7KZF4	436	S	SND1	9.85786	6.53528
Q13045	323	M	FLII	9.79015	5.74626
Q6PL18	1218	T	ATAD2	9.70352	5.39768
Q7Z6E9	1268	Y	RBBP6	9.65522	6.61462
Q15811	318	S	ITSN1	9.65517	6.18422
Q9NTI5	1165	S	PDS5B	9.5398	4.83821
Q8N108	138	S	MIER1	9.37647	6.45921
Q9UKV3	173	M	ACIN1	9.36106	5.03806
Q9UKV3	166	S	ACIN1	9.36106	5.03806
Q9UKV3	169	S	ACIN1	9.36106	5.03806
Q15545	255	R	TAF7	9.34923	6.24269
Q15545	264	S	TAF7	9.34923	6.24269
Q9UBB4	426	T	ATXN10	9.32219	6.22054
O15397	902	S	IPO8	9.32086	4.58894
O15397	911	T	IPO8	9.32086	4.58894
Q7L4E1	273	T	MIGA2	9.2494	5.90968
P43487	14	S	RANBP1	9.18279	1.84117
P43487	13	T	RANBP1	9.18279	1.84117
Q13772	299	M	NCOA4	9.1689	2.65921
Q13772	302	S	NCOA4	9.13363	2.66225
Q9UER7	498	S	DAXX	9.06334	2.43875
Q9UKY7	41	S	CDV3	9.05751	5.80269
Q96GA3	17	S	LTV1	9.05674	6.04995
Q9NRA8	227	T	EIF4ENIF1	9.01249	5.80576
Q5C9Z4	56	T	NOM1	8.94006	2.6666
Q9BQG0	1259	S	MYBBP1A	8.8672	2.71664
Q8IYM9	383	S	TRIM22	8.64975	6.00808
Q9Y3L3	178	S	SH3BP1	8.54178	4.07275
Q9Y3L3	186	S	SH3BP1	8.54178	4.07275
Q99856	77	S	ARID3A	8.50647	5.35334
Q99856	88	S	ARID3A	8.50647	5.35334
Q00G26	277	S	PLIN5	8.48568	6.05009
Q86V48	659	S	LUZP1	8.48397	2.7066
Q9UER7	495	S	DAXX	8.42456	1.98217
Q8N6T3	346	S	ARFGAP1	8.41741	4.68601
Q00839	192	S	HNRNPU	8.41033	6.24527
Q02880	1336	S	TOP2B	8.37912	2.09237
Q02880	1340	S	TOP2B	8.37912	2.09237
Q02880	1344	S	TOP2B	8.37912	2.09237
Q02880	1342	S	TOP2B	8.36848	2.09909
O95810	118	S	CAVIN2	8.31818	2.41052
O95810	1869	S	CAVIN2	8.31818	2.41052
Q8IYB3	781	S	SRRM1	8.25352	1.86789
Q05469	335	S	LIPE	8.24979	6.02054
Q14956	542	S	GPNMB	8.24979	6.02054
Q99856	81	S	ARID3A	8.22158	5.32274
Q9NQ55	228	S	PPAN	8.20898	4.83334
Q9NSY1	10	S	BMP2K	8.20596	4.69677
P53805	143	K	RCAN1	8.17053	1.04489
P53805	158	K	RCAN1	8.17053	1.04489
P53805	148	S	RCAN1	8.17053	1.04489
P53805	152	S	RCAN1	8.17053	1.04489
P53805	163	S	RCAN1	8.17053	1.04489
P53805	167	S	RCAN1	8.17053	1.04489
P46100	596	S	ATRX	8.16072	2.89883
Q641Q2	238	S	WASHC2A	8.11206	1.88879
Q6P2E9	500	S	EDC4	8.03335	4.12365
O75995	110	S	SASH3	7.97282	1.28322
Q6P4R8	351	S	NFRKB	7.91876	1.70985
P49792	2925	S	RANBP2	7.88025	5.66454
Q9Y5B9	647	K	SUPT16H	7.87372	2.72789
Q9Y5B9	650	S	SUPT16H	7.87372	2.72789
B7ZW38	247	S	HNRNPCL3	7.87035	1.31814
Q8NFC6	489	T	BOD1L1	7.86383	1.09311
Q5HYW2	132	S	NHSL2	7.78976	2.24374
Q9GZT3	15	S	SLIRP	7.74787	3.01183
Q8N573	354	S	OXR1	7.72511	4.99066
Q9BRY0	114	S	SLC39A3	7.71731	3.97655
Q9BRY0	120	T	SLC39A3	7.71731	3.97655
P07910	25	T	HNRNPC	7.71613	6.02724
P40121	212	T	CAPG	7.68182	5.95269
Q96CV9	528	S	OPTN	7.66462	2.18617
Q9H3P7	393	S	ACBD3	7.64076	5.87103
P80723	132	S	BASP1	7.59438	2.22307
Q9UPN3	3924	R	MACF1	7.58232	2.08547
Q9UPN3	3929	S	MACF1	7.58232	2.08547
Q13501	275	S	SQSTM1	7.50776	1.81015
Q13501	276	S	SQSTM1	7.50776	1.81015
A3KN83	802	S	SBNO1	7.46267	5.52642
Q96MU7	308	S	YTHDC1	7.44522	1.98255
P23327	206	S	HRC	7.35784	1.52127
Q8WYP5	2120	S	AHCTF1	7.33021	5.4958
Q9GZY8	233	S	MFF	7.31991	5.67074
Q15813	492	S	TBCE	7.31078	4.73543
Q8TEQ0	328	S	SNX29	7.27486	1.58511
Q01804	877	R	OTUD4	7.2698	4.30834
Q01804	893	S	OTUD4	7.2698	4.30834
P68371	310	Y	TUBB4B	7.24113	4.15503
P68371	312	T	TUBB4B	7.24113	4.15503
O60307	776	S	MAST3	7.22021	1.75542
P15336	340	S	ATF2	7.21209	1.44875
P15336	305	T	ATF2	7.21209	1.44875
P22059	350	M	OSBP	7.21064	2.11287
Q5HYW2	668	S	NHSL2	7.20997	1.99425
Q13137	434	K	CALCOCO2	7.19911	1.41133
Q13137	445	S	CALCOCO2	7.19911	1.41133
P22059	351	S	OSBP	7.17537	2.12092
O95625	511	S	ZBTB11	7.16151	4.48319
Q92608	179	S	DOCK2	7.14313	1.45208
Q92608	178	T	DOCK2	7.14313	1.45208
P23528	41	S	CFL1	7.10442	1.6637
Q99698	2170	S	LYST	7.08674	1.65065
P08238	386	M	HSP90AB1	7.08529	5.68296
P08238	513	M	HSP90AB1	7.08529	5.68296
Q9H9B1	335	S	EHMT1	7.07439	1.17705
Q9H9B1	336	S	EHMT1	7.07439	1.17705
Q9H116	613	S	GZF1	7.04692	2.24738
P63313	28	T	TMSB10	7.03648	2.87178
Q92888	44	S	ARHGEF1	7.0312	1.15937
Q7Z401	1171	S	DENND4A	7.02126	1.73102
Q13131	179	Y	PRKAA1	7.0066	1.20161
Q13131	190	Y	PRKAA1	7.0066	1.20161
Q9UKK3	1507	S	PARP4	6.99097	2.48859
Q99676	108	S	ZNF184	6.9841	1.82431
Q99676	122	S	ZNF184	6.9841	1.82431
Q13561	86	Y	DCTN2	6.98406	5.56461
Q96S38	659	T	RPS6KC1	6.97168	1.60837
Q9UBW5	385	T	BIN2	6.95006	1.18357
Q99952	419	S	PTPN18	6.93909	1.35721
Q14839	372	Y	CHD4	6.93603	1.47999
Q14839	360	T	CHD4	6.93603	1.47999
Q99952	426	Y	PTPN18	6.88248	1.35027
Q08211	452	S	DHX9	6.86313	1.48526
P56192	812	S	MARS1	6.84611	1.61372
P06748	78	T	NPM1	6.83828	2.98674
O75044	713	S	SRGAP2	6.83218	1.17237
Q13043	380	T	STK4	6.82787	1.23698
P16435	61	T	POR	6.81309	3.08672
Q99426	107	Y	TBCB	6.78943	3.95214
Q99426	110	S	TBCB	6.78943	3.95214
Q15654	120	R	TRIP6	6.75888	1.18209
Q15654	123	Y	TRIP6	6.75888	1.18209
Q86VM9	536	S	ZC3H18	6.7242	5.51517
P14618	205	S	PKM	6.71108	4.21078
Q2KHR2	352	T	RFX7	6.67826	2.0998
Q5JRA6	725	Y	MIA3	6.66091	2.20753
Q9BQE3	73	T	TUBA1C	6.62512	2.10048
Q12933	433	M	TRAF2	6.6227	1.65725
Q8N6H7	242	S	ARFGAP2	6.6215	1.67679
Q9NUP1	165	T	BLOC1S4	6.6058	5.04833
P83731	9	S	RPL24	6.53146	1.93588
Q96A65	30	T	EXOC4	6.51054	2.11594
P25789	174	M	PSMA4	6.47652	1.37784
P35606	787	S	COPB2	6.47639	2.19979
P06748	75	T	NPM1	6.44925	2.34384
Q13884	263	R	SNTB1	6.44768	5.11287
Q13884	269	S	SNTB1	6.44768	5.11287
Q9NYI0	1014	S	PSD3	6.3249	1.80847
Q9NYI0	1019	T	PSD3	6.3249	1.80847
O76094	139	S	SRP72	6.31819	4.55573
Q6PJT7	240	S	ZC3H14	6.30289	1.70708
Q9BZW8	334	S	CD244	6.3023	2.17869
P11413	84	S	G6PD	6.30182	4.43387
Q5T1M5	939	S	FKBP15	6.26075	1.02163
Q5T1M5	940	S	FKBP15	6.26075	1.02163
Q5T1M5	941	S	FKBP15	6.26075	1.02163
Q9BY44	524	S	EIF2A	6.22842	5.56572
P46013	2344	S	MKI67	6.21002	1.42668
Q9UKK3	1511	S	PARP4	6.20726	3.19888
O60506	348	T	SYNCRIP	6.19912	2.01943
Q13435	302	S	SF3B2	6.19271	1.1774
P09382	121	M	LGALS1	6.19264	1.36511
P22626	29	S	HNRNPA2B1	6.18782	1.87222
Q32MZ4	665	T	LRRFIP1	6.17529	2.0008
A4D1P6	326	S	WDR91	6.17167	4.73457
P61978	127	S	HNRNPK	6.15647	1.38158
Q15233	269	M	NONO	6.11572	1.34395
P49959	561	S	MRE11	6.1125	1.14424
Q9H1E3	149	S	NUCKS1	6.10308	1.38723
Q08J23	718	T	NSUN2	6.0929	1.17623
Q15233	262	S	NONO	6.08044	1.33498
Q9UHB6	9	R	LIMA1	6.06969	1.67832
Q9UHB6	15	S	LIMA1	6.06969	1.67832
P18887	226	S	XRCC1	6.05735	1.15369
Q9UDY2	130	S	TJP2	6.05122	1.28228
Q5JSP0	514	S	FGD3	6.04126	1.16975
O60216	211	Y	RAD21	6.03782	1.37243
Q6PCB8	306	S	EMB	6.01248	1.50456
P29966	135	S	MARCKS	5.98771	1.4188
Q14242	366	S	SELPLG	5.98667	1.35125
Q86VR2	285	S	RETREG3	5.96732	1.61988
Q86VR2	288	S	RETREG3	5.96732	1.61988
Q86VR2	283	T	RETREG3	5.96732	1.61988
P07339	184	K	CTSD	5.96725	3.3684
Q92900	956	S	UPF1	5.94965	1.10249
P49368	254	T	CCT3	5.93499	1.36532
P52272	388	K	HNRNPM	5.91127	1.37109
P52272	397	S	HNRNPM	5.91127	1.37109
Q9H4L5	31	R	OSBPL3	5.90801	2.53451
Q9H4L5	34	S	OSBPL3	5.90801	2.53451
P61313	197	T	RPL15	5.90087	3.25874
Q9NTX7	284	S	RNF146	5.89503	1.38316
Q9NTX7	283	T	RNF146	5.89503	1.38316
Q9NTX7	288	T	RNF146	5.89503	1.38316
P51812	715	S	RPS6KA3	5.88925	1.28523
Q9NQS7	291	S	INCENP	5.87297	2.28073
P46060	419	T	RANGAP1	5.86233	1.63005
O43390	586	R	HNRNPR	5.86015	1.39156
P07741	66	S	APRT	5.84615	1.38968
P55201	111	S	BRPF1	5.8211	1.97557
O75643	182	Y	SNRNP200	5.81698	1.14328
Q9UDT6	923	S	CLIP2	5.79765	1.24582
O60784	461	S	TOM1	5.79255	2.22511
Q92539	186	S	LPIN2	5.78335	1.33293
Q92539	180	T	LPIN2	5.78335	1.33293
Q9BXS6	135	S	NUSAP1	5.78246	0.838663
Q13085	833	T	ACACA	5.76944	1.44225
O75995	329	S	SASH3	5.76	1.42026
Q9UHI6	703	S	DDX20	5.74293	1.2085
Q8NEJ9	202	S	NGDN	5.72761	1.6983
P35670	9	T	ATP7B	5.72483	1.30303
Q9Y3Q8	165	S	TSC22D4	5.70991	3.67096
O60268	86	S	KIAA0513	5.70748	1.63127
Q9NYH9	286	S	UTP6	5.70649	4.09738
Q96AY4	32	S	TTC28	5.69813	1.50474
P52272	18	M	HNRNPM	5.69389	1.3469
P52272	29	S	HNRNPM	5.69389	1.3469
P31749	112	K	AKT1	5.6519	0.766752
P31749	118	M	AKT1	5.6519	0.766752
P31749	126	S	AKT1	5.6519	0.766752
P11388	1452	S	TOP2A	5.6519	1.61811
Q5JRA6	191	S	MIA3	5.65079	1.3978
Q14980	1225	S	NUMA1	5.6141	2.53098
Q07889	1137	S	SOS1	5.60275	1.91172
Q5SW79	446	S	CEP170	5.58916	1.45251
O00232	173	T	PSMD12	5.58682	1.27929
P02686	40	S	MBP	5.58001	1.16198
P02686	57	T	MBP	5.58001	1.16198
P16403	37	S	H1-2	5.57231	4.33936
P62280	55	Y	RPS11	5.57173	3.69624
P62280	54	T	RPS11	5.57173	3.69624
Q96QR8	100	S	PURB	5.56551	1.28909
Q8WW12	124	M	PCNP	5.54614	0.762194
Q13459	1323	S	MYO9B	5.54555	1.16998
P16403	36	S	H1-2	5.53704	4.30027
Q86TI0	627	S	TBC1D1	5.528	2.59881
P02545	1039	S	LMNA	5.51091	1.6918
P02545	107	S	LMNA	5.51091	1.6918
Q9Y6M1	550	T	IGF2BP2	5.5078	1.25489
P40939	742	K	HADHA	5.4897	1.35753
P40939	756	S	HADHA	5.4897	1.35753
P08238	468	S	HSP90AB1	5.46839	1.37052
Q6ZS72	93	S	PEAK3	5.42139	1.47661
P08238	466	M	HSP90AB1	5.41248	1.35469
Q9NRA8	679	S	EIF4ENIF1	5.40063	1.14963
Q07020	140	S	RPL18	5.40005	4.57391
Q02750	218	S	MAP2K1	5.38004	1.39047
Q02750	222	S	MAP2K1	5.38004	1.39047
P51003	527	M	PAPOLA	5.36682	1.39524
P51003	533	M	PAPOLA	5.36682	1.39524
P51003	534	S	PAPOLA	5.36682	1.39524
P51003	537	S	PAPOLA	5.36682	1.39524
A6NHR9	67	S	SMCHD1	5.363	1.04565
Q96JY6	120	S	PDLIM2	5.35703	1.64857
Q96JY6	129	S	PDLIM2	5.35703	1.64857
O00151	321	Y	PDLIM1	5.34501	1.30856
Q8IZ21	628	S	PHACTR4	5.32783	1.5155
Q8IYB3	777	S	SRRM1	5.32059	4.84686
Q13501	332	S	SQSTM1	5.31094	1.18637
Q6NW29	18	Y	RWDD4	5.29336	1.87087
Q6NW29	16	S	RWDD4	5.29336	1.87087
O00232	177	M	PSMD12	5.29156	1.34922
O00232	176	S	PSMD12	5.29156	1.34922
Q8N7H5	456	S	PAF1	5.2871	1.25644
Q8N7H5	460	S	PAF1	5.2871	1.25644
Q8N7H5	466	S	PAF1	5.2871	1.25644
Q13131	161	S	PRKAA1	5.26857	1.3299
Q13131	172	S	PRKAA1	5.26857	1.3299
O00151	316	T	PDLIM1	5.26604	1.4075
A6NIH7	106	T	UNC119B	5.24613	1.12396
P49792	1156	T	RANBP2	5.22692	0.973685
O76094	443	S	SRP72	5.22477	1.25066
Q96QR8	94	Y	PURB	5.2049	1.17988
Q96QR8	86	S	PURB	5.2049	1.17988
P46100	1529	T	ATRX	5.20053	1.26344
P49354	62	S	FNTA	5.19363	0.933828
Q8WYR1	461	S	PIK3R5	5.18926	0.956677
P06748	81	M	NPM1	5.18658	1.93196
Q9Y4E8	978	M	USP15	5.17816	0.779454
Q9ULU4	707	S	ZMYND8	5.15267	1.1369
Q9ULU4	700	T	ZMYND8	5.15267	1.1369
Q9UNX3	31	S	RPL26L1	5.09465	1.16869
Q96JM3	570	S	CHAMP1	5.09434	3.46284
Q8NBF6	323	S	AVL9	5.0883	1.16172
Q8NBF6	315	Y	AVL9	5.0883	1.16172
Q8WUM0	44	S	NUP133	5.08222	1.15749
Q9Y4E8	952	S	USP15	5.07964	0.734952
Q8WYP3	484	S	RIN2	5.06558	1.73151
Q9NTJ3	73	M	SMC4	5.05832	1.10671
Q6PKG0	647	T	LARP1	5.05627	1.50834
P30533	246	Y	LRPAP1	5.05154	1.45298
P30533	247	S	LRPAP1	5.05154	1.45298
P46821	1793	S	MAP1B	5.05101	1.06766
Q01831	869	S	XPC	5.03059	1.13571
Q9NTJ3	57	S	SMC4	5.02305	1.10679
Q14980	817	Y	NUMA1	5.02056	1.05781
Q14980	820	S	NUMA1	5.02056	1.05781
Q09666	5793	S	AHNAK	5.01175	1.40441
P23327	311	S	HRC	4.99984	1.72185
Q5TKA1	303	Y	LIN9	4.99514	0.973597
Q5TKA1	304	T	LIN9	4.99514	0.973597
P08133	630	S	ANXA6	4.9918	3.97305
P28702	325	T	RXRB	4.98445	1.15413
Q8IXQ4	101	K	GPALPP1	4.98365	3.69709
Q8IXQ4	105	S	GPALPP1	4.98365	3.69709
Q8IYB3	775	S	SRRM1	4.97719	4.95718
Q9UQL6	498	S	HDAC5	4.96659	1.33534
P60709	934	S	ACTB	4.94053	1.28885
Q99549	136	S	MPHOSPH8	4.94004	1.35025
Q99549	138	S	MPHOSPH8	4.94004	1.35025
Q15018	342	Y	ABRAXAS2	4.93439	1.1603
Q9Y490	142	T	TLN1	4.92361	1.49405
P60709	234	S	ACTB	4.90526	1.28925
Q96L21	125	T	RPL10L	4.89916	2.20156
Q9NWQ8	175	M	PAG1	4.89652	1.07001
Q8N2M8	501	S	CLASRP	4.89598	1.73781
O75643	180	T	SNRNP200	4.88855	1.29838
P80723	196	T	BASP1	4.86117	1.83013
Q7KZF4	238	S	SND1	4.85747	1.19294
P25705	105	M	ATP5F1A	4.85443	1.19904
Q8TC76	301	S	FAM110B	4.85386	1.16084
Q15018	351	Y	ABRAXAS2	4.84603	1.30409
Q15018	354	S	ABRAXAS2	4.84603	1.30409
P62314	57	T	SNRPD1	4.83136	1.60953
P42167	348	M	TMPO	4.82106	2.03178
O75367	175	T	MACROH2A1	4.81566	1.09453
O60381	134	S	HBP1	4.81384	1.58917
Q9Y2L9	541	S	LRCH1	4.81176	0.761204
Q9Y2L9	538	T	LRCH1	4.81176	0.761204
P19338	532	S	NCL	4.80206	1.63245
Q92598	509	S	HSPH1	4.79222	1.23317
P42167	362	S	TMPO	4.78579	1.99404
O75367	178	T	MACROH2A1	4.78039	1.08062
P07686	556	M	HEXB	4.77684	0.67198
P78527	3010	S	PRKDC	4.77385	1.17022
Q9H0X9	41	Y	OSBPL5	4.75686	1.15852
Q9H0X9	35	S	OSBPL5	4.75686	1.15852
Q01130	189	S	SRSF2	4.75568	0.693148
Q01130	191	S	SRSF2	4.75568	0.693148
Q8WXI9	488	T	GATAD2B	4.74962	1.12999
Q06587	169	M	RING1	4.74085	1.42149
Q06587	187	S	RING1	4.74085	1.42149
Q14697	916	S	GANAB	4.73992	1.48879
O75643	191	M	SNRNP200	4.72432	1.06829
Q9C026	62	Y	TRIM9	4.72414	1.48014
Q9C026	55	S	TRIM9	4.72414	1.48014
O43175	361	T	PHGDH	4.71141	1.43448
P24844	19	S	MYL9	4.69971	1.10899
P24844	20	S	MYL9	4.69971	1.10899
Q08431	42	S	MFGE8	4.65426	1.41832
P48147	667	S	PREP	4.6421	1.43122
Q9HCH0	473	S	NCKAP5L	4.63684	1.31039
Q13561	79	T	DCTN2	4.62668	2.09513
P43243	109	S	MATR3	4.6264	2.16367
P08670	299	S	VIM	4.61406	1.49733
Q9NZT2	670	S	OGFR	4.60154	1.4374
Q8WUM0	131	S	NUP133	4.60054	1.5867
P42285	189	S	MTREX	4.59874	1.75136
Q12802	1607	T	AKAP13	4.58133	0.956179
P15336	69	T	ATF2	4.57977	0.719131
P15336	73	T	ATF2	4.57977	0.719131
Q96A49	259	T	SYAP1	4.56655	1.01968
Q9NSC5	243	T	HOMER3	4.56306	0.882779
Q9H9A6	44	S	LRRC40	4.53962	0.829678
O75528	275	S	TADA3	4.53084	1.04082
Q00839	534	M	HNRNPU	4.52393	1.03197
Q00839	530	T	HNRNPU	4.52393	1.03197
Q5HYW2	322	S	NHSL2	4.52155	1.00274
P33992	604	S	MCM5	4.51401	1.29362
Q86WV6	334	R	STING1	4.5051	1.47923
Q86WV6	345	S	STING1	4.5051	1.47923
Q8IYB3	778	T	SRRM1	4.5022	4.50893
P10398	547	S	ARAF	4.49035	1.4417
Q7Z7E8	154	S	UBE2Q1	4.49035	1.4417
Q7Z6Z7	1084	S	HUWE1	4.4897	0.657532
P36507	87	T	MAP2K2	4.48806	0.947682
Q15154	1976	Y	PCM1	4.48702	1.44336
Q15154	1977	S	PCM1	4.48702	1.44336
P46940	330	S	IQGAP1	4.4782	1.42616
Q5VSL9	788	S	STRIP1	4.47682	1.15598
Q92598	514	M	HSPH1	4.47647	1.07472
Q01196	169	T	RUNX1	4.47348	1.3716
Q8N9B5	121	S	JMY	4.47348	1.3716
Q13263	439	S	TRIM28	4.47299	1.42911
Q09666	5798	T	AHNAK	4.46967	1.44233
Q8WVV9	527	S	HNRNPLL	4.46835	0.911084
O60784	386	Y	TOM1	4.45255	1.44659
O60784	392	T	TOM1	4.45255	1.44659
P08758	126	K	ANXA5	4.44347	1.45091
P08758	129	Y	ANXA5	4.44347	1.45091
P13010	318	S	XRCC5	4.44347	1.43456
P22087	124	S	FBL	4.44296	4.65378
Q9UGU5	507	M	HMGXB4	4.43902	0.809147
Q9UGU5	505	T	HMGXB4	4.43902	0.809147
Q9UEY8	35	Y	ADD3	4.43035	1.05509
Q13263	437	S	TRIM28	4.41709	1.41223
P33241	202	T	LSP1	4.41658	1.13962
P23528	140	Y	CFL1	4.40634	1.4165
Q9Y336	456	Y	SIGLEC9	4.40594	1.15802
Q9Y336	454	T	SIGLEC9	4.40594	1.15802
Q12912	129	S	IRAG2	4.39772	1.24974
Q12912	131	S	IRAG2	4.39772	1.24974
Q5C9Z4	317	S	NOM1	4.3939	0.610623
Q5C9Z4	320	S	NOM1	4.3939	0.610623
Q5C9Z4	321	S	NOM1	4.3939	0.610623
Q12906	476	S	ILF3	4.38498	0.62162
Q15042	574	S	RAB3GAP1	4.37429	0.795521
Q15042	577	S	RAB3GAP1	4.37429	0.795521
Q15042	592	T	RAB3GAP1	4.37429	0.795521
Q99575	944	T	POP1	4.36143	1.12453
Q9H6Y2	21	S	WDR55	4.33578	1.27145
Q9H6Y2	4	T	WDR55	4.33578	1.27145
O00161	20	S	SNAP23	4.32631	1.31042
P24666	132	Y	ACP1	4.32234	0.945782
Q9UGU5	502	S	HMGXB4	4.31079	0.887573
P50990	161	S	CCT8	4.30397	1.21269
P15374	129	M	UCHL3	4.30047	0.506617
P15374	130	S	UCHL3	4.30047	0.506617
P46060	301	S	RANGAP1	4.29827	1.31069
Q9Y217	595	Y	MTMR6	4.29244	1.45334
Q9Y217	596	S	MTMR6	4.29244	1.45334
Q8N9T8	262	M	KRI1	4.29226	0.687767
P15498	780	S	VAV1	4.25805	1.05511
Q8IYB3	773	S	SRRM1	4.25797	4.46388
Q9UM54	405	T	MYO6	4.25761	1.37606
P35269	446	T	GTF2F1	4.25517	2.99488
Q14157	419	T	UBAP2L	4.24739	1.55798
Q9H4X1	89	S	RGCC	4.24049	0.793958
Q14699	555	S	RFTN1	4.22926	1.21257
Q4V328	813	M	GRIPAP1	4.22661	1.44938
P55795	161	S	HNRNPH2	4.2265	1.09883
Q5T4S7	1634	S	UBR4	4.22244	1.54836
Q5T4S7	1652	S	UBR4	4.22244	1.54836
P35269	449	S	GTF2F1	4.2199	3.03275
Q658Y4	366	S	FAM91A1	4.21742	0.820674
Q6VMQ6	427	T	ATF7IP	4.21516	1.02548
Q68D10	587	Y	SPTY2D1	4.21045	0.74872
Q14157	416	S	UBAP2L	4.20839	0.911749
A2A288	336	S	ZC3H12D	4.20718	0.917933
Q9Y6A5	534	T	TACC3	4.20666	0.910466
P10124	44	S	SRGN	4.19598	1.19831
Q4V328	817	S	GRIPAP1	4.19133	1.44186
Q9NR28	230	S	DIABLO	4.18803	1.0301
P43243	531	M	MATR3	4.18358	1.41707
Q8WYP3	363	K	RIN2	4.18194	1.23192
Q8WYP3	366	S	RIN2	4.18194	1.23192
P62937	79	Y	PPIA	4.17864	1.27512
P62937	77	S	PPIA	4.17864	1.27512
Q86YS7	336	R	C2CD5	4.1733	0.952444
Q86YS7	341	S	C2CD5	4.1733	0.952444
Q15366	173	S	PCBP2	4.16252	2.22205
P15880	230	T	RPS2	4.14969	1.46216
P43243	539	M	MATR3	4.14831	1.404
P43243	533	S	MATR3	4.14831	1.404
Q9P289	327	T	STK26	4.14408	1.33955
P83731	83	T	RPL24	4.14161	1.26346
O60220	96	S	TIMM8A	4.13976	0.582565
Q9UJY4	325	T	GGA2	4.12675	0.968545
Q9UER7	178	S	DAXX	4.12485	0.71027
Q5QJE6	414	S	DNTTIP2	4.12204	0.617806
Q96D71	433	T	REPS1	4.12178	0.687455
O60315	350	T	ZEB2	4.112	0.856668
Q9Y2U8	261	S	LEMD3	4.11189	1.428
Q9UER7	176	S	DAXX	4.11139	0.833011
Q9UKJ1	298	Y	PILRA	4.10158	0.918673
Q9UKJ1	296	T	PILRA	4.10158	0.918673
Q9UQQ2	165	T	SH2B3	4.10029	1.0481
P06576	217	M	ATP5F1B	4.09281	0.998136
P23528	68	Y	CFL1	4.08863	3.26776
Q9NXX6	61	S	NSMCE4A	4.0876	0.921423
Q9NXX6	58	T	NSMCE4A	4.0876	0.921423
Q9UHB6	692	S	LIMA1	4.08137	1.1457
Q8IX07	786	S	ZFPM1	4.07855	0.914692
O43815	130	M	STRN	4.07109	0.682465
O43815	154	M	STRN	4.07109	0.682465
O43815	121	Y	STRN	4.07109	0.682465
P06748	616	S	NPM1	4.06926	3.0624
Q6WKZ4	967	S	RAB11FIP1	4.06523	0.856791
P19338	175	M	NCL	4.05622	3.49797
P06748	137	S	NPM1	4.05378	3.03496
P25098	545	K	GRK2	4.04724	0.607688
P25098	553	Y	GRK2	4.04724	0.607688
P23396	34	Y	RPS3	4.04211	1.02603
P23396	35	S	RPS3	4.04211	1.02603
P06748	618	S	NPM1	4.03399	3.0975
Q0VD83	926	T	APOBR	4.03228	1.17046
Q06265	375	T	EXOSC9	4.03063	0.783959
P32519	609	K	ELF1	4.03027	0.635313
P32519	618	S	ELF1	4.03027	0.635313
P49023	83	S	PXN	4.02731	1.33902
P19338	153	S	NCL	4.01512	3.71669
P19338	145	S	NCL	4.01356	3.57651
Q06265	392	S	EXOSC9	4.01186	0.870945
P06748	139	S	NPM1	4.00797	3.10655
Q01105	63	S	SET	4.00382	0.908166
Q06265	373	M	EXOSC9	3.99387	0.930231
Q06265	394	S	EXOSC9	3.99387	0.930231
P62805	85	M	H4C1	3.99383	0.746184
Q8IY81	252	T	FTSJ3	3.99315	1.68636
Q5QJE6	121	S	DNTTIP2	3.99133	0.685842
Q92598	510	S	HSPH1	3.98864	0.679772
Q9H7N4	448	S	SCAF1	3.98712	0.858621
Q5VT52	960	K	RPRD2	3.9835	1.09598
Q5VT52	965	S	RPRD2	3.9835	1.09598
Q8N108	377	S	MIER1	3.9753	0.694899
P40925	244	M	MDH1	3.97501	1.12055
Q9H9L4	147	S	KANSL2	3.97415	0.591969
Q9H9L4	149	S	KANSL2	3.97415	0.591969
Q9NR30	17	M	DDX21	3.9679	1.45093
Q6PKG0	700	S	LARP1	3.94548	1.22484
P40925	241	S	MDH1	3.93974	1.1216
Q16822	304	S	PCK2	3.93954	0.902752
Q9NWH9	553	S	SLTM	3.93686	2.50715
Q92598	508	M	HSPH1	3.91272	0.855507
Q9C0G0	426	S	ZNF407	3.91206	3.86929
P43307	253	M	SSR1	3.90787	3.61068
Q12873	374	Y	CHD3	3.90475	0.598375
P07602	237	M	PSAP	3.89809	0.60165
Q9NY61	210	M	AATF	3.89333	3.9468
Q9Y6G9	515	T	DYNC1LI1	3.89275	0.709105
O15085	32	R	ARHGEF11	3.88871	0.659769
O15085	38	S	ARHGEF11	3.88871	0.659769
Q06265	380	S	EXOSC9	3.88814	0.746039
P08621	410	S	SNRNP70	3.88599	0.765896
Q8N5H7	440	S	SH2D3C	3.8824	1.09337
Q96PK6	148	T	RBM14	3.87733	1.43563
O43815	245	S	STRN	3.87577	0.624865
P43307	243	M	SSR1	3.8726	3.51314
O75022	602	T	LILRB3	3.87068	1.12386
Q9BXB4	194	S	OSBPL11	3.8651	1.492
A6NI72	296	S	NCF1B	3.86252	1.42171
A6NI72	320	S	NCF1B	3.86252	1.42171
Q9NY61	203	S	AATF	3.85806	3.82939
Q9NRL2	1413	S	BAZ1A	3.85283	0.943577
P43307	268	S	SSR1	3.85197	3.45367
Q86VM9	83	S	ZC3H18	3.85085	0.886628
P62241	159	S	RPS8	3.82715	0.839295
O60885	1204	S	BRD4	3.82503	0.670899
Q99439	10	Y	CNN2	3.8022	0.744282
Q99439	12	Y	CNN2	3.8022	0.744282
Q99439	13	S	CNN2	3.8022	0.744282
Q99439	15	S	CNN2	3.8022	0.744282
Q9BUA3	248	S	SPINDOC	3.80083	4.19258
Q9BUA3	251	S	SPINDOC	3.80083	4.19258
Q5JTV8	305	S	TOR1AIP1	3.80057	0.981897
P62829	38	Y	RPL23	3.78957	1.10643
Q8TDJ6	1984	S	DMXL2	3.78939	0.648967
P15374	161	S	UCHL3	3.78853	1.12696
P78324	424	T	SIRPA	3.78253	1.10078
Q09666	5796	T	AHNAK	3.77909	0.446682
Q9NYV4	334	S	CDK12	3.77814	0.981472
Q66K14	435	S	TBC1D9B	3.77432	0.676315
Q8N370	298	T	SLC43A2	3.76252	1.10974
Q8NE71	140	S	ABCF1	3.76042	3.06917
Q8N137	78	S	CNTROB	3.75668	0.980903
Q96K83	605	S	ZNF521	3.75523	2.84006
Q96K83	608	S	ZNF521	3.75523	2.84006
Q9Y2J2	872	Y	EPB41L3	3.74807	0.76285
Q9Y2J2	877	S	EPB41L3	3.74807	0.76285
Q9UNH7	194	S	SNX6	3.74361	0.80666
P13796	58	M	LCP1	3.73741	0.573503
Q8WYQ5	109	S	DGCR8	3.73438	1.48025
O75022	578	R	LILRB3	3.72698	1.15134
O60858	171	S	TRIM13	3.72503	1.1357
P08238	457	Y	HSP90AB1	3.72406	0.80497
P49366	78	S	DHPS	3.71568	0.754985
Q96JJ3	504	Y	ELMO2	3.71202	1.56895
Q96JJ3	501	S	ELMO2	3.71202	1.56895
Q5SW96	186	S	LDLRAP1	3.71181	0.812798
Q8TE77	286	S	SSH3	3.70873	0.585546
O15400	144	S	STX7	3.70847	0.899917
Q53QZ3	105	S	ARHGAP15	3.70177	1.54761
Q01432	90	M	AMPD3	3.69927	0.775885
Q01432	87	S	AMPD3	3.69927	0.775885
Q9UGN4	256	S	CD300A	3.68374	0.714559
Q6IQ26	1096	S	DENND5A	3.68177	1.17931
Q9HAV4	428	S	XPO5	3.68159	1.08775
Q9GZY6	110	Y	LAT2	3.67359	1.12493
P07602	429	K	PSAP	3.67262	0.891058
Q9GZY6	106	S	LAT2	3.66653	1.12454
Q9NSK0	459	S	KLC4	3.66135	0.841132
P35611	669	S	ADD1	3.66046	0.601743
P35611	710	S	ADD1	3.66046	0.601743
Q9UBW5	364	S	BIN2	3.65887	0.58703
P28715	384	S	ERCC5	3.6529	0.649962
Q9Y6A5	540	Y	TACC3	3.65045	0.860365
O75822	109	T	EIF3J	3.64649	0.754431
P23588	406	S	EIF4B	3.63736	0.783644
P78527	2547	S	PRKDC	3.62843	1.52986
O95816	31	S	BAG2	3.62827	1.07618
Q5TBA9	1383	S	FRY	3.62753	0.633689
Q96ST2	398	S	IWS1	3.62202	3.97656
Q96ST2	400	S	IWS1	3.62202	3.97656
Q9P2E9	959	S	RRBP1	3.6184	0.967691
Q9UN86	286	S	G3BP2	3.61715	1.60623
O60216	182	M	RAD21	3.61706	0.623587
O60216	185	S	RAD21	3.61706	0.623587
Q53T59	254	S	HS1BP3	3.61641	0.567169
Q9BQE3	262	Y	TUBA1C	3.60807	0.971332
Q9NPI1	621	S	BRD7	3.60381	0.712874
Q9Y6G9	421	S	DYNC1LI1	3.59872	0.885535
Q7KZF4	779	T	SND1	3.59605	0.856989
O75167	443	S	PHACTR2	3.59491	3.40842
O75167	445	S	PHACTR2	3.59491	3.40842
O75167	471	S	PHACTR2	3.59491	3.40842
O75167	438	Y	PHACTR2	3.59491	3.40842
O75167	451	Y	PHACTR2	3.59491	3.40842
P36915	48	T	GNL1	3.59019	2.34216
O95067	99	S	CCNB2	3.5723	0.758938
O00148	171	T	DDX39A	3.57181	0.763671
P17096	39	T	HMGA1	3.56207	3.68295
P43405	384	T	SYK	3.55995	1.09925
Q9UPR0	592	M	PLCL2	3.55491	0.849015
Q9UPR0	573	S	PLCL2	3.55491	0.849015
Q8NCF5	231	S	NFATC2IP	3.54188	0.725058
Q9NTI5	1367	T	PDS5B	3.53776	4.10135
O95544	64	S	NADK	3.53003	3.82753
Q9UNX3	30	M	RPL26L1	3.52898	1.12041
Q9UNX3	32	S	RPL26L1	3.52898	1.12041
O75140	1530	S	DEPDC5	3.52861	0.700715
Q9H6F5	47	S	CCDC86	3.52027	0.603869
Q6P1R3	54	S	MSANTD2	3.51309	0.346792
Q13561	6	Y	DCTN2	3.50682	1.05828
Q96TA1	605	S	NIBAN2	3.50351	0.604134
Q96DF8	394	M	ESS2	3.50319	0.574891
Q96DF8	391	S	ESS2	3.50319	0.574891
Q96DF8	395	S	ESS2	3.50319	0.574891
Q6T4P5	619	Y	PLPPR3	3.49981	0.610597
P25705	322	R	ATP5F1A	3.48518	0.802641
Q32P28	699	S	P3H1	3.48022	0.604505
Q15233	132	M	NONO	3.47941	0.656322
Q13501	349	S	SQSTM1	3.46981	0.484049
Q8NEZ4	89	S	KMT2C	3.46662	0.854698
Q86XL3	268	S	ANKLE2	3.46628	0.972222
Q15025	77	S	TNIP1	3.45897	2.15208
Q15025	79	S	TNIP1	3.45897	2.15208
Q53HL2	215	S	CDCA8	3.45444	0.495524
P25705	324	M	ATP5F1A	3.44991	0.79885
Q9H2G2	354	S	SLK	3.44588	0.377574
Q13153	204	S	PAK1	3.43283	0.864176
Q5U5X0	60	S	LYRM7	3.42508	0.837448
Q9Y6P5	313	S	SESN1	3.42491	0.699856
O43491	623	Y	EPB41L2	3.40644	1.10744
Q5TBA9	2365	S	FRY	3.40513	3.59396
P68366	292	T	TUBA4A	3.40188	0.397197
P18084	181	S	ITGB5	3.40176	0.848537
Q9BQG0	1161	T	MYBBP1A	3.39625	3.58149
Q9Y2D5	55	Y	AKAP2	3.39467	0.384725
Q149N8	37	S	SHPRH	3.39099	0.490114
P07910	74	M	HNRNPC	3.38905	0.826808
P33240	507	T	CSTF2	3.38868	0.552488
Q9H814	349	T	PHAX	3.38222	0.597549
Q9NQZ2	354	T	UTP3	3.37067	2.48584
Q14790	373	T	CASP8	3.36893	0.754036
Q9Y2D5	67	S	AKAP2	3.35653	0.379039
P51587	658	S	BRCA2	3.35018	0.573278
Q9H2P0	1081	T	ADNP	3.34222	0.362089
Q13596	25	S	SNX1	3.34136	3.03174
Q0VD83	815	S	APOBR	3.33768	0.619215
Q5M775	847	S	SPECC1	3.33741	1.10842
Q15366	31	S	PCBP2	3.33308	1.20018
Q15366	59	S	PCBP2	3.33308	1.20018
Q9NP71	368	S	MLXIPL	3.32754	0.607058
P16885	1245	Y	PLCG2	3.32597	0.727616
Q15366	27	S	PCBP2	3.29781	1.17519
Q9BW71	289	S	HIRIP3	3.29201	0.560431
P11586	490	S	MTHFD1	3.29123	0.742199
P28290	743	T	ITPRID2	3.28909	3.7836
Q14247	421	Y	CTTN	3.28864	0.742393
O60784	355	S	TOM1	3.28431	1.71588
Q9NWH9	557	M	SLTM	3.27481	2.54549
Q13671	337	S	RIN1	3.27413	0.537563
Q13671	336	T	RIN1	3.27413	0.537563
Q13459	715	M	MYO9B	3.27379	0.785566
P51991	158	M	HNRNPA3	3.27165	0.593473
Q9Y282	116	S	ERGIC3	3.26784	1.42295
Q6ZWK4	128	S	RHEX	3.26753	0.664132
Q6ZSR9	199	T		3.26708	0.49674
Q9HAV4	1137	S	XPO5	3.26254	1.11886
P18887	475	S	XRCC1	3.26069	0.497248
P06576	408	M	ATP5F1B	3.24595	0.43964
Q13459	716	S	MYO9B	3.23852	0.784186
P57060	170	T	RWDD2B	3.23396	0.696777
P07237	425	M	P4HB	3.23033	0.585177
Q9Y3T9	30	S	NOC2L	3.22839	0.583145
Q9Y3T9	32	S	NOC2L	3.22839	0.583145
Q9Y3T9	35	S	NOC2L	3.22839	0.583145
P14314	451	S	PRKCSH	3.22179	0.779486
Q92576	1722	S	PHF3	3.21122	0.386547
Q8NEF9	199	T	SRFBP1	3.20886	1.66568
Q9BQG0	1269	T	MYBBP1A	3.20565	2.88332
P04049	638	T	RAF1	3.20457	2.40864
P05114	8	S	HMGN1	3.20376	0.84938
Q9NQZ2	362	T	UTP3	3.18593	2.04048
O43914	85	T	TYROBP	3.1693	0.577894
P23246	33	S	SFPQ	3.16507	0.414855
P30043	82	S	BLVRB	3.16446	0.463158
P20700	353	M	LMNB1	3.16154	0.491695
Q13501	328	S	SQSTM1	3.15708	2.14773
P23327	119	S	HRC	3.15479	2.61331
Q9NTI5	1362	S	PDS5B	3.15399	3.87763
A6NIH7	119	S	UNC119B	3.15144	0.610277
P14625	622	M	HSP90B1	3.14598	1.26586
Q9NQZ2	365	S	UTP3	3.14141	1.80217
P52594	327	Y	AGFG1	3.13428	0.754667
P07437	75	S	TUBB	3.13324	1.89199
Q14204	4162	S	DYNC1H1	3.11933	1.10986
O14974	890	Y	PPP1R12A	3.11134	0.526915
O14974	894	S	PPP1R12A	3.11134	0.526915
Q13085	1272	T	ACACA	3.11114	0.348051
Q13573	30	R	SNW1	3.1087	0.577969
Q13573	32	T	SNW1	3.1087	0.577969
Q9UIG0	1468	S	BAZ1B	3.10185	2.80934
P52735	142	Y	VAV2	3.10182	0.571259
Q5VWN6	1261	K	TASOR2	3.10166	0.576627
Q5VWN6	1263	T	TASOR2	3.10166	0.576627
Q5MIZ7	695	S	PPP4R3B	3.09488	0.782803
Q96P16	139	T	RPRD1A	3.09378	0.498644
Q8IX19	42	T	MCEMP1	3.09101	2.71801
Q09666	5332	S	AHNAK	3.08655	0.656283
Q9UKK3	1338	S	PARP4	3.08409	0.626636
O43290	596	S	SART1	3.08391	2.21453
O43290	598	S	SART1	3.08391	2.21453
Q9NRA8	577	S	EIF4ENIF1	3.08185	0.369827
Q9HC35	144	S	EML4	3.08125	3.56382
P07900	104	T	HSP90AA1	3.08066	2.63272
P07900	109	T	HSP90AA1	3.08066	2.63272
P12956	325	R	XRCC6	3.06617	0.743834
Q09666	5851	S	AHNAK	3.06288	4.49535
Q9BXK5	50	S	BCL2L13	3.06081	0.612061
Q8WYL5	576	S	SSH1	3.05684	0.685071
Q8N201	1395	S	INTS1	3.05389	0.455271
Q68E01	517	M	INTS3	3.04982	0.3981
Q68E01	521	M	INTS3	3.04982	0.3981
Q8TCG1	527	S	CIP2A	3.0447	0.527057
P14317	134	S	HCLS1	3.04447	1.47316
Q15181	248	S	PPA1	3.04401	0.325306
Q96TA1	641	S	NIBAN2	3.0433	0.39259
Q5TBA9	2989	M	FRY	3.04196	1.06046
Q2M389	1162	S	WASHC4	3.04026	2.74351
P31751	126	S	AKT2	3.03776	0.523959
Q01831	883	S	XPC	3.03338	3.89785
Q01831	884	S	XPC	3.03338	3.89785
Q13586	575	S	STIM1	3.02282	0.725948
Q8N567	28	S	ZCCHC9	3.01658	0.94571
P22626	53	M	HNRNPA2B1	3.01348	0.594925
P22626	67	M	HNRNPA2B1	3.01348	0.594925
Q9UN86	160	R	G3BP2	3.01186	3.09373
Q9UN86	182	T	G3BP2	3.01186	3.09373
Q96TA1	646	S	NIBAN2	3.00803	0.390452
P52565	47	S	ARHGDIA	3.00456	0.667183
O96018	16	M	APBA3	3.00222	0.76642
O96018	11	S	APBA3	3.00222	0.76642
Q6UX73	62	M	C16orf89	2.99514	0.474412
P30048	239	T	PRDX3	2.9951	0.76709
Q7Z401	1256	S	DENND4A	2.98573	4.04454
P50570	742	S	DNM2	2.9832	1.33913
P22626	46	M	HNRNPA2B1	2.97821	0.59485
Q13428	1207	M	TCOF1	2.9715	0.488093
Q13428	1190	S	TCOF1	2.9715	0.488093
Q13428	1206	Y	TCOF1	2.9715	0.488093
P60709	34	S	ACTB	2.96898	0.799002
Q13123	453	M	IK	2.95987	0.513188
Q13123	445	Y	IK	2.95987	0.513188
Q13123	441	M	IK	2.95987	0.513188
Q13123	460	S	IK	2.95987	0.513188
P42167	360	S	TMPO	2.95795	0.415073
Q9Y3M8	133	S	STARD13	2.95493	3.48226
P62328	21	T	TMSB4X	2.94927	3.1055
Q8NDX5	766	M	PHC3	2.94225	0.572478
Q8NDX5	761	S	PHC3	2.94225	0.572478
P60709	33	S	ACTB	2.93371	0.779946
P52272	665	T	HNRNPM	2.92917	2.09191
O60496	402	Y	DOK2	2.92784	0.596189
O60496	400	T	DOK2	2.92784	0.596189
Q8N108	52	S	MIER1	2.92717	0.545422
P32119	112	S	PRDX2	2.927	0.450277
O95817	289	S	BAG3	2.92694	0.387221
Q9P2N5	447	T	RBM27	2.92274	3.19124
Q9P289	328	T	STK26	2.92197	0.55226
Q9NWH9	550	S	SLTM	2.91745	2.89799
Q9NWH9	551	S	SLTM	2.91745	2.89799
P60709	35	S	ACTB	2.91308	0.768843
P29966	170	S	MARCKS	2.91276	0.341643
Q8IX90	280	Y	SKA3	2.91092	0.605349
Q8IX90	281	T	SKA3	2.91092	0.605349
Q14247	417	S	CTTN	2.91036	0.751403
Q5SW79	724	S	CEP170	2.90165	0.776273
Q92618	849	S	ZNF516	2.90101	0.514516
P51114	69	S	FXR1	2.89839	0.708456
Q9Y490	99	T	TLN1	2.8981	1.10383
Q9UHW9	991	T	SLC12A6	2.8981	1.10383
Q6PJF5	117	S	RHBDF2	2.88408	0.718423
Q09666	5857	S	AHNAK	2.8816	0.559432
Q9UN19	137	S	DAPP1	2.88035	0.662191
P52272	204	S	HNRNPM	2.87875	2.48528
Q9Y3T9	15	T	NOC2L	2.87756	0.778761
Q8IX19	38	Y	MCEMP1	2.87291	3.49687
Q9BRJ2	250	K	MRPL45	2.86656	0.725366
Q9BRJ2	258	S	MRPL45	2.86656	0.725366
Q9UHW9	926	T	SLC12A6	2.86283	1.10856
Q9BXW6	465	S	OSBPL1A	2.85478	0.411808
Q9BXW6	481	S	OSBPL1A	2.85478	0.411808
Q9BXW6	477	Y	OSBPL1A	2.85478	0.411808
Q05519	456	S	SRSF11	2.85021	0.989574
Q9Y2X7	411	M	GIT1	2.84435	0.810272
O43747	366	M	AP1G1	2.84044	0.615427
Q9BYX2	915	S	TBC1D2	2.8375	3.24655
Q00839	554	T	HNRNPU	2.83512	3.89743
Q00839	590	T	HNRNPU	2.83512	3.89743
Q6ZPD9	125	T	DPY19L3	2.83512	3.89743
Q6ZRI6	466	S	C15orf39	2.83512	3.89743
Q6ZRI6	820	S	C15orf39	2.83512	3.89743
Q5SW79	667	S	CEP170	2.83227	0.560817
P12270	2116	T	TPR	2.82886	0.438812
P63313	34	T	TMSB10	2.82746	0.759014
Q9UJZ1	332	S	STOML2	2.82573	0.382888
Q9Y4H2	676	M	IRS2	2.82477	0.505249
Q9H0E3	851	M	SAP130	2.82104	0.784809
Q9H0E3	856	T	SAP130	2.82104	0.784809
O15511	19	Y	ARPC5	2.81907	0.56881
Q9NV70	490	S	EXOC1	2.81165	0.440353
Q9HB20	236	S	PLEKHA3	2.81011	0.572558
O43290	348	S	SART1	2.80678	0.633984
Q8IYJ3	216	S	SYTL1	2.80502	0.419989
Q9BYX2	920	S	TBC1D2	2.80223	3.11947
P52948	1462	Y	NUP98	2.8009	0.760074
P52948	1465	S	NUP98	2.8009	0.760074
Q08AD1	469	T	CAMSAP2	2.80033	0.598185
O00423	57	S	EML1	2.79933	0.676152
Q15366	160	K	PCBP2	2.79249	1.28451
Q9Y4H2	672	S	IRS2	2.7895	0.493928
O00116	68	T	AGPS	2.78273	2.91163
Q99973	397	S	TEP1	2.78027	0.508086
Q6UUV7	375	S	CRTC3	2.77647	0.807313
Q13451	448	M	FKBP5	2.77489	1.74444
Q9Y5S2	1690	S	CDC42BPB	2.77074	0.486843
Q8WUM4	718	S	PDCD6IP	2.77057	0.449249
O75153	648	S	CLUH	2.76651	0.495684
Q7KZI7	619	S	MARK2	2.76566	0.560315
Q15366	169	T	PCBP2	2.75721	1.24304
Q8NF50	1245	S	DOCK8	2.75712	2.58615
P29317	771	T	EPHA2	2.74802	0.528317
Q8NFC6	484	S	BOD1L1	2.74718	0.872999
O15357	1135	Y	INPPL1	2.74497	0.44897
O15357	1131	S	INPPL1	2.74497	0.44897
Q04917	145	S	YWHAH	2.74369	0.619103
P33241	204	S	LSP1	2.74174	2.906
Q13451	443	T	FKBP5	2.73962	1.77609
Q9H307	66	S	PNN	2.73417	0.533292
P17252	497	T	PRKCA	2.73064	2.84538
P17252	500	T	PRKCA	2.73064	2.84538
P17252	514	T	PRKCA	2.73064	2.84538
P49321	745	S	NASP	2.72648	0.470557
Q13442	15	R	PDAP1	2.72392	0.487538
Q13442	17	Y	PDAP1	2.72392	0.487538
Q9BYW2	1068	S	SETD2	2.72173	0.655092
Q92547	888	S	TOPBP1	2.72128	2.91145
Q96C57	175	S	CUSTOS	2.7178	3.46259
Q8IZQ1	2490	S	WDFY3	2.70935	0.599699
Q92625	460	T	ANKS1A	2.70897	0.599705
P62328	34	T	TMSB4X	2.70723	2.66344
P04040	511	T	CAT	2.70423	2.19192
P50747	133	Y	HLCS	2.70055	0.423743
P50747	124	S	HLCS	2.70055	0.423743
Q96SB3	190	S	PPP1R9B	2.70007	1.69659
O75907	12	T	DGAT1	2.69995	0.491411
Q6PIW4	231	S	FIGNL1	2.69793	0.799098
Q9Y4H2	675	Y	IRS2	2.69362	0.620343
Q6ZQN7	15	S	SLCO4C1	2.68886	2.34078
Q15366	166	M	PCBP2	2.68436	1.13447
P13010	258	S	XRCC5	2.67707	1.89668
Q6PKG0	699	Y	LARP1	2.65672	0.517373
Q09666	5836	Y	AHNAK	2.65627	3.68457
P38646	107	R	HSPA9	2.65424	3.14396
Q16630	407	T	CPSF6	2.65227	0.67326
P07948	13	S	LYN	2.64828	2.85165
Q8WWM7	349	Y	ATXN2L	2.6482	0.500461
Q96L91	23	S	EP400	2.64231	0.621654
Q96L91	55	S	EP400	2.64231	0.621654
Q9NQ88	37	K	TIGAR	2.64163	2.9125
Q96CX2	200	S	KCTD12	2.64048	0.43446
Q96CX2	204	S	KCTD12	2.64048	0.43446
Q9BRS2	466	Y	RIOK1	2.63925	0.621733
Q9BRS2	468	T	RIOK1	2.63925	0.621733
Q7Z401	1250	S	DENND4A	2.63444	3.38337
Q13422	427	S	IKZF1	2.63113	0.651454
P20700	534	S	LMNB1	2.6289	3.18116
A0FGR8	704	S	ESYT2	2.62436	0.396514
A0FGR8	705	T	ESYT2	2.62436	0.396514
Q9UKJ3	1035	S	GPATCH8	2.62216	0.670191
Q9H2M9	818	S	RAB3GAP2	2.61893	0.55044
Q6IBW4	251	M	NCAPH2	2.61698	0.31439
Q13330	578	T	MTA1	2.60722	2.22805
P07195	234	M	LDHB	2.60625	0.349907
Q15366	171	S	PCBP2	2.60555	1.02699
P26038	526	T	MSN	2.60217	0.811406
O75792	17	S	RNASEH2A	2.5988	0.461401
Q93008	1599	M	USP9X	2.59301	1.14419
Q9Y580	111	S	RBM7	2.59143	0.279241
O95819	805	S	MAP4K4	2.58949	3.42185
Q02224	2651	S	CENPE	2.58611	0.813584
Q01082	2337	T	SPTBN1	2.58322	3.43416
O60749	277	S	SNX2	2.58072	2.59342
Q9NYL2	633	S	MAP3K20	2.57764	3.59799
P62081	174	S	RPS7	2.57213	0.602136
Q13148	183	S	TARDBP	2.57091	0.815677
Q6WKZ4	202	S	RAB11FIP1	2.57036	2.0653
P80723	219	S	BASP1	2.56952	2.05827
Q96T23	1359	S	RSF1	2.56905	2.8686
Q96T23	1375	S	RSF1	2.56905	2.8686
Q9H4L7	39	S	SMARCAD1	2.56482	0.471418
P55884	154	S	EIF3B	2.56295	0.433018
P55884	164	S	EIF3B	2.56295	0.433018
Q93008	1591	T	USP9X	2.55774	1.09597
Q68DQ2	395	S	CRYBG3	2.55737	0.45203
Q8NFC6	481	Y	BOD1L1	2.55501	0.856501
Q53ET0	169	T	CRTC2	2.55226	0.430693
P62328	31	S	TMSB4X	2.5444	3.13359
P52701	216	T	MSH6	2.54269	0.335136
P52701	214	Y	MSH6	2.54269	0.335136
O43164	253	S	PJA2	2.53927	0.483826
P15336	314	S	ATF2	2.53769	2.73836
Q03164	516	S	KMT2A	2.53248	2.52721
Q13501	326	M	SQSTM1	2.52738	2.65939
Q9UPT5	280	K	EXOC7	2.52426	0.365763
Q9UPT5	283	S	EXOC7	2.52426	0.365763
Q9Y3R5	681	S	DOP1B	2.52358	0.822402
Q9H2Y7	1315	S	ZNF106	2.51997	2.47482
Q9UN19	139	Y	DAPP1	2.51781	0.566877
P49790	172	S	NUP153	2.51736	2.44167
Q96AP0	435	S	ACD	2.5159	0.399487
Q96AP0	422	T	ACD	2.5159	0.399487
Q09666	3485	S	AHNAK	2.51361	0.629983
Q09666	446	S	AHNAK	2.51361	0.629983
Q9BRD0	18	S	BUD13	2.51356	0.603237
P46937	371	S	YAP1	2.51135	0.603279
P23528	85	Y	CFL1	2.51096	1.44101
Q92890	299	S	UFD1	2.50661	2.87901
P57737	804	R	CORO7	2.49645	2.48125
P57737	806	S	CORO7	2.49645	2.48125
Q09666	4993	S	AHNAK	2.49147	0.625762
P52948	1022	T	NUP98	2.48727	0.602912
P46821	1963	T	MAP1B	2.4871	0.625887
Q7Z3K3	1197	S	POGZ	2.48691	0.625892
Q6WKZ4	184	S	RAB11FIP1	2.48132	3.38386
P23528	70	T	CFL1	2.47591	2.28018
Q5TBA9	2415	S	FRY	2.47589	1.6187
O00165	189	S	HAX1	2.4755	2.42845
O00165	181	T	HAX1	2.4755	2.42845
P55265	629	S	ADAR	2.47548	0.595369
P49023	88	Y	PXN	2.46643	0.830964
Q14493	182	S	SLBP	2.46463	1.77985
Q00839	260	Y	HNRNPU	2.45472	2.19088
Q92841	64	S	DDX17	2.45038	0.626951
P61956	27	S	SUMO2	2.44848	3.52275
P49792	1833	S	RANBP2	2.447	2.05991
P19634	708	Y	SLC9A1	2.44322	0.378806
Q14242	362	M	SELPLG	2.44155	1.49906
P26599	127	Y	PTBP1	2.42866	0.536974
P17252	504	Y	PRKCA	2.42719	2.5275
P17252	507	Y	PRKCA	2.42719	2.5275
P17252	521	Y	PRKCA	2.42719	2.5275
O14974	496	Y	PPP1R12A	2.41885	0.605098
Q8NEZ4	4267	S	KMT2C	2.41472	0.328397
Q9BXF6	174	S	RAB11FIP5	2.41388	0.528231
P61956	28	S	SUMO2	2.41321	3.4063
P61073	319	S	CXCR4	2.40833	1.09485
Q14242	357	Y	SELPLG	2.40628	1.43351
Q6W0C5	87	T	DPPA3	2.3952	0.437193
P22626	145	T	HNRNPA2B1	2.39506	3.40565
Q9NQG6	59	S	MIEF1	2.39348	0.44505
Q8IW35	669	T	CEP97	2.39346	0.467082
Q7Z6Z7	3752	S	HUWE1	2.39156	1.37057
Q32MZ4	603	S	LRRFIP1	2.38645	0.605759
Q8N9T8	280	S	KRI1	2.38475	1.31213
Q8N9T8	281	S	KRI1	2.38475	1.31213
Q01518	437	M	CAP1	2.38344	0.327503
Q9UIF9	1050	T	BAZ2A	2.37897	0.845094
Q8WW12	119	S	PCNP	2.37833	1.30717
P17252	501	T	PRKCA	2.37495	2.5547
P17252	504	T	PRKCA	2.37495	2.5547
P17252	518	T	PRKCA	2.37495	2.5547
Q9UBW7	156	S	ZMYM2	2.37402	0.401017
Q9Y5K6	80	S	CD2AP	2.3708	0.455222
Q8TB24	847	R	RIN3	2.36705	0.629461
Q8TB24	850	S	RIN3	2.36705	0.629461
Q9BQ39	74	T	DDX50	2.35117	0.30366
O14497	304	S	ARID1A	2.34994	0.272119
Q9Y4W2	606	M	LAS1L	2.34943	1.66377
O95104	1132	S	SCAF4	2.34916	0.606535
O95104	1139	S	SCAF4	2.34916	0.606535
P17480	23	S	UBTF	2.34877	1.62674
Q6PJT7	390	S	ZC3H14	2.34364	0.418919
Q8WYP5	528	S	AHCTF1	2.34273	0.590326
P06576	339	M	ATP5F1B	2.34098	0.851655
P06576	342	M	ATP5F1B	2.34098	0.851655
P36915	51	S	GNL1	2.33769	2.65312
P36915	50	T	GNL1	2.33769	2.65312
P62701	237	S	RPS4X	2.33238	0.799697
P50991	272	M	CCT4	2.3319	0.776469
Q69YN4	1273	S	VIRMA	2.33183	0.410627
O95628	335	S	CNOT4	2.32979	0.325685
P26599	90	M	PTBP1	2.32946	0.344943
O75410	347	S	TACC1	2.32945	3.23259
Q9UIQ6	72	S	LNPEP	2.32634	0.854257
Q5VUA4	1614	S	ZNF318	2.32293	0.367685
Q5T200	1364	S	ZC3H13	2.3172	3.49181
O95544	46	S	NADK	2.31704	0.419017
O95544	48	S	NADK	2.31704	0.419017
Q9Y4W2	612	S	LAS1L	2.31416	1.62454
P42224	532	S	STAT1	2.30884	0.491795
Q8N163	124	S	CCAR2	2.30742	2.17863
Q8WW12	53	S	PCNP	2.30724	2.59102
Q13547	409	S	HDAC1	2.3057	0.376925
Q8NCF5	364	S	NFATC2IP	2.30414	0.383781
Q15365	166	M	PCBP1	2.30092	1.81168
P31749	124	S	AKT1	2.29975	0.743001
P06734	89	S	FCER2	2.29964	0.261199
O43143	13	Y	DHX15	2.29824	0.607623
Q6KC79	2658	S	NIPBL	2.29757	2.72064
P50616	204	T	TOB1	2.29385	1.68295
Q7KZF4	118	T	SND1	2.28948	0.497671
P27986	608	S	PIK3R1	2.28766	0.607853
Q9Y624	284	S	F11R	2.28737	0.504175
Q4KMP7	648	R	TBC1D10B	2.28403	1.20628
Q13428	1386	S	TCOF1	2.27911	3.44374
Q96TA1	603	S	NIBAN2	2.27908	0.291254
Q13596	365	S	SNX1	2.27778	0.538028
Q13596	368	S	SNX1	2.27778	0.538028
P08670	56	S	VIM	2.27297	1.59613
Q96QH2	296	T	PRAM1	2.26626	1.8639
Q15365	169	T	PCBP1	2.26565	1.79891
P08670	55	S	VIM	2.26399	1.59714
Q5T4S7	1647	S	UBR4	2.2627	1.48093
Q15819	88	M	UBE2V2	2.26193	1.67293
Q13263	223	S	TRIM28	2.25928	2.25272
Q92625	834	Y	ANKS1A	2.25529	0.345106
Q92625	828	S	ANKS1A	2.25529	0.345106
P54105	222	T	CLNS1A	2.25429	0.608587
Q12888	1474	S	TP53BP1	2.25342	2.5286
P38646	650	M	HSPA9	2.24793	0.452893
P00367	69	M	GLUD1	2.24488	0.608267
Q9BUL5	74	S	PHF23	2.24485	0.304263
Q09666	204	T	AHNAK	2.24445	0.608807
Q5JSH3	563	S	WDR44	2.24118	1.95696
P55884	152	S	EIF3B	2.23726	0.368091
P08631	51	Y	HCK	2.23579	0.321595
P08631	40	T	HCK	2.23579	0.321595
P35658	977	Y	NUP214	2.2357	0.414322
P46940	172	Y	IQGAP1	2.23265	0.400648
P08670	53	Y	VIM	2.22872	1.51624
Q9H3N1	257	T	TMX1	2.22751	0.609188
O95197	313	R	RTN3	2.22698	0.262222
O95197	318	T	RTN3	2.22698	0.262222
Q15819	97	M	UBE2V2	2.22666	1.63442
O75312	448	T	ZPR1	2.22597	0.357876
Q8WUB8	59	T	PHF10	2.22464	0.634076
Q8N103	714	S	TAGAP	2.21792	0.292845
Q13501	311	M	SQSTM1	2.21786	1.25338
Q09666	715	Y	AHNAK	2.21506	0.60947
P51798	61	S	CLCN7	2.21152	0.30692
Q9NZ09	192	M	UBAP1	2.20793	0.540372
Q4KMP7	656	S	TBC1D10B	2.20513	1.12663
Q4KMP7	657	S	TBC1D10B	2.20513	1.12663
P22392	75	M	NME2	2.20356	0.411452
Q13501	266	S	SQSTM1	2.19512	3.06353
P63173	41	Y	RPL38	2.19103	0.635229
P06733	254	S	ENO1	2.18953	0.474471
Q7KZI7	483	S	MARK2	2.1882	0.437794
Q96MW1	156	M	CCDC43	2.1879	2.28938
P06748	260	S	NPM1	2.18166	0.324239
Q5JSH3	554	Y	WDR44	2.17528	3.14903
Q5JSH3	565	S	WDR44	2.17528	3.14903
P22392	90	M	NME2	2.16829	0.403285
P78527	3215	S	PRKDC	2.16724	0.636061
P07814	434	S	EPRS1	2.16546	0.426106
Q13162	212	R	PRDX4	2.16508	0.610623
Q14566	762	S	MCM6	2.16417	1.68785
Q7L7X3	9	S	TAOK1	2.16381	0.420431
P98171	901	S	ARHGAP4	2.1575	0.292903
P50991	260	M	CCT4	2.15126	0.784387
P50479	115	T	PDLIM4	2.14671	0.370396
P21730	327	S	C5AR1	2.14584	0.890155
Q9BUJ2	113	T	HNRNPUL1	2.14563	0.611081
Q07020	62	S	RPL18	2.14559	0.611081
Q14690	1317	S	PDCD11	2.14514	2.04254
P54578	299	T	USP14	2.14303	1.28566
Q5QJE6	110	R	DNTTIP2	2.14192	2.37722
Q5QJE6	117	S	DNTTIP2	2.14192	2.37722
Q86VP6	311	Y	CAND1	2.14192	0.611168
Q86VP6	313	Y	CAND1	2.14192	0.611168
P31943	21	S	HNRNPH1	2.14039	2.70564
O95249	141	S	GOSR1	2.13888	0.500051
P58215	39	S	LOXL3	2.13498	0.456683
P78527	3436	S	PRKDC	2.13253	2.23012
O94915	84	R	FRYL	2.13185	0.624017
Q13501	294	S	SQSTM1	2.13106	1.16594
Q9UJ41	307	R	RABGEF1	2.13028	0.455668
Q9UJ41	309	T	RABGEF1	2.13028	0.455668
Q86VM9	46	S	ZC3H18	2.1301	1.36176
Q8WTT2	115	S	NOC3L	2.12971	0.390264
Q15084	428	S	PDIA6	2.12772	0.832955
P62736	49	M	ACTA2	2.12749	1.62808
P62736	55	Y	ACTA2	2.12749	1.62808
P29083	61	S	GTF2E1	2.11824	2.74217
Q8NCF5	314	S	NFATC2IP	2.11054	0.507191
P50991	79	K	CCT4	2.10858	0.611966
P50991	81	M	CCT4	2.10858	0.611966
P19878	315	S	NCF2	2.10776	1.7074
Q7Z422	51	S	SZRD1	2.10557	2.78004
Q8N594	170	T	MPND	2.10325	2.2292
Q8N594	173	T	MPND	2.10325	2.2292
Q13501	291	S	SQSTM1	2.10154	1.05408
Q15046	556	M	KARS1	2.09997	0.282937
P51114	587	S	FXR1	2.09629	0.334135
P48634	1219	S	PRRC2A	2.09526	1.99663
Q13451	13	S	FKBP5	2.09335	2.10967
Q9BUJ2	111	Y	HNRNPUL1	2.08972	0.611595
O43491	583	S	EPB41L2	2.08606	0.580245
Q562R1	47	M	ACTBL2	2.08533	1.31767
Q13428	1378	S	TCOF1	2.08332	2.52695
Q14160	1448	S	SCRIB	2.07943	0.639244
Q9BUJ2	106	R	HNRNPUL1	2.07508	0.611687
O94819	508	S	KBTBD11	2.07248	2.79791
O00170	48	T	AIP	2.07053	2.78432
Q6ZS17	20	S	RIPOR1	2.06931	1.76382
P13639	226	K	EEF2	2.05861	0.613191
P13639	231	M	EEF2	2.05861	0.613191
P78527	3013	Y	PRKDC	2.05837	2.23482
Q2M389	1157	S	WASHC4	2.05159	2.43409
Q32MZ4	597	Y	LRRFIP1	2.0505	0.613393
Q562R1	49	M	ACTBL2	2.05006	1.33435
P62910	90	M	RPL32	2.04774	0.613461
Q6NW29	28	S	RWDD4	2.04458	2.00139
P25098	506	Y	GRK2	2.04391	0.613557
Q9Y6X9	615	S	MORC2	2.04312	2.40076
P37198	420	T	NUP62	2.04237	0.640642
P23921	559	S	RRM1	2.03852	0.415731
Q12802	1884	T	AKAP13	2.03344	1.45252
P12268	122	S	IMPDH2	2.03218	2.11247
O43399	149	S	TPD52L2	2.0286	0.641169
Q7Z2W4	640	S	ZC3HAV1	2.02226	2.54922
P23588	219	S	EIF4B	2.01761	0.61422
O60238	166	S	BNIP3L	2.01721	0.37735
Q13501	318	S	SQSTM1	2.01711	2.51635
Q15149	4652	M	PLEC	2.01464	0.825298
Q15149	4653	T	PLEC	2.01464	0.825298
Q9P1Y6	991	S	PHRF1	2.01274	1.92417
P23528	160	S	CFL1	2.01245	0.50468
O60784	359	S	TOM1	2.01101	0.451147
Q12800	353	S	TFCP2	2.00179	0.642211
Q7Z2Z1	292	S	TICRR	1.99806	0.227645
Q9UBW7	297	K	ZMYM2	1.99555	1.26244
Q9UBW7	303	S	ZMYM2	1.99555	1.26244
O14966	182	M	RAB29	1.99271	2.35924
Q14683	956	S	SMC1A	1.98876	0.614959
Q86UP2	77	S	KTN1	1.98771	0.614986
P25205	255	T	MCM3	1.98669	0.327075
P78356	319	S	PIP4K2B	1.98404	1.88453
P36578	266	T	RPL4	1.98182	1.53732
Q7Z2Z1	290	Y	TICRR	1.98032	0.224385
Q12982	114	S	BNIP2	1.97754	0.255465
Q9Y3I0	300	S	RTCB	1.96844	2.94801
Q9BXP5	540	S	SRRT	1.96094	0.615681
O14966	177	S	RAB29	1.95744	2.2716
Q9UPN3	2017	R	MACF1	1.95464	2.88236
Q9UPN3	2020	T	MACF1	1.95464	2.88236
Q96AX9	312	S	MIB2	1.95411	0.779694
P46087	784	T	NOP2	1.95025	3.28953
Q9UKV3	478	S	ACIN1	1.94909	2.00528
Q9UKV3	481	S	ACIN1	1.94909	2.00528
Q96G46	236	S	DUS3L	1.94775	1.17253
Q15650	280	T	TRIP4	1.94398	0.313133
Q9Y6M1	6	Y	IGF2BP2	1.94374	2.8316
P09769	412	Y	FGR	1.94304	1.27248
Q13586	512	S	STIM1	1.93721	3.12224
P68371	33	T	TUBB4B	1.93178	0.616048
Q01804	284	Y	OTUD4	1.93116	0.42141
Q9Y6E0	166	T	STK24	1.92042	2.37174
Q9Y6E0	170	T	STK24	1.92042	2.37174
Q9Y6E0	182	T	STK24	1.92042	2.37174
Q9Y6G9	513	T	DYNC1LI1	1.91973	0.747248
Q9Y3S2	296	S	ZNF330	1.91702	1.75543
Q9Y2S7	288	S	POLDIP2	1.91702	2.09086
P85037	119	R	FOXK1	1.91683	0.616848
P85037	122	S	FOXK1	1.91683	0.616848
P23396	242	T	RPS3	1.91391	1.18909
Q13501	269	T	SQSTM1	1.91204	2.85792
Q96Q42	464	S	ALS2	1.91174	2.33671
Q13501	272	S	SQSTM1	1.91171	2.77898
O43290	591	S	SART1	1.91075	2.25729
P51659	319	T	HSD17B4	1.90709	1.58686
Q9Y6M1	11	S	IGF2BP2	1.90558	2.9225
Q13435	309	S	SF3B2	1.90547	1.02523
O75995	318	T	SASH3	1.90475	1.88978
P35658	991	S	NUP214	1.90407	0.33762
O95758	452	S	PTBP3	1.89653	2.24693
Q04323	200	S	UBXN1	1.89496	0.199807
Q96EN8	528	S	MOCOS	1.89126	0.237586
Q09666	5790	S	AHNAK	1.89075	1.99834
P08240	473	S	SRPRA	1.89046	0.289733
Q9H307	97	R	PNN	1.8872	2.70709
P37802	190	T	TAGLN2	1.88421	0.617358
P11940	103	S	PABPC1	1.88273	0.411318
P68104	430	R	EEF1A1	1.88204	0.623573
P49736	90	Y	MCM2	1.88201	0.531169
O75643	198	T	SNRNP200	1.87798	1.30875
Q9NYV4	383	S	CDK12	1.87755	1.85106
Q9NYV4	385	S	CDK12	1.87755	1.85106
Q9UEY8	683	S	ADD3	1.87201	2.75189
Q05655	130	S	PRKCD	1.86811	0.2907
P07910	299	S	HNRNPC	1.8652	1.25068
O95544	50	S	NADK	1.86378	3.16416
P26373	77	S	RPL13	1.86358	1.55614
O14976	815	S	GAK	1.86204	0.213362
Q8IV53	596	S	DENND1C	1.86103	0.965681
Q15366	107	S	PCBP2	1.85976	1.21724
Q15366	139	S	PCBP2	1.85976	1.21724
P35658	1001	T	NUP214	1.85838	2.33622
Q96A49	277	S	SYAP1	1.85763	2.13821
O43237	185	M	DYNC1LI2	1.85349	0.293075
Q9H307	100	S	PNN	1.85193	2.5603
P78527	4026	S	PRKDC	1.85082	1.2408
P11940	96	S	PABPC1	1.84746	0.397484
Q3YEC7	726	Y	RABL6	1.84576	0.364297
Q96A65	247	Y	EXOC4	1.84079	0.618919
Q96A65	248	S	EXOC4	1.84079	0.618919
O15541	85	S	RNF113A	1.83887	2.37627
P40121	306	R	CAPG	1.83861	2.10008
O60271	217	T	SPAG9	1.83785	1.77883
Q6PL18	1245	T	ATAD2	1.83372	0.264118
Q9P265	104	T	DIP2B	1.82267	2.64367
Q69YQ0	392	S	SPECC1L	1.82092	2.80348
Q7L591	483	S	DOK3	1.8192	1.81909
P78527	673	T	PRKDC	1.8192	1.81909
O60315	162	S	ZEB2	1.81331	2.3762
P10644	77	S	PRKAR1A	1.80678	2.64957
Q96HC4	492	S	PDLIM5	1.80563	0.650368
Q9NYH9	288	T	UTP6	1.80085	2.76966
P49815	407	Y	TSC2	1.7987	0.620096
Q9BZL4	407	S	PPP1R12C	1.79846	0.620103
O75995	320	S	SASH3	1.79745	1.90862
A6NHR9	293	S	SMCHD1	1.79608	2.28388
Q9NR31	139	T	SAR1A	1.7944	0.620218
P07910	306	S	HNRNPC	1.79413	1.26254
Q96B97	447	S	SH3KBP1	1.78191	1.33887
Q9H2J4	51	M	PDCL3	1.77635	0.636125
Q9P270	413	S	SLAIN2	1.77418	1.96214
Q5JTD0	547	T	TJAP1	1.77336	2.40874
O75554	222	S	WBP4	1.76969	2.17086
O75410	153	S	TACC1	1.76752	0.620982
Q9Y2J4	45	T	AMOTL2	1.76747	0.257927
P62807	60	M	H2BC4	1.76641	1.73353
Q8IYB3	234	S	SRRM1	1.76606	1.26648
Q8IVF2	593	S	AHNAK2	1.76564	0.652146
Q14683	947	M	SMC1A	1.76111	1.19862
Q14683	951	S	SMC1A	1.76111	1.19862
Q08211	449	S	DHX9	1.75906	2.25334
Q13501	28	S	SQSTM1	1.75323	2.59459
Q16643	597	Y	DBN1	1.75165	0.307327
Q16643	591	T	DBN1	1.75165	0.307327
P25205	518	M	MCM3	1.74882	0.283686
Q9H7D0	1766	S	DOCK5	1.74671	0.299398
Q6ZRP7	570	T	QSOX2	1.74472	0.282581
Q96JB3	206	S	HIC2	1.74412	0.662481
Q8WWI1	803	M	LMO7	1.74247	0.999461
Q71U36	334	T	TUBA1A	1.74129	3.05598
Q9H2J4	52	T	PDCL3	1.74107	0.621637
Q6JBY9	370	K	RCSD1	1.73738	0.193274
Q6JBY9	382	S	RCSD1	1.73738	0.193274
Q562E7	1135	S	WDR81	1.73553	1.99623
P00558	251	M	PGK1	1.73233	0.271502
Q6NYC8	175	S	PPP1R18	1.7265	1.01265
Q15424	188	T	SAFB	1.72582	0.929256
Q96T37	175	S	RBM15	1.72551	2.64358
P40306	230	S	PSMB10	1.72431	1.51427
P46940	185	M	IQGAP1	1.71836	0.245594
P49327	1407	T	FASN	1.71522	2.10466
Q14160	1566	S	SCRIB	1.71451	0.287294
P09429	132	M	HMGB1	1.71377	0.630011
P07737	114	M	PFN1	1.71374	0.506637
P25205	522	S	MCM3	1.71355	0.276333
P62807	63	M	H2BC4	1.71051	1.6588
Q5H9R7	304	S	PPP6R3	1.70725	2.89812
Q02880	1424	S	TOP2B	1.70389	1.49088
Q7Z4H3	3	S	HDDC2	1.70269	1.26207
Q86TI0	262	S	TBC1D1	1.69709	0.72867
Q9UIQ6	63	M	LNPEP	1.69658	0.339077
P05387	64	S	RPLP2	1.69576	2.35448
Q16555	507	S	DPYSL2	1.6956	2.30166
O75533	341	T	SF3B1	1.69171	0.192273
O75995	316	Y	SASH3	1.69076	1.75846
Q6QNY0	65	S	BLOC1S3	1.68997	2.6965
Q6QNY0	63	T	BLOC1S3	1.68997	2.6965
Q96L21	136	M	RPL10L	1.68793	0.6231
Q96L21	137	S	RPL10L	1.68793	0.6231
Q9H7N4	495	R	SCAF1	1.68552	2.05122
Q9H7N4	498	S	SCAF1	1.68552	2.05122
Q9H7N4	500	S	SCAF1	1.68552	2.05122
P12956	560	S	XRCC6	1.68021	2.72316
Q14C86	748	S	GAPVD1	1.67961	2.12302
P52594	338	S	AGFG1	1.67843	0.976306
Q9Y2X7	410	S	GIT1	1.67765	1.34329
P25705	51	M	ATP5F1A	1.67723	0.254584
P04632	59	M	CAPNS1	1.67642	0.778791
Q09666	5839	T	AHNAK	1.67596	2.61556
Q9NXH8	105	T	TOR4A	1.67412	1.98717
Q9UKV3	482	S	ACIN1	1.67167	1.67555
P53814	299	S	SMTN	1.66777	0.656651
Q02750	226	T	MAP2K1	1.66731	1.32522
Q02750	230	T	MAP2K1	1.66731	1.32522
Q6IN85	110	T	PPP4R3A	1.66679	0.749394
P21359	2188	S	NF1	1.66356	0.624002
O00116	65	S	AGPS	1.66161	2.43158
P55795	21	S	HNRNPH2	1.66104	2.23355
Q16827	865	S	PTPRO	1.65935	1.71701
P61978	379	S	HNRNPK	1.65815	2.05983
Q15365	111	S	PCBP1	1.65559	1.21736
Q12802	1876	S	AKAP13	1.652	2.03324
Q9UJX5	777	S	ANAPC4	1.65042	2.52695
P40227	250	Y	CCT6A	1.64889	0.201695
Q5JUK3	655	M	KCNT1	1.64622	0.406021
Q9Y572	227	S	RIPK3	1.64586	1.35719
O95972	66	S	BMP15	1.64493	0.305316
O75367	170	S	MACROH2A1	1.6439	2.67785
B7ZW38	240	S	HNRNPCL3	1.64352	0.322312
Q00839	286	T	HNRNPU	1.63862	1.36371
Q32MZ4	107	T	LRRFIP1	1.63482	2.23084
Q9NUL7	524	S	DDX28	1.63431	0.36013
Q9H2Y7	1372	T	ZNF106	1.63025	2.67323
Q8NCD3	473	S	HJURP	1.62763	1.53327
Q13501	278	T	SQSTM1	1.62656	2.32991
O95104	1130	T	SCAF4	1.62402	1.13919
Q14C86	775	S	GAPVD1	1.62292	1.81335
Q14C86	774	T	GAPVD1	1.62292	1.81335
Q9P1Y6	959	T	PHRF1	1.62181	1.595
Q8NF50	1240	Y	DOCK8	1.61917	2.17849
Q13263	460	S	TRIM28	1.61913	0.877896
Q0VD83	558	M	APOBR	1.61873	1.32548
Q0VD83	563	T	APOBR	1.61873	1.32548
P24844	39	M	MYL9	1.61748	1.69146
Q8IYH5	90	S	ZZZ3	1.61623	1.15477
Q9NZB2	435	S	FAM120A	1.6156	0.201285
Q96EV8	316	S	DTNBP1	1.61508	1.76727
O95905	503	S	ECD	1.61368	2.10461
O95905	505	S	ECD	1.61368	2.10461
O95905	518	S	ECD	1.61368	2.10461
Q5JUK3	650	M	KCNT1	1.61095	0.390459
Q5JUK3	645	S	KCNT1	1.61095	0.390459
Q5JUK3	674	S	KCNT1	1.61095	0.390459
Q09666	836	Y	AHNAK	1.61047	0.625576
P84077	147	S	ARF1	1.60966	0.296245
Q15424	343	S	SAFB	1.6081	1.7753
Q15424	344	S	SAFB	1.6081	1.7753
Q15424	306	T	SAFB	1.6081	1.7753
Q15424	307	T	SAFB	1.6081	1.7753
Q92797	501	S	SYMPK	1.60581	1.28352
Q8NDX5	315	S	PHC3	1.60412	1.30631
Q9Y6D6	290	S	ARFGEF1	1.60204	0.281676
Q8TCU6	1208	M	PREX1	1.60069	1.72177
Q92785	142	S	DPF2	1.59642	2.15839
Q96MW1	135	Y	CCDC43	1.59535	1.93638
Q9Y4H2	814	Y	IRS2	1.59121	0.191155
Q9Y4H2	820	S	IRS2	1.59121	0.191155
P52566	44	S	ARHGDIB	1.58979	1.54306
Q9NPI6	176	S	DCP1A	1.58969	0.191161
Q09666	218	T	AHNAK	1.58845	2.30074
E9PAV3	174	T	NACA	1.58608	2.3239
E9PAV3	2037	T	NACA	1.58608	2.3239
Q8N9T8	148	T	KRI1	1.5854	1.72274
Q96MW1	151	S	CCDC43	1.58285	2.26415
Q9P265	98	Y	DIP2B	1.58252	2.05741
P24844	40	M	MYL9	1.58221	1.60251
Q15717	318	S	ELAVL1	1.58109	1.64838
Q13884	87	S	SNTB1	1.57505	2.60799
Q969E4	65	S	TCEAL3	1.57105	1.74946
Q15942	150	S	ZYX	1.57076	1.65396
Q15942	142	S	ZYX	1.56871	1.65276
P15056	750	S	BRAF	1.56818	1.20662
Q9UBW5	268	T	BIN2	1.56784	2.37965
Q9Y6D6	296	T	ARFGEF1	1.56677	0.27479
Q99618	209	S	CDCA3	1.56615	0.626888
Q13895	414	S	BYSL	1.56048	2.42615
Q9NZB2	452	Y	FAM120A	1.5597	0.193209
O15541	84	S	RNF113A	1.5579	1.85536
Q9BVC5	189	S	C2orf49	1.55667	1.8202
Q9BVC5	197	T	C2orf49	1.55667	1.8202
Q96FW1	16	S	OTUB1	1.55497	0.450273
Q14671	224	Y	PUM1	1.55458	1.49704
Q14671	212	S	PUM1	1.55458	1.49704
Q86WN1	435	S	FCHSD1	1.55395	1.56982
P12956	222	S	XRCC6	1.55305	1.6076
P78347	620	S	GTF2I	1.55072	0.401483
Q8N201	495	S	INTS1	1.55016	2.7342
Q96BQ1	4	S	FAM3D	1.55016	2.7342
P46779	115	S	RPL28	1.55016	2.7342
Q9NSI6	1922	T	BRWD1	1.55016	2.7342
Q13330	449	S	MTA1	1.54751	0.235882
P61978	121	S	HNRNPK	1.54666	0.7774
Q99759	340	S	MAP3K3	1.54587	2.44362
Q15233	384	M	NONO	1.54521	0.202164
Q15233	393	M	NONO	1.54521	0.202164
Q96E39	88	S	RBMXL1	1.54508	1.69142
Q9NZB2	434	S	FAM120A	1.54506	0.191096
Q5QJE6	189	S	DNTTIP2	1.54498	2.44525
Q5QJE6	188	T	DNTTIP2	1.54498	2.44525
Q14151	246	S	SAFB2	1.54313	1.84844
Q14151	247	S	SAFB2	1.54313	1.84844
P07910	260	S	HNRNPC	1.54191	1.46212
P15291	73	S	B4GALT1	1.54145	2.26426
Q96PU8	188	S	QKI	1.54046	1.95139
Q15942	158	M	ZYX	1.53446	1.56252
P54725	197	Y	RAD23A	1.53349	1.18102
P54725	200	T	RAD23A	1.53349	1.18102
P13647	66	Y	KRT5	1.53342	0.627874
P13647	64	S	KRT5	1.53342	0.627874
Q96RS0	94	M	TGS1	1.53277	1.28324
Q13085	1265	T	ACACA	1.53036	1.44267
Q9ULH1	710	R	ASAP1	1.52282	2.03754
P08670	419	S	VIM	1.52104	1.45571
Q8NF50	1242	T	DOCK8	1.51863	1.98136
Q8N201	1141	Y	INTS1	1.51847	2.62887
Q8N201	1146	S	INTS1	1.51847	2.62887
Q9UHR5	10	S	SAP30BP	1.51634	0.628464
Q9UHR5	9	S	SAP30BP	1.51634	0.628464
O15541	80	Y	RNF113A	1.5159	1.82257
Q13428	1376	S	TCOF1	1.51535	1.73999
P13804	15	S	ETFA	1.51489	2.70987
Q9P265	258	S	DIP2B	1.51471	0.558694
Q8WVC0	277	S	LEO1	1.51225	1.81456
Q8WVC0	279	S	LEO1	1.51225	1.81456
P68104	276	M	EEF1A1	1.51133	0.900242
Q6NZY4	658	S	ZCCHC8	1.51133	0.23288
Q9NWH9	993	M	SLTM	1.51019	0.546035
P61978	138	Y	HNRNPK	1.50946	0.792123
O75533	407	M	SF3B1	1.50669	1.47338
Q9H2G2	330	S	SLK	1.50558	0.974295
Q68DK2	619	S	ZFYVE26	1.50443	0.501774
P60228	393	M	EIF3E	1.50428	1.12613
Q6P2E9	737	S	EDC4	1.50269	1.01747
P06576	478	M	ATP5F1B	1.50265	1.1138
P06576	465	S	ATP5F1B	1.50265	1.1138
Q8NHM5	1029	S	KDM2B	1.50183	2.63284
Q96S53	367	S	TESK2	1.50166	2.39604
Q96QH2	358	S	PRAM1	1.50012	1.75622
P50749	313	R	RASSF2	1.50003	0.268786
P50749	325	T	RASSF2	1.50003	0.268786
Q8WWI1	249	S	LMO7	1.49936	1.26568
P60709	918	Y	ACTB	1.49251	1.35941
Q9UJU6	146	S	DBNL	1.49078	1.15375
P09651	22	S	HNRNPA1	1.49019	1.19402
P62736	46	M	ACTA2	1.48926	1.18222
Q9ULH1	717	S	ASAP1	1.48755	1.98224
Q8TAQ2	343	M	SMARCC2	1.48661	2.11832
Q8TEQ0	191	S	SNX29	1.48645	1.68123
Q8TEQ0	344	S	SNX29	1.48645	1.68123
Q4V328	775	S	GRIPAP1	1.48537	1.66573
Q08378	329	Y	GOLGA3	1.48395	0.324316
Q08378	328	T	GOLGA3	1.48395	0.324316
Q15185	118	S	PTGES3	1.47563	1.86243
O60447	763	S	EVI5	1.47552	0.254263
O60447	765	S	EVI5	1.47552	0.254263
Q9NWH9	1002	S	SLTM	1.47492	0.524417
Q8TCU6	1198	M	PREX1	1.47374	1.34394
P78362	41	T	SRPK2	1.47335	1.33659
O75533	400	S	SF3B1	1.47142	1.44571
Q9UQ35	1657	S	SRRM2	1.47122	1.9076
Q9UQ35	1658	S	SRRM2	1.47122	1.9076
P33241	258	M	LSP1	1.47009	1.67742
Q96HC4	111	S	PDLIM5	1.4693	1.40019
O00186	325	S	STXBP3	1.46632	0.839492
Q13501	343	S	SQSTM1	1.46626	2.18889
Q96D71	733	S	REPS1	1.46145	1.90746
P10644	83	S	PRKAR1A	1.46016	2.14696
P78324	429	Y	SIRPA	1.46013	0.232825
P60709	218	Y	ACTB	1.45724	1.26945
Q9BUJ2	209	T	HNRNPUL1	1.45513	1.47258
Q9BWG4	341	S	SSBP4	1.4524	1.36314
Q8TAQ2	347	S	SMARCC2	1.45134	1.98347
Q92541	53	S	RTF1	1.4512	0.162242
Q92541	58	S	RTF1	1.4512	0.162242
Q92541	55	T	RTF1	1.4512	0.162242
O75385	465	S	ULK1	1.45057	1.38209
E9PAV3	2074	M	NACA	1.44772	0.795736
E9PAV3	211	M	NACA	1.44772	0.795736
Q3ZCX4	134	T	ZNF568	1.44602	2.13033
Q8IYW2	500	T	CFAP46	1.44602	2.13033
Q68D06	728	T	SLFN13	1.44602	2.13033
Q96RS0	85	S	TGS1	1.4451	1.15986
P09651	138	T	HNRNPA1	1.43964	1.17201
Q8TCU6	1191	S	PREX1	1.43847	1.33465
O95453	570	S	PARN	1.43521	1.5022
P33241	249	R	LSP1	1.43482	1.61996
Q96EV8	311	S	DTNBP1	1.43421	1.76394
Q13610	55	T	PWP1	1.43167	0.136442
Q9UQ80	382	T	PA2G4	1.43114	1.52203
Q9NYV4	332	S	CDK12	1.43095	2.16079
Q15596	565	S	NCOA2	1.42962	0.157032
P04792	202	T	HSPB1	1.42486	1.97914
P04792	180	T	HSPB1	1.42157	0.201262
O15294	18	M	OGT	1.42129	0.543491
Q09666	5845	T	AHNAK	1.42033	1.6291
Q14103	127	T	HNRNPD	1.41723	1.72174
P36507	76	S	MAP2K2	1.4161	1.37414
P33241	252	S	LSP1	1.41419	1.58266
Q9NXX6	54	S	NSMCE4A	1.41246	0.904904
E9PAV3	2078	M	NACA	1.41245	0.758104
E9PAV3	215	M	NACA	1.41245	0.758104
Q02880	1413	S	TOP2B	1.41001	1.24892
Q5VUA4	1971	S	ZNF318	1.4099	0.25194
Q8IWX8	186	S	CHERP	1.40598	0.893424
Q96PN7	718	R	TRERF1	1.40543	1.16148
Q96PN7	743	T	TRERF1	1.40543	1.16148
Q96PN7	746	T	TRERF1	1.40543	1.16148
P12931	17	S	SRC	1.40157	2.0998
Q9UJ70	70	S	NAGK	1.40148	2.18621
B0I1T2	992	S	MYO1G	1.40123	1.88726
O75995	308	T	SASH3	1.39979	1.68455
O75821	264	S	EIF3G	1.39427	1.0403
Q7Z3B3	991	S	KANSL1	1.39374	1.2537
Q7Z3B3	994	S	KANSL1	1.39374	1.2537
P41236	72	S	PPP1R2	1.39077	0.808269
Q6UUV9	149	T	CRTC1	1.3887	0.757159
Q9UKV3	484	S	ACIN1	1.3873	1.35563
P49585	342	T	PCYT1A	1.38701	1.84992
O15294	20	S	OGT	1.38601	0.53992
O00401	256	Y	WASL	1.38389	1.93642
Q14839	85	S	CHD4	1.38065	0.22696
Q92597	326	S	NDRG1	1.38063	2.02774
P61927	50	S	RPL37	1.3766	1.15175
O60307	793	S	MAST3	1.37572	1.11536
Q92597	328	T	NDRG1	1.37136	2.43576
Q8IY81	456	Y	FTSJ3	1.37083	1.63724
Q8IY81	471	S	FTSJ3	1.37083	1.63724
O75563	11	Y	SKAP2	1.36911	1.82835
O75563	5	S	SKAP2	1.36911	1.82835
Q9NPI6	528	T	DCP1A	1.36719	1.92537
Q9NPI6	531	T	DCP1A	1.36719	1.92537
P21333	1322	T	FLNA	1.36665	0.199623
O43491	773	Y	EPB41L2	1.3629	1.04603
Q96T60	114	S	PNKP	1.36183	2.47449
Q9BU64	40	S	CENPO	1.3611	1.9055
Q16643	337	S	DBN1	1.35837	0.186053
O60664	46	Y	PLIN3	1.35774	0.232285
Q3YEC7	437	M	RABL6	1.35738	1.35282
Q3YEC7	425	S	RABL6	1.35738	1.35282
Q3YEC7	427	S	RABL6	1.35738	1.35282
P10644	75	T	PRKAR1A	1.35671	2.66687
O94915	93	Y	FRYL	1.35515	0.291519
Q9UK76	71	S	JPT1	1.35312	1.4878
P23528	3	S	CFL1	1.34992	2.65069
Q9UBT2	207	S	UBA2	1.34973	1.6774
Q9C086	84	S	INO80B	1.34888	1.39952
Q9C086	97	S	INO80B	1.34888	1.39952
Q13247	303	S	SRSF6	1.34732	0.702161
Q9HB19	182	S	PLEKHA2	1.34654	1.83207
P19338	583	T	NCL	1.34143	1.23572
Q9Y4E8	253	M	USP15	1.33987	0.736509
Q7Z5L9	15	Y	IRF2BP2	1.33722	1.16349
Q7Z5L9	17	Y	IRF2BP2	1.33722	1.16349
Q7Z5L9	13	S	IRF2BP2	1.33722	1.16349
Q7Z5L9	15	S	IRF2BP2	1.33722	1.16349
P21333	1084	S	FLNA	1.3359	0.252788
P46736	54	Y	BRCC3	1.33209	0.256009
P46736	55	T	BRCC3	1.33209	0.256009
Q8WYP5	1160	S	AHCTF1	1.33201	0.177239
P98171	846	M	ARHGAP4	1.3316	0.459457
P98171	817	T	ARHGAP4	1.3316	0.459457
Q8NHJ6	347	R	LILRB4	1.33031	0.923243
Q8NHJ6	359	T	LILRB4	1.33031	0.923243
Q8TCU6	1188	S	PREX1	1.32977	0.40108
Q9Y4H2	1174	S	IRS2	1.32909	1.67351
Q00610	1494	S	CLTC	1.32823	1.80461
P22466	123	S	GAL	1.32417	1.49673
O75475	271	S	PSIP1	1.32417	1.29779
O75475	270	T	PSIP1	1.32417	1.29779
Q86WP2	322	S	GPBP1	1.32105	0.210364
Q9NYV4	420	S	CDK12	1.31902	0.188784
P21333	1321	Y	FLNA	1.31895	0.228157
O75995	103	T	SASH3	1.3175	1.42597
Q8N5H7	447	S	SH2D3C	1.3158	1.95183
Q7Z401	993	S	DENND4A	1.31121	1.33117
Q13573	232	S	SNW1	1.30982	1.1703
Q96RK0	284	T	CIC	1.30874	1.8813
Q13263	784	S	TRIM28	1.30705	1.54987
Q6IC98	28	S	GRAMD4	1.30416	0.975345
Q6IC98	30	T	GRAMD4	1.30416	0.975345
P78527	3015	S	PRKDC	1.30354	2.09144
P61073	339	S	CXCR4	1.3006	0.809193
Q9HAZ1	136	S	CLK4	1.30047	1.20866
Q9HAZ1	138	S	CLK4	1.30047	1.20866
P20810	135	T	CAST	1.29578	1.59677
P14618	494	M	PKM	1.29576	0.156832
Q99442	375	T	SEC62	1.29374	1.14383
Q7Z4Q2	31	T	HEATR3	1.29029	1.66411
P40306	227	T	PSMB10	1.28949	0.780866
P02765	138	S	AHSG	1.28798	1.03707
Q86U42	90	S	PABPN1	1.28702	1.69212
P52701	139	T	MSH6	1.28413	1.56758
Q5JSH3	574	S	WDR44	1.28111	2.41318
P27797	257	M	CALR	1.28098	0.12495
Q9Y4E1	1052	S	WASHC2C	1.27951	1.389
Q9Y4E1	1075	S	WASHC2C	1.27951	1.389
Q9Y4E1	42	S	WASHC2C	1.27951	1.389
Q5T200	265	S	ZC3H13	1.27878	1.44561
Q5T200	263	T	ZC3H13	1.27878	1.44561
Q562R1	241	Y	ACTBL2	1.27746	1.16246
Q562R1	240	S	ACTBL2	1.27746	1.16246
Q9Y4E1	797	T	WASHC2C	1.27604	0.770759
Q9Y4E1	799	T	WASHC2C	1.27604	0.770759
O75385	636	T	ULK1	1.27527	1.61908
P46782	136	R	RPS5	1.27504	2.18246
P46782	142	S	RPS5	1.27504	2.18246
Q96PN7	1069	S	TRERF1	1.27485	1.55756
Q9ULI0	16	S	ATAD2B	1.27184	0.935951
O15027	311	Y	SEC16A	1.2706	1.39439
Q562R1	46	M	ACTBL2	1.2698	0.895459
Q96PK6	652	Y	RBM14	1.26185	1.43718
Q96PK6	651	S	RBM14	1.26185	1.43718
Q9Y4E8	961	S	USP15	1.26092	1.90611
P62736	44	M	ACTA2	1.26007	0.888897
P62736	52	S	ACTA2	1.26007	0.888897
P23193	58	T	TCEA1	1.26	1.20909
Q7Z3T8	946	S	ZFYVE16	1.25958	1.37187
Q16512	611	T	PKN1	1.25516	2.01374
Q86U86	948	S	PBRM1	1.25392	0.161565
P31323	81	M	PRKAR2B	1.25378	0.912563
P14317	285	M	HCLS1	1.25242	0.515293
Q9UPN3	7351	S	MACF1	1.25175	1.19864
Q562R1	44	M	ACTBL2	1.25138	0.858479
P54259	81	S	ATN1	1.24949	1.51332
Q14C86	751	T	GAPVD1	1.24876	1.68437
O75554	223	S	WBP4	1.24803	1.64199
Q8NCF5	318	T	NFATC2IP	1.24689	0.644251
P41252	1044	Y	IARS1	1.24662	0.187657
Q32MZ4	638	S	LRRFIP1	1.24578	1.93566
Q6ZSR9	176	M		1.24373	0.499788
Q3KQU3	118	T	MAP7D1	1.24365	1.94927
Q562R1	240	Y	ACTBL2	1.24219	1.08113
Q562R1	239	S	ACTBL2	1.24219	1.08113
Q8WWI1	895	S	LMO7	1.24093	0.156307
P62829	41	S	RPL23	1.2385	1.10345
Q9UPZ3	469	S	HPS5	1.23817	2.06265
P18887	461	S	XRCC1	1.23576	1.29728
Q9H063	205	S	MAF1	1.23439	2.21332
Q9UJM3	249	S	ERRFI1	1.23208	0.204791
A1L390	1037	S	PLEKHG3	1.23138	1.36286
P62736	54	S	ACTA2	1.2248	0.895358
Q02543	71	S	RPL18A	1.22423	1.40963
Q562R1	242	Y	ACTBL2	1.22156	1.03485
Q562R1	241	S	ACTBL2	1.22156	1.03485
O75683	138	S	SURF6	1.22061	2.50365
Q15648	780	T	MED1	1.22039	0.362533
P29401	295	S	TKT	1.22022	1.71772
Q9BW19	6	S	KIFC1	1.21806	0.182668
Q9BXB4	174	S	OSBPL11	1.21596	1.86101
P21333	2180	S	FLNA	1.21518	1.35486
P42768	291	Y	WAS	1.21516	1.20585
Q8N3X1	18	S	FNBP4	1.21312	1.56679
Q9Y6M1	161	S	IGF2BP2	1.21167	1.93754
P42166	158	S	TMPO	1.21099	1.31884
P42166	159	S	TMPO	1.21099	1.31884
P62249	9	S	RPS16	1.20957	0.142646
P00558	227	M	PGK1	1.20869	0.383516
Q6ZSR9	193	T		1.20846	0.490743
P49760	142	S	CLK2	1.20842	1.66355
Q15149	1045	S	PLEC	1.2064	1.11543
P51991	112	S	HNRNPA3	1.2054	2.23859
P04920	147	S	SLC4A2	1.20425	2.13683
P24844	24	M	MYL9	1.20349	1.22812
Q13546	330	S	RIPK1	1.20203	0.521437
Q7Z6E9	1648	S	RBBP6	1.20154	1.53636
Q7Z401	1133	S	DENND4A	1.20098	0.937021
Q6ZW31	671	S	SYDE1	1.19995	0.179149
Q6ZW31	675	Y	SYDE1	1.19995	0.179149
A0MZ66	24	Y	SHTN1	1.19988	1.15571
Q13501	358	M	SQSTM1	1.19892	0.396536
Q15648	774	S	MED1	1.19314	0.40143
O00429	508	M	DNM1L	1.19193	0.119006
Q14151	244	T	SAFB2	1.19187	2.25518
Q14151	245	T	SAFB2	1.19187	2.25518
O75607	142	M	NPM3	1.18679	1.34592
O75607	143	S	NPM3	1.18679	1.34592
O75607	141	T	NPM3	1.18679	1.34592
Q92888	634	M	ARHGEF1	1.18281	1.20555
Q9Y616	151	S	IRAK3	1.18251	1.33753
Q13546	318	M	RIPK1	1.17739	1.37144
P32780	360	Y	GTF2H1	1.17602	0.62987
P32780	357	S	GTF2H1	1.17602	0.62987
Q8IZ69	376	T	TRMT2A	1.17469	1.92229
Q14181	141	S	POLA2	1.17224	1.01297
Q14181	147	S	POLA2	1.17224	1.01297
Q14181	149	S	POLA2	1.17224	1.01297
P51991	116	S	HNRNPA3	1.17012	2.21005
Q5JTV8	215	S	TOR1AIP1	1.16545	1.95085
P24844	18	T	MYL9	1.1633	1.12127
P24844	25	M	MYL9	1.1633	1.12127
Q15067	26	S	ACOX1	1.15811	1.15291
Q5JSH3	262	S	WDR44	1.15721	0.68097
P40763	691	S	STAT3	1.1563	0.18827
Q96BX8	38	S	MOB3A	1.156	0.869757
P14618	149	M	PKM	1.15434	0.133123
Q5VZ89	1285	S	DENND4C	1.15386	1.58612
P52597	161	S	HNRNPF	1.15164	0.883024
P18583	2009	S	SON	1.15097	1.68682
P18583	2011	S	SON	1.15097	1.68682
P18583	2013	S	SON	1.15097	1.68682
Q92888	628	R	ARHGEF1	1.14754	1.10901
Q92888	630	S	ARHGEF1	1.14754	1.10901
Q13573	234	S	SNW1	1.14609	1.73325
Q02818	372	T	NUCB1	1.14465	0.610594
Q13573	224	S	SNW1	1.14397	1.65738
Q12979	46	T	ABR	1.14342	0.964437
Q12979	55	T	ABR	1.14342	0.964437
P61604	32	M	HSPE1	1.13972	0.125719
P78332	360	S	RBM6	1.1386	0.359989
P39023	13	S	RPL3	1.13681	1.77301
Q12906	504	T	ILF3	1.13492	1.71934
P20700	279	S	LMNB1	1.13394	0.939649
P31323	85	S	PRKAR2B	1.13211	1.06851
Q9HB90	85	M	RRAGC	1.13146	1.27099
Q9HB90	86	M	RRAGC	1.13146	1.27099
Q562R1	45	M	ACTBL2	1.13054	0.724376
Q5JTV8	220	T	TOR1AIP1	1.13018	1.88176
Q9UBT2	191	Y	UBA2	1.12939	1.06862
Q9BUJ2	512	S	HNRNPUL1	1.1283	1.00442
P37802	194	M	TAGLN2	1.12816	1.15606
P41252	1049	S	IARS1	1.12706	2.3256
O75643	2000	T	SNRNP200	1.12684	1.59154
Q9UHD2	719	M	TBK1	1.12681	0.369735
P24844	19	T	MYL9	1.12555	1.02303
P61978	214	S	HNRNPK	1.12538	1.19779
Q9P2G1	737	S	ANKIB1	1.12513	0.50655
Q7Z6Z7	2595	S	HUWE1	1.12511	1.72698
O75607	147	S	NPM3	1.12325	1.26657
Q96B36	183	S	AKT1S1	1.12306	1.22999
Q8N3D4	168	M	EHBP1L1	1.12158	0.760503
Q8N3D4	175	M	EHBP1L1	1.12158	0.760503
Q01167	432	S	FOXK2	1.12145	1.75594
Q8N128	62	S	FAM177A1	1.11966	0.582454
Q8N128	65	T	FAM177A1	1.11966	0.582454
O95817	194	S	BAG3	1.11872	0.833082
O75607	151	S	NPM3	1.11846	1.25478
O75607	158	S	NPM3	1.11846	1.25478
P52701	212	T	MSH6	1.11704	1.63661
Q14202	949	S	ZMYM3	1.11677	0.697943
Q6UUV7	436	T	CRTC3	1.11505	0.737687
P05388	304	S	RPLP0	1.11491	0.458671
Q5T200	160	Y	ZC3H13	1.11471	0.116011
P25205	507	Y	MCM3	1.11275	1.00761
P46778	104	S	RPL21	1.11238	1.31756
P46778	40	S	RPL21	1.11238	1.31756
Q7Z422	37	S	SZRD1	1.11162	1.87374
P52701	200	S	MSH6	1.10893	1.69074
P25205	542	T	MCM3	1.10758	1.00756
O43353	513	K	RIPK2	1.10721	0.144576
O43353	515	M	RIPK2	1.10721	0.144576
O43353	527	S	RIPK2	1.10721	0.144576
P68371	388	M	TUBB4B	1.10704	0.538814
P51116	601	S	FXR2	1.1065	1.70622
P51116	603	S	FXR2	1.1065	1.70622
Q13523	292	S	PRPF4B	1.10173	1.3884
Q13523	294	S	PRPF4B	1.10173	1.3884
O94915	92	S	FRYL	1.10042	0.197236
Q12906	506	S	ILF3	1.09965	1.60832
Q7Z6E9	1179	S	RBBP6	1.09641	1.74885
Q9P013	121	S	CWC15	1.09626	0.957593
Q9P013	110	T	CWC15	1.09626	0.957593
Q9HB90	96	T	RRAGC	1.09619	1.15497
Q9HB90	97	T	RRAGC	1.09619	1.15497
P47914	142	S	RPL29	1.09528	1.47761
Q12888	285	M	TP53BP1	1.09416	1.02944
O60506	249	S	SYNCRIP	1.0935	1.484
O60506	252	S	SYNCRIP	1.0935	1.484
P37802	185	S	TAGLN2	1.09289	1.13119
O43175	384	K	PHGDH	1.0923	0.18679
Q9UHD2	718	T	TBK1	1.09154	0.347542
P23327	431	S	HRC	1.0907	1.06389
Q9NYV4	333	S	CDK12	1.08751	1.84601
Q8N3D4	164	T	EHBP1L1	1.08631	0.734659
Q13263	517	Y	TRIM28	1.08567	0.80581
Q9UIG0	1342	S	BAZ1B	1.08535	1.42688
Q9H5N1	189	S	RABEP2	1.08506	0.431825
O95602	1445	M	POLR1A	1.08441	0.121865
Q76L83	570	S	ASXL2	1.07996	0.98676
Q709C8	733	T	VPS13C	1.07909	0.160475
P02545	632	S	LMNA	1.0781	0.97324
Q9H2G2	565	S	SLK	1.07796	1.55619
P49006	122	T	MARCKSL1	1.07751	1.30194
P51532	610	S	SMARCA4	1.07562	1.39321
Q13085	34	S	ACACA	1.0742	1.06728
Q5HYW2	0	S	NHSL2	1.07314	1.6926
Q5SW79	356	S	CEP170	1.0731	1.36038
Q5SW79	359	S	CEP170	1.0731	1.36038
P08133	173	S	ANXA6	1.07103	1.15693
P67809	208	Y	YBX1	1.07073	0.131646
P67809	209	S	YBX1	1.07073	0.131646
P11388	1328	M	TOP2A	1.06991	0.479543
P11388	1332	S	TOP2A	1.06991	0.479543
P11388	1337	S	TOP2A	1.06991	0.479543
P11388	1354	S	TOP2A	1.06991	0.479543
P11388	1327	T	TOP2A	1.06991	0.479543
Q99536	12	T	VAT1	1.06946	1.00484
P51858	200	T	HDGF	1.06879	0.738324
P23381	467	S	WARS1	1.0684	1.42004
P05388	311	M	RPLP0	1.06832	0.403744
P05388	307	S	RPLP0	1.06832	0.403744
Q8WW12	106	T	PCNP	1.06824	1.14615
P50402	85	Y	EMD	1.06724	0.692307
Q14161	415	S	GIT2	1.06505	0.439202
P06241	394	Y	FYN	1.06502	1.01317
P06241	419	Y	FYN	1.06502	1.01317
P06241	420	Y	FYN	1.06502	1.01317
P06241	426	Y	FYN	1.06502	1.01317
P06241	395	T	FYN	1.06502	1.01317
P06241	420	T	FYN	1.06502	1.01317
P06241	421	T	FYN	1.06502	1.01317
P06241	427	T	FYN	1.06502	1.01317
Q9Y2H1	281	Y	STK38L	1.06493	0.120983
Q9Y2H1	282	S	STK38L	1.06493	0.120983
Q86UX7	504	Y	FERMT3	1.06478	1.20613
P62280	74	S	RPS11	1.06348	1.63266
P14317	275	S	HCLS1	1.06347	0.812528
Q71UM5	78	S	RPS27L	1.06299	1.41044
P11831	224	S	SRF	1.0612	0.886274
O14683	14	S	TP53I11	1.06049	1.73247
P11142	61	M	HSPA8	1.06033	1.32753
Q5HYJ3	190	S	FAM76B	1.06	1.3153
Q12888	302	T	TP53BP1	1.05889	0.957099
Q9BUT9	91	T	MCRIP2	1.05879	1.00493
Q14457	38	T	BECN1	1.05789	1.0976
Q07021	214	T	C1QBP	1.0574	0.798032
Q9BZL6	200	S	PRKD2	1.05721	1.42253
Q9BZL6	199	T	PRKD2	1.05721	1.42253
Q6UUV9	160	M	CRTC1	1.05664	0.455965
Q86UX7	497	S	FERMT3	1.05662	1.17024
Q5SSJ5	248	S	HP1BP3	1.05662	0.135289
Q86U86	10	S	PBRM1	1.05506	1.3946
Q86U86	12	S	PBRM1	1.05506	1.3946
Q86U86	13	S	PBRM1	1.05506	1.3946
Q86U86	14	S	PBRM1	1.05506	1.3946
Q9UN19	141	S	DAPP1	1.05166	0.119179
P14317	97	S	HCLS1	1.05032	1.25653
Q9ULT8	640	S	HECTD1	1.04974	1.43254
Q5JSH3	349	T	WDR44	1.04933	0.640122
Q01130	101	S	SRSF2	1.0491	0.434828
Q96MW1	160	S	CCDC43	1.04749	0.937806
O95365	341	S	ZBTB7A	1.0471	0.118102
P07900	198	Y	HSP90AA1	1.0467	0.43572
P07900	276	Y	HSP90AA1	1.0467	0.43572
P07900	283	Y	HSP90AA1	1.0467	0.43572
P07900	284	Y	HSP90AA1	1.0467	0.43572
Q14573	2670	S	ITPR3	1.04622	0.155247
P49815	1375	S	TSC2	1.04537	1.57434
P46459	335	K	NSF	1.04454	1.5103
P46459	340	M	NSF	1.04454	1.5103
P46459	343	S	NSF	1.04454	1.5103
P37837	234	M	TALDO1	1.04425	0.773484
Q13610	57	S	PWP1	1.04337	0.947358
Q6UUV9	163	T	CRTC1	1.04268	0.377616
P47712	456	Y	PLA2G4A	1.04174	0.645551
P47712	458	S	PLA2G4A	1.04174	0.645551
Q9NWH9	144	S	SLTM	1.04086	0.92091
Q96MW1	139	T	CCDC43	1.03962	1.69594
Q02880	1422	T	TOP2B	1.03747	0.80536
Q8NFC6	3019	S	BOD1L1	1.03711	0.999278
O00148	40	S	DDX39A	1.03555	0.321742
O00148	41	S	DDX39A	1.03555	0.321742
A0AVT1	33	S	UBA6	1.035	0.472626
Q01433	165	R	AMPD2	1.03469	0.145637
Q01433	168	S	AMPD2	1.03469	0.145637
P82979	165	S	SARNP	1.0328	1.1237
Q659C4	340	S	LARP1B	1.03248	0.690022
Q659C4	343	S	LARP1B	1.03248	0.690022
Q9BYX4	301	S	IFIH1	1.03019	1.32637
Q15080	11	S	NCF4	1.02998	0.86806
Q5HYW2	208	S	NHSL2	1.02908	1.67461
Q96Q42	489	S	ALS2	1.02528	1.31028
Q96Q42	492	S	ALS2	1.02528	1.31028
Q8WUD4	158	T	CCDC12	1.02342	0.112666
Q99816	305	M	TSG101	1.02172	1.58675
Q14141	408	S	SEPTIN6	1.02172	0.752092
Q5JSL3	1350	S	DOCK11	1.02153	0.627143
Q9UKV3	467	S	ACIN1	1.0187	1.04814
P06493	233	S	CDK1	1.01744	0.81475
P04075	165	M	ALDOA	1.0174	0.108238
Q53T59	194	S	HS1BP3	1.01599	1.18313
Q13596	188	S	SNX1	1.0156	0.714774
Q5SW79	835	R	CEP170	1.01531	0.741795
O00571	70	S	DDX3X	1.01293	1.29781
O75367	129	T	MACROH2A1	1.01293	0.514028
Q16849	388	T	PTPRN	1.01213	1.0455
O00159	408	S	MYO1C	1.01213	1.0455
O15155	48	S	BET1	1.01123	1.57365
Q96PN7	756	S	TRERF1	1.00938	0.711376
Q96PN7	758	S	TRERF1	1.00938	0.711376
P37837	237	S	TALDO1	1.00898	0.747175
Q9Y616	112	S	IRAK3	1.00837	1.06872
P16070	686	S	CD44	1.00787	0.112147
Q15435	12	S	PPP1R7	1.00684	0.988191
Q9NWH9	126	S	SLTM	1.00538	0.748297
Q7Z6J4	654	S	FGD2	1.00397	1.58458
Q12873	79	S	CHD3	1.00334	0.967443
P80303	332	S	NUCB2	1.00052	0.635732
Q4KMP7	687	S	TBC1D10B	1.00028	1.75063
P52272	64	Y	HNRNPM	0.997156	0.178894
Q04323	75	S	UBXN1	0.996097	0.118356
Q9UQC2	404	S	GAB2	0.994286	1.21627
O76080	47	M	ZFAND5	0.990794	0.125334
O76080	56	S	ZFAND5	0.990794	0.125334
P37108	45	T	SRP14	0.990715	0.412686
P52701	227	S	MSH6	0.990483	1.31514
P68371	106	Y	TUBB4B	0.989264	1.11172
Q9Y4H2	314	T	IRS2	0.989201	0.657733
Q8WU90	358	Y	ZC3H15	0.987995	1.04049
Q8WU90	360	S	ZC3H15	0.987995	1.04049
P38159	88	S	RBMX	0.986574	1.58554
Q99816	309	S	TSG101	0.986449	1.44335
Q86WC4	322	S	OSTM1	0.986305	1.39428
P14317	103	Y	HCLS1	0.985177	1.19998
P31323	83	S	PRKAR2B	0.984375	0.759753
P14174	3	M	MIF	0.983971	0.767106
Q5R372	479	M	RABGAP1L	0.982872	0.468434
Q9UKT5	46	T	FBXO4	0.982482	0.55039
Q9Y6M1	309	T	IGF2BP2	0.981287	0.975281
Q7Z401	1587	S	DENND4A	0.980602	0.34074
Q9UGV2	333	S	NDRG3	0.980131	0.969243
Q9UGV2	332	T	NDRG3	0.980131	0.969243
Q5SW79	845	S	CEP170	0.980039	0.674818
Q96S53	460	S	TESK2	0.978962	1.03767
P68371	107	T	TUBB4B	0.978669	1.08916
Q9ULR3	123	S	PPM1H	0.978347	0.0999195
Q8TER5	931	S	ARHGEF40	0.977684	0.820978
O95359	2317	S	TACC2	0.976374	0.834518
O95359	2321	S	TACC2	0.976374	0.834518
P35606	861	T	COPB2	0.974934	1.16609
P02545	12	S	LMNA	0.974508	1.37424
P41208	19	M	CETN2	0.974466	1.34178
Q8N292	89	T	GAPT	0.974381	1.10688
O75385	450	S	ULK1	0.972158	1.20543
Q9UGN4	293	Y	CD300A	0.970771	0.103094
Q9UGN4	291	S	CD300A	0.970771	0.103094
Q13427	397	S	PPIG	0.969415	0.101982
Q15648	784	S	MED1	0.969366	0.103538
Q9Y3L3	10	R	SH3BP1	0.96736	0.189847
Q9Y3L3	17	S	SH3BP1	0.96736	0.189847
Q13610	63	M	PWP1	0.967061	0.633678
Q09666	3409	S	AHNAK	0.965795	1.53663
Q7Z5L9	391	M	IRF2BP2	0.965693	1.5212
Q53EP0	208	S	FNDC3B	0.964949	1.8956
P40121	320	M	CAPG	0.963843	0.907952
P40121	337	S	CAPG	0.963843	0.907952
Q8WUA7	186	S	TBC1D22A	0.963135	1.72526
P06454	2	S	PTMA	0.960907	1.97903
Q5VTR2	515	S	RNF20	0.959241	1.05061
Q8WZ73	240	S	RFFL	0.959175	0.455371
P07437	274	T	TUBB	0.95887	0.441332
P06576	113	M	ATP5F1B	0.957816	0.117732
P54578	151	Y	USP14	0.95765	1.12173
P68371	330	M	TUBB4B	0.956298	0.279713
Q8IX07	7	S	ZFPM1	0.955362	1.31646
Q9HB14	175	S	KCNK13	0.955362	1.31646
Q8WWI1	804	Y	LMO7	0.954426	1.02934
P48634	2082	S	PRRC2A	0.954247	0.255012
Q1ED39	42	S	KNOP1	0.95384	0.54829
P23528	88	T	CFL1	0.953723	0.903953
[truncated: 10,664 more rows]
