# Supplementary material for: SET-PP2A complex as a new therapeutic target in KMT2A (MLL) rearranged AML
Source: Oncogene. 2023 Oct 27;42(50):3670–83. doi: 10.1038/s41388-023-02840-1 (PMC10709139; doi:10.1038/s41388-023-02840-1)
Supplement: Supplementary file 4 — Supplementary table 4 [file 41388_2023_2840_MOESM4_ESM.xlsx]

## Sheet: Sheet1
Supplementary table 4. Data presented in Venn Diagram Supplementary Figure 8C
#Name	ALL_FOSFO	UP_RNA	DOWN_RNA
AATF	1	0	1
ABRAXAS2	1	0	0
ACACA	1	0	0
ACBD3	1	0	0
ACIN1	1	0	0
ACP1	1	0	0
ACSS2	1	0	0
ACTB	1	0	0
ACTBL2	1	0	0
ADAM17	1	1	0
ADCY9	1	0	0
ADD1	1	0	0
ADD3	1	1	0
AEBP2	1	0	0
AGAP2	1	0	0
AGPS	1	0	0
AHCTF1	1	0	0
AHNAK	1	0	0
AHSG	1	0	0
AIP	1	0	0
AKAP11	1	0	0
AKAP13	1	0	0
ALKBH5	1	0	0
ALS2	1	1	0
AMPD2	1	0	0
ANAPC2	1	0	0
ANAPC4	1	0	0
ANKRD11	1	0	0
ANKRD17	1	0	0
ANXA6	1	1	0
AP1M1	1	0	0
AP2M1	1	0	0
APC	1	0	0
APOBR	1	0	0
ARAF	1	0	0
ARFGAP2	1	0	0
ARFGEF1	1	0	0
ARFIP1	1	0	0
ARHGAP11A	1	0	0
ARHGAP17	1	0	0
ARHGAP35	1	0	0
ARHGAP4	1	0	0
ARHGDIB	1	0	0
ARHGEF1	1	0	0
ARHGEF18	1	0	0
ARHGEF2	1	0	0
ARID1A	1	0	0
ARID3A	1	0	0
ASPM	1	0	0
ATAD2	1	0	0
ATAD2B	1	0	0
ATAD5	1	0	0
ATF2	1	1	0
ATF7IP	1	0	0
ATG9A	1	1	0
ATM	1	1	0
ATN1	1	0	0
ATP2B1	1	0	0
ATP2B4	1	1	0
ATP5F1B	1	0	0
ATP7B	1	0	0
ATR	1	0	0
ATRIP	1	0	0
ATRX	1	0	0
ATXN1	1	1	0
ATXN2	1	0	0
B4GALT1	1	1	0
BAG3	1	0	0
BAHD1	1	0	0
BASP1	1	0	0
BAZ1A	1	0	0
BAZ1B	1	0	0
BCL11A	1	0	1
BCL2L13	1	0	0
BCLAF1	1	0	0
BCOR	1	0	0
BET1L	1	0	0
BIN2	1	0	0
BLOC1S3	1	0	0
BOD1L1	1	0	0
BORCS6	1	0	0
BPTF	1	0	0
BRCA1	1	0	0
BRCA2	1	0	0
BRF1	1	0	0
BRIP1	1	0	0
BRPF1	1	0	0
BUB1	1	0	0
BYSL	1	0	1
C1orf131	1	0	1
CAAP1	1	0	0
CAD	1	0	1
CALR	1	0	0
CAMKK2	1	0	0
CAPG	1	1	0
CAPNS1	1	0	0
CASC3	1	0	0
CASP8AP2	1	0	0
CAT	1	0	0
CBFA2T3	1	0	0
CBL	1	0	0
CBX3	1	0	0
CCAR2	1	0	0
CCDC43	1	0	0
CCDC61	1	0	0
CCDC82	1	0	0
CCDC86	1	0	1
CCDC88A	1	0	0
CCDC9B	1	1	0
CCNE2	1	0	0
CCNF	1	0	0
CCNT1	1	0	0
CCP110	1	0	0
CCT8	1	0	0
CD244	1	0	0
CD74	1	0	0
CDC23	1	0	0
CDC25B	1	0	0
CDC6	1	0	0
CDCA2	1	0	0
CDCA7L	1	0	0
CDK1	1	0	0
CDK12	1	0	0
CDK13	1	0	0
CDK16	1	0	0
CDK5RAP2	1	0	0
CDT1	1	0	0
CDV3	1	0	1
CEBPB	1	1	0
CENPE	1	0	0
CENPF	1	0	0
CEP131	1	0	0
CEP170	1	0	0
CEP192	1	0	0
CEP250	1	0	0
CEP350	1	0	0
CEP43	1	0	0
CERT1	1	0	0
CFL1	1	0	1
CHAF1A	1	0	0
CHAMP1	1	0	0
CHD1L	1	0	0
CHERP	1	0	0
CIZ1	1	0	0
CLASP2	1	0	0
CLASRP	1	0	0
CLK3	1	0	0
CLK4	1	0	0
CLN6	1	0	0
CLSPN	1	0	0
CLTC	1	0	0
CNOT2	1	0	0
COIL	1	0	0
COPB2	1	0	0
COPE	1	0	0
CORO7	1	0	0
CPSF1	1	0	0
CRTC3	1	0	0
CRYBG1	1	0	0
CRYBG3	1	1	0
CSNK1D	1	0	0
CSTF2	1	0	0
CTIF	1	0	0
CTPS2	1	0	0
CTSD	1	0	0
CUSTOS	1	0	0
CUX1	1	0	0
CWC15	1	0	0
CXCR2	1	0	0
CYBA	1	0	0
CYSLTR1	1	0	0
DAXX	1	0	0
DBF4	1	0	0
DBNL	1	0	0
DCLRE1C	1	0	0
DCTN2	1	0	0
DDX10	1	0	1
DDX17	1	0	0
DDX20	1	0	0
DDX21	1	0	0
DDX24	1	0	0
DDX3X	1	0	0
DDX5	1	0	0
DDX54	1	0	1
DEK	1	0	0
DENND4C	1	1	0
DFFA	1	0	0
DGCR8	1	0	0
DHX36	1	0	0
DHX37	1	0	1
DHX57	1	0	0
DHX9	1	0	0
DIDO1	1	0	0
DIS3	1	0	0
DKC1	1	0	1
DLGAP4	1	0	0
DNMT1	1	0	0
DOCK10	1	0	0
DOCK2	1	0	0
DOCK5	1	1	0
DOK1	1	0	0
DOK2	1	0	0
DOK3	1	0	0
DPF2	1	0	0
DPYSL2	1	0	0
DPYSL3	1	0	0
DSN1	1	0	0
DTL	1	0	0
ECD	1	0	0
EEF1A1	1	0	0
EEF1D	1	0	0
EHD2	1	0	0
EIF2A	1	0	0
EIF3B	1	0	1
EIF3CL	1	0	0
EIF3G	1	0	0
EIF4B	1	0	0
EIF4ENIF1	1	0	0
EIF4G1	1	0	0
EIF4G3	1	0	0
ELAVL1	1	0	0
ELF1	1	0	0
ELMO2	1	0	0
EML4	1	0	0
EMSY	1	0	0
ENO2	1	1	0
EP400	1	0	0
EPB41L3	1	0	0
EPB41L4A	1	0	0
EPC2	1	0	0
ESF1	1	0	0
ESRRA	1	0	0
ESYT1	1	0	0
ETV5	1	0	0
EXOSC9	1	0	0
FAM114A2	1	0	0
FAM117B	1	0	0
FAM177A1	1	0	0
FAM47A	1	0	0
FAM76B	1	0	0
FAM83G	1	0	0
FAM83H	1	0	0
FERMT3	1	1	0
FES	1	0	0
FGD3	1	0	0
FHOD1	1	0	0
FKBP15	1	0	0
FKBP4	1	0	1
FKBP5	1	0	0
FLII	1	0	0
FNBP4	1	0	0
FNDC3B	1	1	0
FNIP1	1	0	0
FOSL2	1	0	0
FOXK2	1	0	0
FRY	1	1	0
FTSJ3	1	0	1
FUBP3	1	0	0
FUS	1	0	0
FXR1	1	0	0
G3BP2	1	0	0
GAL	1	0	1
GAPVD1	1	0	0
GBF1	1	0	0
GCN1	1	0	0
GFI1	1	0	0
GIGYF2	1	0	0
GIT2	1	0	0
GLE1	1	0	0
GMIP	1	0	0
GMNN	1	0	0
GNL1	1	0	0
GOLGA4	1	0	0
GOLGA8N	1	0	0
GOLIM4	1	0	0
GOLM2	1	0	0
GOSR1	1	0	0
GPALPP1	1	0	0
GPATCH11	1	0	0
GPNMB	1	0	0
GSE1	1	0	0
GSK3B	1	0	0
GTF2E1	1	0	0
GTF2E2	1	0	0
GTF2F1	1	0	0
GTF2F2	1	0	0
GTF3C1	1	0	0
H1-2	1	0	0
H1-4	1	0	0
H1-5	1	0	0
HAPLN4	1	0	0
HAUS6	1	0	0
HBP1	1	1	0
HCLS1	1	0	0
HDGF	1	0	0
HDGFL2	1	0	0
HEATR1	1	0	0
HELB	1	0	0
HEXB	1	1	0
HEXIM1	1	0	0
HIPK4	1	0	0
HIRIP3	1	0	0
HIVEP3	1	1	0
HJURP	1	0	0
HMG20A	1	0	0
HMGA1	1	0	1
HMGCR	1	0	0
HMGN1	1	0	0
HNRNPA1	1	0	1
HNRNPA2B1	1	0	0
HNRNPC	1	0	0
HNRNPD	1	0	1
HNRNPF	1	0	0
HNRNPH1	1	0	0
HNRNPH2	1	0	0
HNRNPK	1	0	0
HNRNPM	1	0	1
HNRNPU	1	0	0
HOMER3	1	0	0
HP1BP3	1	0	0
HPS5	1	0	0
HS1BP3	1	1	0
HSH2D	1	0	1
HSP90AA1	1	0	0
HSP90AB1	1	0	1
HSPA1A	1	0	0
HSPB1	1	0	0
HSPH1	1	0	1
HUWE1	1	0	0
HYOU1	1	0	0
ICE1	1	0	0
ID2	1	0	0
IGF2BP2	1	0	0
IKZF1	1	0	0
IL1RAP	1	0	0
ILF3	1	0	1
INCENP	1	0	0
INPP5F	1	0	0
INTS6L	1	0	0
IQGAP1	1	0	0
IRAG2	1	0	0
IRF2BP2	1	0	0
IRS2	1	0	0
IRX3	1	0	1
ITGB5	1	0	0
ITPRID2	1	0	0
ITSN1	1	0	0
IWS1	1	0	0
JCAD	1	0	0
JPT1	1	0	1
JUN	1	1	0
KANK1	1	0	0
KANSL1	1	0	0
KAT6A	1	0	0
KDM5C	1	0	0
KHSRP	1	0	1
KIAA0513	1	1	0
KIAA0753	1	0	0
KIAA1143	1	0	0
KIDINS220	1	0	0
KIF18B	1	0	0
KIF20A	1	0	0
KIF20B	1	0	0
KIF23	1	0	0
KIF2C	1	0	0
KIF4A	1	0	0
KLHL34	1	0	0
KNL1	1	0	0
L3MBTL2	1	0	1
LAMTOR1	1	0	0
LARP1	1	0	0
LARP4	1	0	0
LAS1L	1	0	1
LASP1	1	0	0
LAT2	1	0	0
LATS1	1	0	0
LCP1	1	0	0
LDHA	1	0	1
LDHB	1	0	1
LDLRAP1	1	0	0
LEMD3	1	0	0
LETM1	1	0	1
LGALS1	1	0	0
LIG1	1	0	0
LIG3	1	0	0
LIMA1	1	0	0
LIN9	1	0	0
LIPE	1	0	0
LMNA	1	0	0
LMNB1	1	0	1
LMO7	1	1	0
LMTK2	1	0	0
LPIN2	1	0	0
LRCH4	1	0	0
LRPPRC	1	0	0
LRRFIP1	1	0	0
LRWD1	1	0	1
LSP1	1	0	0
LTV1	1	0	1
LUZP1	1	0	0
LYRM7	1	0	0
MACF1	1	0	0
MACROH2A1	1	0	0
MADD	1	0	0
MAP1B	1	0	0
MAP3K1	1	1	0
MAP3K2	1	1	0
MAP3K3	1	1	0
MAP3K4	1	0	0
MAP4	1	0	0
MAP4K4	1	0	0
MAP7D3	1	0	0
MAPK1	1	0	0
MAPK3	1	0	0
MAST1	1	0	0
MAST3	1	0	0
MATR3	1	0	0
MBD3	1	0	1
MCEMP1	1	0	0
MCM3	1	0	1
MCM4	1	0	0
MCM7	1	0	0
MDC1	1	0	0
MDH1	1	0	0
MDN1	1	0	0
MED12	1	0	0
MED26	1	0	0
MEF2C	1	0	0
MEF2D	1	0	0
METTL3	1	0	0
MFSD4B	1	0	0
MGA	1	0	0
MIA3	1	0	0
MIGA2	1	0	0
MIS18BP1	1	0	0
MKI67	1	0	0
MLLT10	1	0	0
MORC2	1	0	0
MPHOSPH8	1	0	0
MRE11	1	0	0
MRTFA	1	0	0
MSH6	1	0	0
MSN	1	0	0
MTA1	1	0	1
MTDH	1	0	0
MTFR2	1	0	0
MTM1	1	0	0
MTSS2	1	0	0
MVP	1	0	0
MYBBP1A	1	0	1
MYCBP2	1	0	0
MYO18A	1	0	0
MYO9B	1	0	0
NACA	1	0	0
NADK	1	0	0
NAGK	1	1	0
NAT10	1	0	1
NBEAL2	1	0	0
NCAPG	1	0	0
NCAPH	1	0	0
NCF2	1	1	0
NCL	1	0	1
NCOA7	1	1	0
NCOR1	1	0	0
NCOR2	1	0	0
NDE1	1	0	0
NDRG3	1	0	0
NECTIN1	1	0	0
NEK4	1	0	0
NELFE	1	0	0
NET1	1	0	0
NEXN	1	0	0
NF2	1	0	0
NFATC1	1	0	0
NFIC	1	0	0
NFRKB	1	0	0
NHSL2	1	0	0
NIBAN1	1	0	0
NIFK	1	0	1
NIN	1	0	0
NIPBL	1	0	0
NOL6	1	0	1
NOM1	1	0	0
NONO	1	0	0
NOP14	1	0	1
NOP2	1	0	0
NOP56	1	0	1
NOP58	1	0	1
NPM1	1	0	1
NPM3	1	0	1
NSD1	1	0	0
NSRP1	1	0	0
NSUN2	1	0	1
NUCKS1	1	0	0
NUFIP2	1	0	0
NUMA1	1	0	0
NUP107	1	0	0
NUP153	1	0	0
NUP160	1	0	0
NUP35	1	0	0
OBI1	1	0	0
OCIAD1	1	0	0
OFD1	1	0	0
OGFR	1	0	0
OIP5	1	0	0
OR13H1	1	0	0
OR2G3	1	0	0
ORC1	1	0	0
ORC2	1	0	0
ORC6	1	0	0
OSBP	1	0	0
OSBPL11	1	0	0
OSBPL3	1	0	0
OSBPL8	1	1	0
OSBPL9	1	0	0
OTUD4	1	0	0
OTUD5	1	0	0
P3H1	1	0	0
PABPN1	1	0	0
PAK1	1	0	0
PAK2	1	0	0
PAPOLA	1	0	0
PARG	1	0	0
PARN	1	0	0
PARP4	1	0	0
PAXX	1	0	0
PBRM1	1	0	0
PCBP1	1	0	0
PCBP2	1	0	0
PCF11	1	0	0
PCM1	1	0	0
PCNP	1	0	0
PCNT	1	0	0
PDAP1	1	0	1
PDE4A	1	0	0
PDLIM1	1	0	0
PDLIM2	1	0	0
PDS5B	1	0	0
PEAK3	1	1	0
PER2	1	0	0
PFAS	1	0	1
PFN1	1	0	0
PGK1	1	0	0
PGRMC2	1	0	0
PHACTR2	1	0	0
PHC3	1	0	0
PHF10	1	0	0
PHF2	1	0	0
PHF3	1	0	0
PI4KB	1	0	0
PIEZO1	1	0	0
PIH1D1	1	0	0
PIK3AP1	1	0	0
PIK3C2A	1	0	0
PIKFYVE	1	0	0
PILRA	1	0	0
PKD1L2	1	0	0
PKM	1	0	0
PKN1	1	0	0
PLCG2	1	0	0
PLCH1	1	0	0
PLEC	1	1	0
PLIN3	1	0	0
PLK1	1	0	1
PLPPR3	1	0	0
PML	1	0	0
PNKP	1	0	0
PNN	1	0	0
POLA1	1	0	0
POLA2	1	0	0
POLDIP2	1	0	1
POLE	1	0	0
POLR2M	1	0	0
POLR3E	1	0	1
POM121	1	0	0
POMT2	1	0	0
POP1	1	0	1
POR	1	0	0
PPEF2	1	0	0
PPFIA1	1	0	0
PPFIBP1	1	0	0
PPHLN1	1	0	0
PPIA	1	0	0
PPM1G	1	0	1
PPP1R14B	1	0	1
PPP4R2	1	0	0
PPP4R3A	1	0	0
PPP6R3	1	0	0
PRDX3	1	0	0
PRKAA1	1	0	0
PRKAR1A	1	0	0
PRKAR2B	1	0	0
PRKCA	1	0	0
PRKCD	1	0	0
PRKDC	1	0	0
PRMT3	1	0	1
PROSER2	1	0	0
PRPF4B	1	0	0
PRPF8	1	0	0
PRR12	1	0	0
PRRC2A	1	0	0
PRRC2B	1	0	0
PRRC2C	1	0	0
PRSS1	1	0	0
PSAP	1	1	0
PSD4	1	0	0
PSIP1	1	0	0
PSMD12	1	0	0
PTGES3	1	0	1
PTK2B	1	0	0
PTPN2	1	0	0
PTPN22	1	1	0
PTPRJ	1	1	0
PTPRO	1	1	0
PUM1	1	0	0
PUM2	1	0	0
PWP2	1	0	1
PYCARD	1	0	0
RAB11FIP1	1	1	0
RAB11FIP5	1	0	0
RAB29	1	0	0
RAB3GAP1	1	0	0
RAB44	1	0	0
RABL6	1	0	0
RAD21	1	0	0
RAD23A	1	0	1
RAD50	1	0	0
RAF1	1	0	0
RAI1	1	0	0
RALGAPA1	1	0	0
RANBP1	1	0	1
RANBP2	1	0	0
RANGAP1	1	0	1
RAPGEF6	1	0	0
RASAL2	1	0	0
RASAL3	1	0	0
RASGRP2	1	0	1
RB1	1	0	0
RBBP6	1	0	0
RBL1	1	0	0
RBM10	1	0	0
RBM14	1	0	1
RBM15	1	0	0
RBM15B	1	0	0
RBM22	1	0	0
RBM27	1	0	0
RBM39	1	0	0
RBM5	1	0	0
RBM6	1	0	0
RBMS1	1	0	0
RCSD1	1	0	0
RECQL4	1	0	0
RETREG3	1	0	0
RFLNB	1	0	0
RIF1	1	0	0
RIN3	1	1	0
RING1	1	0	0
RIPOR1	1	0	0
RLIM	1	0	0
RNF213	1	1	0
RNF4	1	0	0
ROCK2	1	0	0
RPAIN	1	0	0
RPL12	1	0	0
RPL13	1	0	0
RPL18	1	0	0
RPL18A	1	0	0
RPL26L1	1	0	1
RPL29	1	0	0
RPL3	1	0	0
RPL4	1	0	0
RPLP1	1	0	0
RPLP2	1	0	0
RPRD2	1	0	0
RPS27L	1	0	0
RPS6	1	0	0
RPS6KA4	1	0	1
RPS7	1	0	0
RPUSD1	1	0	1
RRAGC	1	1	0
RRAS2	1	0	0
RREB1	1	0	0
RRP12	1	0	1
RRP1B	1	0	1
RSF1	1	0	0
RSL1D1	1	0	0
RTF1	1	0	0
RTF2	1	0	0
RWDD4	1	0	0
S1PR4	1	0	0
SAFB	1	0	0
SAFB2	1	0	0
SAP30	1	0	0
SAP30BP	1	0	0
SARNP	1	0	0
SART1	1	0	1
SASH1	1	0	0
SATB1	1	0	0
SBNO1	1	0	0
SCAF1	1	0	0
SCAF11	1	0	0
SCAF4	1	0	0
SCNM1	1	0	0
SCRIB	1	0	0
SEC31A	1	0	0
SEC62	1	0	0
SELPLG	1	0	0
SEMA4D	1	0	0
SENP6	1	0	1
SERBP1	1	0	1
SETD1A	1	0	0
SETD2	1	0	0
SETDB1	1	0	0
SF3A3	1	0	1
SF3B1	1	0	0
SF3B2	1	0	0
SGO2	1	0	0
SH2B3	1	0	0
SH2D3C	1	1	0
SH3BP2	1	0	0
SKA3	1	0	0
SKAP2	1	0	0
SLBP	1	0	0
SLC12A6	1	1	0
SLC16A3	1	0	0
SLC1A5	1	0	1
SLC25A17	1	0	0
SLC25A46	1	0	0
SLC35B2	1	0	0
SLC39A10	1	0	0
SLC43A2	1	1	0
SLC45A4	1	0	0
SLC4A1AP	1	0	0
SLC7A2	1	0	0
SLCO4C1	1	0	0
SLIRP	1	0	1
SLK	1	0	0
SLTM	1	0	0
SLX4	1	0	0
SMARCA2	1	0	0
SMARCA4	1	0	0
SMARCA5	1	0	0
SMARCC2	1	0	0
SMC1A	1	0	0
SMC3	1	0	0
SMC4	1	0	0
SMCHD1	1	0	0
SND1	1	0	0
SNRNP200	1	0	0
SNRPD1	1	0	1
SNTB1	1	0	0
SNX1	1	0	0
SNX17	1	0	1
SNX2	1	0	0
SNX29	1	1	0
SNX6	1	0	0
SON	1	0	0
SP100	1	0	0
SPAG1	1	0	0
SPECC1	1	0	0
SPEN	1	0	0
SPINDOC	1	0	0
SPTBN1	1	0	0
SQSTM1	1	0	0
SRC	1	1	0
SRF	1	0	0
SRFBP1	1	0	0
SRGAP2	1	0	0
SRGN	1	0	0
SRP72	1	0	0
SRPK1	1	0	0
SRPRA	1	0	0
SRRM1	1	0	0
SRRT	1	0	1
SRSF2	1	0	1
SSB	1	0	1
SSBP4	1	0	1
SSR1	1	0	0
STAG2	1	0	0
STAT5B	1	0	0
STAU1	1	0	0
STK26	1	0	0
STK3	1	0	0
STK38L	1	0	0
STK39	1	0	0
SUGP2	1	0	0
SUGT1	1	0	0
SUMO2	1	0	0
SUPT16H	1	0	0
SUV39H1	1	0	0
SUZ12	1	0	0
SYAP1	1	0	0
SYK	1	0	0
SYNCRIP	1	0	1
SYNJ1	1	0	0
SYNRG	1	0	0
SYTL1	1	0	1
TACC3	1	0	0
TAF7	1	0	0
TAGLN2	1	0	1
TANC2	1	1	0
TASOR	1	0	0
TBC1D10B	1	0	0
TBC1D15	1	0	0
TBC1D2B	1	0	0
TBC1D4	1	1	0
TBC1D5	1	0	0
TBC1D9B	1	0	0
TBCE	1	0	0
TCF12	1	0	0
TCF3	1	0	1
TCOF1	1	0	1
TDRD3	1	0	0
TEAD1	1	0	0
TEDC2	1	0	0
TESK2	1	1	0
TET2	1	0	0
TEX2	1	0	0
TFAP4	1	0	1
TGOLN2	1	0	0
TGS1	1	0	0
TICRR	1	0	0
TIMELESS	1	0	0
TJP2	1	0	0
TKT	1	0	0
TLE3	1	0	0
TMA16	1	0	1
TMEM131	1	0	0
TMEM154	1	0	0
TMEM201	1	0	0
TMEM74	1	0	0
TMSB10	1	0	0
TMSB4X	1	0	0
TMX2	1	0	0
TNIP1	1	0	0
TNKS1BP1	1	0	0
TNRC6A	1	0	0
TNS2	1	0	0
TOM1	1	1	0
TOMM22	1	0	1
TOP2A	1	0	0
TOP2B	1	0	0
TOPBP1	1	0	0
TOPORS	1	0	0
TOR1AIP1	1	0	0
TP53BP1	1	0	0
TP53BP2	1	0	0
TPD52	1	0	0
TPMT	1	1	0
TPR	1	0	0
TPX2	1	0	0
TRERF1	1	0	0
TRIM28	1	0	1
TRMT1L	1	0	0
TRRAP	1	0	0
TSC22D4	1	0	0
TSG101	1	0	0
TSNAX	1	0	0
TTC7A	1	0	0
TTK	1	0	0
TUBA1A	1	0	0
TUBB	1	0	0
TUBGCP3	1	0	0
TUT7	1	0	0
TXLNA	1	0	0
TXLNG	1	0	0
UBA1	1	0	0
UBA2	1	0	0
UBAP1	1	0	0
UBAP2L	1	0	0
UBE2Q1	1	0	0
UBE2T	1	0	0
UBE4B	1	0	0
UBR4	1	0	0
UBR5	1	0	0
UBXN7	1	0	0
UFD1	1	0	0
UHRF1	1	0	0
UHRF1BP1L	1	0	0
UNC119B	1	0	0
UNG	1	0	1
USP1	1	0	0
USP10	1	0	0
USP14	1	0	0
USP15	1	0	0
USP36	1	0	1
USP42	1	0	0
USP6	1	0	0
UTP20	1	0	0
UTP3	1	0	0
UTY	1	0	0
VGLL4	1	0	0
VIM	1	0	0
VIRMA	1	0	0
VPS13C	1	1	0
VPS8	1	0	0
VRK3	1	0	0
WAPL	1	0	0
WARS1	1	0	0
WAS	1	0	0
WASHC2A	1	0	0
WASHC2C	1	1	0
WASHC4	1	1	0
WBP11	1	0	0
WDFY3	1	1	0
WDHD1	1	0	0
WDR3	1	0	1
WDR33	1	0	0
WDR43	1	0	0
WDR44	1	0	0
WDR62	1	0	0
WDR70	1	0	0
WDR90	1	0	0
WIPF1	1	0	0
WIZ	1	0	0
WNK1	1	0	0
XAGE1A	1	0	0
XPO5	1	0	0
XRCC1	1	0	0
XRCC4	1	0	0
XRCC5	1	0	0
XRCC6	1	0	1
XRN2	1	0	0
YAP1	1	0	0
YEATS2	1	0	0
YTHDC1	1	0	0
YWHAE	1	0	1
YWHAH	1	0	0
YWHAQ	1	0	0
YWHAZ	1	0	0
ZC3H14	1	0	0
ZC3H18	1	0	0
ZC3HAV1	1	0	0
ZCCHC9	1	0	0
ZEB2	1	0	0
ZFC3H1	1	0	0
ZFYVE16	1	1	0
ZNF106	1	0	0
ZNF184	1	0	0
ZNF217	1	0	0
ZNF330	1	0	0
ZNF609	1	0	0
ZNF639	1	0	1
ZNHIT3	1	0	0
ZPR1	1	0	1
ZRANB2	1	0	0
ZYX	1	0	0
ADAMDEC1	0	1	0
CTSH	0	1	0
TREM2	0	1	0
ADAM28	0	1	0
ABCA1	0	1	0
ICAM1	0	1	0
OPTN	0	1	0
QPCT	0	1	0
CD82	0	1	0
IL21R	0	1	0
ZC3H12C	0	1	0
ADA2	0	1	0
BCL3	0	1	0
LINC01857	0	1	0
NCF1B	0	1	0
NCF1C	0	1	0
TMEM52B	0	1	0
BTG2	0	1	0
GPR160	0	1	0
ITGA6	0	1	0
AGT	0	1	0
SREBF1	0	1	0
BIRC3	0	1	0
PDE4B	0	1	0
ALDH2	0	1	0
PFKFB3	0	1	0
PTGER4	0	1	0
GRN	0	1	0
MGAT4A	0	1	0
DRAM1	0	1	0
NCF1	0	1	0
SERINC2	0	1	0
AMPD3	0	1	0
CYBB	0	1	0
PLAUR	0	1	0
LACC1	0	1	0
IFIH1	0	1	0
NFKB2	0	1	0
SLC2A6	0	1	0
MFGE8	0	1	0
SUCNR1	0	1	0
PLXNA2	0	1	0
DHRS3	0	1	0
RIN2	0	1	0
TNFAIP3	0	1	0
SOD2	0	1	0
HLA-DMA	0	1	0
IER3	0	1	0
OLMALINC	0	1	0
TNFAIP2	0	1	0
BMF	0	1	0
GM2A	0	1	0
ANOS1	0	1	0
NID1	0	1	0
FGR	0	1	0
AKR1C3	0	1	0
ACVRL1	0	1	0
S1PR2	0	1	0
HERC5	0	1	0
TLR6	0	1	0
SERPINF1	0	1	0
CD70	0	1	0
KCNH4	0	1	0
IL6ST	0	1	0
NFKBIA	0	1	0
GBP4	0	1	0
ZMAT3	0	1	0
ARHGEF3	0	1	0
CREBRF	0	1	0
SORL1	0	1	0
NKG7	0	1	0
CCNG2	0	1	0
TRIM22	0	1	0
LGR4	0	1	0
MS4A7	0	1	0
KREMEN1	0	1	0
CD209	0	1	0
CTSV	0	1	0
SLC1A3	0	1	0
GLIPR1	0	1	0
TFEC	0	1	0
ITGAM	0	1	0
GRINA	0	1	0
ARHGAP31	0	1	0
SKIL	0	1	0
RBM47	0	1	0
SCARB2	0	1	0
TNFRSF9	0	1	0
GAA	0	1	0
AZIN2	0	1	0
SCPEP1	0	1	0
PLA2G4C	0	1	0
METTL7A	0	1	0
ATP7A	0	1	0
TPP1	0	1	0
GNS	0	1	0
IL18	0	1	0
NPC2	0	1	0
NOD2	0	1	0
CIITA	0	1	0
INHBA	0	1	0
MAML2	0	1	0
LRP1	0	1	0
IRAK2	0	1	0
NFKBIZ	0	1	0
ZBTB4	0	1	0
TNFSF9	0	1	0
ELL2	0	1	0
HEG1	0	1	0
FCGRT	0	1	0
SLC15A3	0	1	0
YPEL5	0	1	0
NFAM1	0	1	0
PIPOX	0	1	0
FMNL3	0	1	0
CPVL	0	1	0
CTSB	0	1	0
ITPR2	0	1	0
SH3TC1	0	1	0
KIAA1614	0	1	0
PPM1K	0	1	0
OVCH1	0	1	0
F11R	0	1	0
IL13RA1	0	1	0
HIVEP1	0	1	0
CD14	0	1	0
CTSS	0	1	0
FCAR	0	1	0
IL32	0	1	0
PMEPA1	0	1	0
BMPR2	0	1	0
SLC7A7	0	1	0
SLC11A2	0	1	0
GLMP	0	1	0
AP1S2	0	1	0
TMEM71	0	1	0
CYTH3	0	1	0
RELB	0	1	0
SNN	0	1	0
2003-09-01	0	1	0
SMPDL3A	0	1	0
LIPA	0	1	0
KLHL30	0	1	0
PRCP	0	1	0
SYT17	0	1	0
ITGAV	0	1	0
EVI2B	0	1	0
DMXL1	0	1	0
LAPTM5	0	1	0
LRRC25	0	1	0
LINC01451	0	1	0
CLEC12A	0	1	0
IFI16	0	1	0
GBP2	0	1	0
OAS3	0	1	0
TMEM86A	0	1	0
KLHL24	0	1	0
TNFRSF10B	0	1	0
MIR34AHG	0	1	0
RGS16	0	1	0
MMP2-AS1	0	1	0
RRM2B	0	1	0
CYP1B1	0	1	0
DGKH	0	1	0
CFLAR	0	1	0
PPFIBP2	0	1	0
DAPK1	0	1	0
HCK	0	1	0
PTCRA	0	1	0
LY96	0	1	0
SESN1	0	1	0
ALAS1	0	1	0
CYBRD1	0	1	0
LINC00996	0	1	0
CCL20	0	1	0
TLR5	0	1	0
PRAM1	0	1	0
DMXL2	0	1	0
EMP2	0	1	0
CYLD	0	1	0
CTNND1	0	1	0
PDGFC	0	1	0
DENND5A	0	1	0
ACSL1	0	1	0
FIG4	0	1	0
P2RX7	0	1	0
MANBA	0	1	0
PTPRE	0	1	0
CHD2	0	1	0
MILR1	0	1	0
CCL2	0	1	0
PTPRC	0	1	0
GPR18	0	1	0
M1AP	0	1	0
TNFAIP6	0	1	0
CXCL16	0	1	0
MRC2	0	1	0
TP53INP2	0	1	0
MALAT1	0	1	0
CSGALNACT2	0	1	0
CD38	0	1	0
CD81	0	1	0
NPC1	0	1	0
TTN	0	1	0
NLRC4	0	1	0
TIMP2	0	1	0
FAS	0	1	0
FYB1	0	1	0
NOTCH2	0	1	0
SSH1	0	1	0
IL10RA	0	1	0
TRIM36	0	1	0
VASH1	0	1	0
DOCK4	0	1	0
ABCC6	0	1	0
ZNF641	0	1	0
FAM214B	0	1	0
ITPRIPL2	0	1	0
N4BP2L1	0	1	0
LRRK2	0	1	0
ORAI3	0	1	0
HVCN1	0	1	0
OPLAH	0	1	0
ZSWIM4	0	1	0
QPRT	0	1	0
PLSCR1	0	1	0
TMEM273	0	1	0
PLEKHO2	0	1	0
NINJ1	0	1	0
ANXA5	0	1	0
NECTIN4	0	1	0
PHYH	0	1	0
NFKBIE	0	1	0
CES1	0	1	0
HLA-DQA1	0	1	0
SOCS3	0	1	0
AP001972.5	0	1	0
DUSP10	0	1	0
SMIM25	0	1	0
HLA-DMB	0	1	0
MYOF	0	1	0
PAQR8	0	1	0
C11orf45	0	1	0
ARHGEF10L	0	1	0
ZMIZ2	0	1	0
ACER3	0	1	0
IFIT3	0	1	0
C1orf127	0	1	0
NFAT5	0	1	0
ATP2C1	0	1	0
EPAS1	0	1	0
FXYD6	0	1	0
BNIP3L	0	1	0
HIP1	0	1	0
KCNE3	0	1	0
CSF3R	0	1	0
CYTH4	0	1	0
MOV10	0	1	0
FAM210B	0	1	0
MDM2	0	1	0
TLR1	0	1	0
SEMA4A	0	1	0
MMP19	0	1	0
ERBIN	0	1	0
PLXNB2	0	1	0
WWC2	0	1	0
PFKFB2	0	1	0
CRTAM	0	1	0
ABHD8	0	1	0
PRXL2A	0	1	0
NABP1	0	1	0
AFF4	0	1	0
LINC00926	0	1	0
TMEM176A	0	1	0
RASGEF1B	0	1	0
CDK14	0	1	0
INPP4B	0	1	0
MGST3	0	1	0
KAT2B	0	1	0
TM6SF1	0	1	0
ARSB	0	1	0
SOS2	0	1	0
GPC1	0	1	0
SWAP70	0	1	0
HIST1H2BD	0	1	0
DPEP2	0	1	0
LACTB	0	1	0
JUP	0	1	0
EVI2A	0	1	0
LRRC37A16P	0	1	0
SIGLEC14	0	1	0
AC138207.6	0	1	0
TRIO	0	1	0
ZNF791	0	1	0
TMEM176B	0	1	0
MCOLN3	0	1	0
PHLDA3	0	1	0
FLNA	0	1	0
SLFN5	0	1	0
ACO1	0	1	0
PRDX1	0	1	0
2008-03-01	0	1	0
ABCD1	0	1	0
CD300LF	0	1	0
GYPC	0	1	0
BTN2A2	0	1	0
AC023906.5	0	1	0
TNFRSF10D	0	1	0
RAB32	0	1	0
CXCR4	0	1	0
SERPINB1	0	1	0
HTRA1	0	1	0
SBF2	0	1	0
PALD1	0	1	0
IGF2R	0	1	0
GIPR	0	1	0
NR4A1	0	1	0
ACACB	0	1	0
TRPM2	0	1	0
SH3BGRL	0	1	0
NUDT14	0	1	0
C3AR1	0	1	0
LRMDA	0	1	0
DAGLA	0	1	0
NOTCH1	0	1	0
TMOD2	0	1	0
HLA-F	0	1	0
COL6A1	0	1	0
SLC2A3	0	1	0
PLA2G7	0	1	0
PLD1	0	1	0
ABCA5	0	1	0
RALGDS	0	1	0
CPEB4	0	1	0
SH3BP5	0	1	0
ABCD2	0	1	0
PHF21A	0	1	0
TRHDE	0	1	0
SLC22A18AS	0	1	0
LFNG	0	1	0
GLB1	0	1	0
LIMS1	0	1	0
AL357060.1	0	1	0
PLD2	0	1	0
MMP25	0	1	0
TRIM38	0	1	0
TREML1	0	1	0
CFAP70	0	1	0
CXCL8	0	1	0
H6PD	0	1	0
AGO1	0	1	0
FLOT1	0	1	0
HIST1H2AC	0	1	0
HDAC5	0	1	0
IL4R	0	1	0
GHRL	0	1	0
NDST1	0	1	0
KCNC3	0	1	0
TRPM8	0	1	0
KYNU	0	1	0
HSD17B4	0	1	0
SLAMF7	0	1	0
GLIPR2	0	1	0
ST3GAL1	0	1	0
RIT1	0	1	0
ITGB1	0	1	0
ABCA7	0	1	0
ERMP1	0	1	0
CD48	0	1	0
TPST1	0	1	0
ADGRE3	0	1	0
LAMP2	0	1	0
NFE2L3	0	1	0
RTN2	0	1	0
CPNE8	0	1	0
RCN3	0	1	0
FLOT2	0	1	0
TMEM135	0	1	0
CTSA	0	1	0
PLD3	0	1	0
ATP6V1A	0	1	0
RFFL	0	1	0
DUSP8	0	1	0
P2RX4	0	1	0
CYTH1	0	1	0
SHTN1	0	1	0
KLF3	0	1	0
SC5D	0	1	0
RAP1GAP	0	1	0
ADA	0	1	0
CDKN1A	0	1	0
CRTAP	0	1	0
EDEM2	0	1	0
DZIP3	0	1	0
KIAA1147	0	1	0
COL24A1	0	1	0
SIGLEC11	0	1	0
WAC-AS1	0	1	0
SLC2A14	0	1	0
MSC	0	1	0
MYO1G	0	1	0
UBE2L6	0	1	0
PTGR1	0	1	0
DISC1	0	1	0
CLMN	0	1	0
CDC42BPB	0	1	0
RASGRP4	0	1	0
PAPSS2	0	1	0
YPEL2	0	1	0
MAP3K8	0	1	0
UTRN	0	1	0
PEAK1	0	1	0
ACSF2	0	1	0
PIK3IP1	0	1	0
GPATCH2L	0	1	0
ASB2	0	1	0
CASTOR3	0	1	0
UBA7	0	1	0
KLHL5	0	1	0
ARHGEF11	0	1	0
MXRA7	0	1	0
SPATA12	0	1	0
PPT1	0	1	0
IFI6	0	1	0
SYNJ2BP	0	1	0
STAG3	0	1	0
IFNGR2	0	1	0
ARID5A	0	1	0
ACSL3	0	1	0
ULK1	0	1	0
PIK3R5	0	1	0
FAM171A2	0	1	0
GLRX	0	1	0
LAMB3	0	1	0
CCL4L2	0	1	0
IDS	0	1	0
FNIP2	0	1	0
ME1	0	1	0
KDM6B	0	1	0
AC109826.1	0	1	0
SPNS2	0	1	0
RRAS	0	1	0
STX11	0	1	0
IER5	0	1	0
IGSF6	0	1	0
CSPG4	0	1	0
SLC45A3	0	1	0
RASSF4	0	1	0
PNRC1	0	1	0
BRI3	0	1	0
LTC4S	0	1	0
PAPLN	0	1	0
LONRF3	0	1	0
RAPGEF1	0	1	0
NCAM1	0	1	0
MRAS	0	1	0
PLAU	0	1	0
ZBTB41	0	1	0
DAB2	0	1	0
KCTD7	0	1	0
SAMD8	0	1	0
RHOH	0	1	0
A4GALT	0	1	0
SMAD7	0	1	0
OSTM1	0	1	0
GOLGB1	0	1	0
ODF3B	0	1	0
TGFBR2	0	1	0
ARHGAP21	0	1	0
HEXA	0	1	0
DVL2	0	1	0
PINK1	0	1	0
A2M	0	1	0
FADS1	0	1	0
AC245128.3	0	1	0
MASP2	0	1	0
FER	0	1	0
ARAP3	0	1	0
TRIQK	0	1	0
LPP	0	1	0
HELZ2	0	1	0
LPIN1	0	1	0
MSC-AS1	0	1	0
NRP1	0	1	0
PPP1R3B	0	1	0
ITGB2	0	1	0
DKK2	0	1	0
C3	0	1	0
UNC13B	0	1	0
CALCOCO1	0	1	0
RNF130	0	1	0
PLXNC1	0	1	0
STOX2	0	1	0
OAS1	0	1	0
LRP12	0	1	0
ATP6V1C1	0	1	0
SAT1	0	1	0
ALOX5AP	0	1	0
ZCCHC24	0	1	0
TES	0	1	0
NFE2L2	0	1	0
GAS7	0	1	0
NUAK2	0	1	0
LUCAT1	0	1	0
MR1	0	1	0
SPIB	0	1	0
MARCO	0	1	0
HINT3	0	1	0
ANKRD22	0	1	0
C6orf163	0	1	0
ARID3B	0	1	0
DNAJB2	0	1	0
CFP	0	1	0
MCTP1	0	1	0
TPBG	0	1	0
FPR1	0	1	0
TXNDC16	0	1	0
RNASE6	0	1	0
LMBRD1	0	1	0
IL4I1	0	1	0
BVES	0	1	0
CSF2RB	0	1	0
LIN7A	0	1	0
OLR1	0	1	0
CSTB	0	1	0
CHST7	0	1	0
CAMK1D	0	1	0
PKD2	0	1	0
RHOBTB3	0	1	0
KIAA1522	0	1	0
ATP6AP1	0	1	0
COL9A3	0	1	0
MAN1A1	0	1	0
FUCA1	0	1	0
E2F7	0	1	0
PCMTD1	0	1	0
PPARG	0	1	0
JUND	0	1	0
PPP4R1L	0	1	0
MYO5A	0	1	0
CHRNA6	0	1	0
SECISBP2L	0	1	0
TNFAIP8L3	0	1	0
RUFY3	0	1	0
ANKRD12	0	1	0
CFD	0	1	0
RHOQ	0	1	0
SIGLEC10	0	1	0
TP53INP1	0	1	0
FTH1	0	1	0
SNX33	0	1	0
OSGIN2	0	1	0
TMEM30A	0	1	0
SLC7A11	0	1	0
TMEM63A	0	1	0
CCNG1	0	1	0
JAK1	0	1	0
CCRL2	0	1	0
SNX30	0	1	0
PCYOX1	0	1	0
STARD9	0	1	0
SKI	0	1	0
GPD2	0	1	0
TJP3	0	1	0
TSPAN14	0	1	0
XAF1	0	1	0
RHBDF2	0	1	0
CASP7	0	1	0
FCGR2A	0	1	0
BACH1	0	1	0
PANK3	0	1	0
MYO15B	0	1	0
LINC01268	0	1	0
KLHL6	0	1	0
BBS2	0	1	0
DNAJC5B	0	1	0
PARP14	0	1	0
KRT8P46	0	1	0
CACFD1	0	1	0
TM4SF19	0	1	0
CMTM4	0	1	0
NOL3	0	1	0
CTSL	0	1	0
PLEKHM1P1	0	1	0
DPYD	0	1	0
PLEK	0	1	0
CCDC159	0	1	0
TLCD2	0	1	0
EVA1B	0	1	0
GARS-DT	0	1	0
SGTB	0	1	0
UBALD2	0	1	0
FOSB	0	1	0
FILIP1L	0	1	0
SLC23A2	0	1	0
GPRIN3	0	1	0
AL031123.1	0	1	0
PPP2R5B	0	1	0
REPS2	0	1	0
PHACTR1	0	1	0
SWT1	0	1	0
ANKRD33B	0	1	0
SLC12A4	0	1	0
RASA4	0	1	0
PLBD2	0	1	0
AC108134.3	0	1	0
2003-03-01	0	1	0
ARNT	0	1	0
SLC18A1	0	1	0
DACT3	0	1	0
LINC00599	0	1	0
ORAI2	0	1	0
FAM114A1	0	1	0
NATD1	0	1	0
HECTD4	0	1	0
COL15A1	0	1	0
KLC4	0	1	0
FAM71F2	0	1	0
CPNE3	0	1	0
ST3GAL6	0	1	0
ST18	0	1	0
GPX4	0	1	0
SIRPB1	0	1	0
SLC27A1	0	1	0
TMBIM1	0	1	0
ASAP1	0	1	0
BMT2	0	1	0
PLEKHM3	0	1	0
GPR141	0	1	0
PECAM1	0	1	0
CCDC93	0	1	0
LPAR1	0	1	0
SLC24A4	0	1	0
AC025569.1	0	1	0
MOAP1	0	1	0
CYB561A3	0	1	0
ACAP2	0	1	0
NTNG1	0	1	0
HGSNAT	0	1	0
GPR68	0	1	0
PLXDC2	0	1	0
GTF2IP4	0	1	0
PCDHGC3	0	1	0
IRF2BPL	0	1	0
TMEM19	0	1	0
ARL17A	0	1	0
DAPP1	0	1	0
ZFYVE26	0	1	0
CCL3	0	1	0
GGH	0	1	0
UBTD1	0	1	0
TPCN1	0	1	0
ARFGAP3	0	1	0
VCL	0	1	0
TMEM94	0	1	0
COL4A3BP	0	1	0
EPG5	0	1	0
SV2A	0	1	0
TNFAIP8L1	0	1	0
AKR1A1	0	1	0
NCOA3	0	1	0
FGD2	0	1	0
MYO6	0	1	0
FKBP9	0	1	0
TP53I11	0	1	0
FCMR	0	1	0
LAMP1	0	1	0
PTAR1	0	1	0
CICP14	0	1	0
AL157938.1	0	1	0
THEMIS2	0	1	0
AC005332.6	0	1	0
OSGIN1	0	1	0
PLK2	0	1	0
WIPI1	0	1	0
SMAD3	0	1	0
POLR2J3	0	1	0
CRACR2B	0	1	0
AC023983.2	0	1	0
CD47	0	1	0
CREG1	0	1	0
AC090114.2	0	1	0
GSDME	0	1	0
CREB3L2	0	1	0
POLH	0	1	0
AC096667.1	0	1	0
SLC2A9	0	1	0
FNDC3A	0	1	0
NRBP2	0	1	0
SPDYE6	0	1	0
MEFV	0	1	0
DENND2D	0	1	0
FYTTD1	0	1	0
ATP10D	0	1	0
ZYG11B	0	1	0
CD63	0	1	0
STXBP1	0	1	0
ERCC6	0	1	0
RNF19B	0	1	0
AC022150.4	0	1	0
KCNE1	0	1	0
LYST	0	1	0
SREBF2	0	1	0
SLITRK4	0	1	0
CDK19	0	1	0
BBC3	0	1	0
UPP1	0	1	0
ADARB1	0	1	0
SLC25A40	0	1	0
AL132642.1	0	1	0
CREBL2	0	1	0
C2	0	1	0
PHC1	0	1	0
OGT	0	1	0
PLA2G15	0	1	0
SAMD9L	0	1	0
C20orf194	0	1	0
SERINC5	0	1	0
KATNAL1	0	1	0
FAM214A	0	1	0
RGS12	0	1	0
TP73	0	1	0
PGPEP1	0	1	0
RAB8B	0	1	0
SPDYE2	0	1	0
PANK1	0	1	0
HECA	0	1	0
OGA	0	1	0
JAK2	0	1	0
ARHGAP26	0	1	0
SNTB2	0	1	0
LHFPL2	0	1	0
RRAGD	0	1	0
ADAM9	0	1	0
TBC1D17	0	1	0
TLR4	0	1	0
CSF2RA	0	1	0
AC241952.1	0	1	0
PREX1	0	1	0
JAG2	0	1	0
MEGF9	0	1	0
WDR11	0	1	0
TCTEX1D1	0	1	0
LGALS2	0	1	0
GAS2L3	0	1	0
TAP1	0	1	0
CD46	0	1	0
SMPD1	0	1	0
UBE2H	0	1	0
RSPH3	0	1	0
2002-03-01	0	1	0
ARHGAP24	0	1	0
HIST1H2BC	0	1	0
PEPD	0	1	0
HERC1	0	1	0
CD83	0	1	0
MYO1E	0	1	0
SLC6A12	0	1	0
SPPL2A	0	1	0
ERN1	0	1	0
ZNF277	0	1	0
AC126323.1	0	1	0
STX6	0	1	0
NAV1	0	1	0
PNPLA3	0	1	0
PGM2L1	0	1	0
PKIG	0	1	0
CORO1B	0	1	0
MBNL2	0	1	0
SDC3	0	1	0
B2M	0	1	0
CDS2	0	1	0
LINC02081	0	1	0
HIST1H4H	0	1	0
GGT7	0	1	0
TSPAN4	0	1	0
PTPN12	0	1	0
CLIP1	0	1	0
USP49	0	1	0
MARK4	0	1	0
TNFRSF14	0	1	0
FAM168A	0	1	0
KIAA1109	0	1	0
SERPINI1	0	1	0
SERINC1	0	1	0
GNPTAB	0	1	0
IQGAP2	0	1	0
CLDN12	0	1	0
DYNC2H1	0	1	0
ZNF697	0	1	0
VPS41	0	1	0
RCBTB2	0	1	0
IL3RA	0	1	0
TRPM4	0	1	0
OTUD1	0	1	0
TNFSF15	0	1	0
AP5B1	0	1	0
ATP1B1	0	1	0
ERV3-1	0	1	0
GGA2	0	1	0
GNG7	0	1	0
TUT4	0	1	0
ZMIZ1	0	1	0
ANO5	0	1	0
ZBTB1	0	1	0
ZBTB46	0	1	0
ADPGK-AS1	0	1	0
FOXO3	0	1	0
PARP10	0	1	0
CREB3	0	1	0
ARHGAP42	0	1	0
ASRGL1	0	1	0
PTAFR	0	1	0
UBR5-AS1	0	1	0
CD58	0	1	0
NRXN3	0	1	0
FRRS1	0	1	0
MFSD6	0	1	0
SLC25A24	0	1	0
TWSG1	0	1	0
CHI3L1	0	1	0
AC021054.1	0	1	0
TMEM170B	0	1	0
LINC00921	0	1	0
SMCO4	0	1	0
FTL	0	1	0
SEC22C	0	1	0
EIF2AK2	0	1	0
PCLO	0	1	0
AC100858.3	0	1	0
DENND3	0	1	0
BLVRB	0	1	0
KLF10	0	1	0
VWA5A	0	1	0
PARP15	0	1	0
ACCS	0	1	0
ARL6IP5	0	1	0
AL049840.1	0	1	0
LINC00106	0	1	0
CD53	0	1	0
LITAF	0	1	0
OGFRL1	0	1	0
RBMS2	0	1	0
WDFY1	0	1	0
SMAD6	0	1	0
TAPBP	0	1	0
GCC2	0	1	0
OCSTAMP	0	1	0
SPG11	0	1	0
CASP10	0	1	0
DST	0	1	0
SMIM14	0	1	0
SAT2	0	1	0
OAF	0	1	0
MXD1	0	1	0
LPXN	0	1	0
CCDC146	0	1	0
DYM	0	1	0
B3GALT4	0	1	0
ARMCX3	0	1	0
ST20-AS1	0	1	0
MMP14	0	1	0
SLC4A4	0	1	0
MROH1	0	1	0
FAM111A	0	1	0
PELI2	0	1	0
AC022092.1	0	1	0
DYNLT3	0	1	0
PARP9	0	1	0
UST	0	1	0
ZFP36L1	0	1	0
NEK6	0	1	0
ZNF836	0	1	0
SRD5A1	0	1	0
FAM161B	0	1	0
NSMCE2	0	1	0
ITGA1	0	1	0
LCP2	0	1	0
LNPEP	0	1	0
SLFN12	0	1	0
CEMIP2	0	1	0
OSM	0	1	0
STARD10	0	1	0
FOXJ2	0	1	0
CUEDC1	0	1	0
SIRPB2	0	1	0
CTTNBP2NL	0	1	0
FOXO4	0	1	0
MOSPD2	0	1	0
OPHN1	0	1	0
MELTF	0	1	0
TRIM3	0	1	0
RHOBTB2	0	1	0
EHBP1L1	0	1	0
ABTB1	0	1	0
AC040970.1	0	1	0
SLC2A13	0	1	0
PTGIR	0	1	0
RAB33B	0	1	0
PGAP1	0	1	0
NBPF19	0	1	0
ADAMTS10	0	1	0
LPIN3	0	1	0
NEK8	0	1	0
SGCB	0	1	0
AC068580.3	0	1	0
THBS3	0	1	0
HIF1A	0	1	0
STX3	0	1	0
ZBTB22	0	1	0
APOC1	0	1	0
PSD3	0	1	0
GPR137B	0	1	0
GBA	0	1	0
ATP11B	0	1	0
GLRB	0	1	0
PCCA	0	1	0
CLCN5	0	1	0
PBXIP1	0	1	0
OLIG1	0	1	0
B3GNT5	0	1	0
MT1G	0	0	1
ARTN	0	0	1
HPDL	0	0	1
EIF4EBP1	0	0	1
PSAT1	0	0	1
RNASEH1-AS1	0	0	1
HGH1	0	0	1
SLC7A5	0	0	1
SNHG4	0	0	1
DDN	0	0	1
YARS	0	0	1
SRM	0	0	1
NTHL1	0	0	1
SLC5A6	0	0	1
CA2	0	0	1
SLC38A5	0	0	1
HSPA8	0	0	1
SNHG15	0	0	1
DCTPP1	0	0	1
MRTO4	0	0	1
NOP16	0	0	1
B4GALT2	0	0	1
TRIM9	0	0	1
DDX51	0	0	1
NOC4L	0	0	1
AIF1	0	0	1
ENTR1	0	0	1
GARS	0	0	1
GRWD1	0	0	1
IMP4	0	0	1
EIF5A	0	0	1
EBNA1BP2	0	0	1
GPATCH4	0	0	1
RUVBL2	0	0	1
RELL2	0	0	1
RRS1	0	0	1
SNHG1	0	0	1
MYC	0	0	1
MT1E	0	0	1
RAN	0	0	1
RSAD1	0	0	1
ODC1	0	0	1
PIGW	0	0	1
PSMG4	0	0	1
RPP40	0	0	1
FABP5	0	0	1
RRP1	0	0	1
PYCR1	0	0	1
DPH2	0	0	1
ATAD3B	0	0	1
NR2C2AP	0	0	1
RUVBL1	0	0	1
BOP1	0	0	1
RRP9	0	0	1
FTSJ1	0	0	1
MRPS26	0	0	1
NME1	0	0	1
MRPL20	0	0	1
FAM72B	0	0	1
CDC20	0	0	1
DANCR	0	0	1
PHGDH	0	0	1
METTL26	0	0	1
GPT2	0	0	1
TELO2	0	0	1
PES1	0	0	1
SURF6	0	0	1
LYAR	0	0	1
TIMM10	0	0	1
PGAM5	0	0	1
SNHG3	0	0	1
KCNK5	0	0	1
SLC17A9	0	0	1
VARS	0	0	1
ZMYND19	0	0	1
TIMM50	0	0	1
PLD6	0	0	1
ASS1	0	0	1
PPIL1	0	0	1
SLCO4A1	0	0	1
YDJC	0	0	1
FAM216A	0	0	1
WDR74	0	0	1
ATAD3A	0	0	1
PODXL2	0	0	1
FBXL6	0	0	1
ZNF202	0	0	1
MARS	0	0	1
SUPV3L1	0	0	1
GNL3	0	0	1
MCAT	0	0	1
DOHH	0	0	1
ANKLE1	0	0	1
WDR46	0	0	1
POLR1C	0	0	1
ZBTB12	0	0	1
EMILIN1	0	0	1
FBXW9	0	0	1
HSPBP1	0	0	1
PNP	0	0	1
PUS1	0	0	1
RCC1	0	0	1
MRPL24	0	0	1
TOMM40	0	0	1
RRP7A	0	0	1
EXOSC5	0	0	1
TRMT61A	0	0	1
SNRPB	0	0	1
MRPS2	0	0	1
DLX1	0	0	1
STIP1	0	0	1
FGFBP3	0	0	1
BCAT1	0	0	1
SNHG10	0	0	1
FAM136A	0	0	1
PUS7	0	0	1
HSPD1	0	0	1
SNU13	0	0	1
BCS1L	0	0	1
NOC2L	0	0	1
UBL5	0	0	1
POLR3H	0	0	1
NEFH	0	0	1
CCDC137	0	0	1
POLRMT	0	0	1
TCP1	0	0	1
P2RY11	0	0	1
TUBE1	0	0	1
ALKBH2	0	0	1
TRUB2	0	0	1
[truncated: 670 more rows]
