# Supplementary material for: SET-PP2A complex as a new therapeutic target in KMT2A (MLL) rearranged AML
Source: Oncogene. 2023 Oct 27;42(50):3670–83. doi: 10.1038/s41388-023-02840-1 (PMC10709139; doi:10.1038/s41388-023-02840-1)
Supplement: Supplementary file 5 — Supplementary table 5 [file 41388_2023_2840_MOESM5_ESM.xlsx]

## Sheet: Sheet1
Supplementary table 5. In support of Venn diagram in Supplementary Figure 8D
#Name	UP_RNA	DOWN_RNA	UP_PHOSPHO	DOWN_PHOSPHO
ADAMDEC1	1	0	0	0
CTSH	1	0	0	0
TREM2	1	0	0	0
ADAM28	1	0	0	0
ABCA1	1	0	0	0
ICAM1	1	0	0	0
OPTN	1	0	0	0
QPCT	1	0	0	0
CD82	1	0	0	0
IL21R	1	0	0	0
ZC3H12C	1	0	0	0
ADA2	1	0	0	0
BCL3	1	0	0	0
LINC01857	1	0	0	0
NCF1B	1	0	0	0
NCF1C	1	0	0	0
TMEM52B	1	0	0	0
BTG2	1	0	0	0
GPR160	1	0	0	0
ITGA6	1	0	0	0
AGT	1	0	0	0
SREBF1	1	0	0	0
BIRC3	1	0	0	0
PDE4B	1	0	0	0
ALDH2	1	0	0	0
PFKFB3	1	0	0	0
PTGER4	1	0	0	0
GRN	1	0	0	0
MGAT4A	1	0	0	0
DRAM1	1	0	0	0
NCF1	1	0	0	0
SERINC2	1	0	0	0
AMPD3	1	0	0	0
CYBB	1	0	0	0
PLAUR	1	0	0	0
LACC1	1	0	0	0
IFIH1	1	0	0	0
NFKB2	1	0	0	0
SLC2A6	1	0	0	0
MFGE8	1	0	0	0
SUCNR1	1	0	0	0
PLXNA2	1	0	0	0
DHRS3	1	0	0	0
RIN2	1	0	0	0
TNFAIP3	1	0	0	0
SOD2	1	0	0	0
HLA-DMA	1	0	0	0
IER3	1	0	0	0
OLMALINC	1	0	0	0
TNFAIP2	1	0	0	0
BMF	1	0	0	0
GM2A	1	0	0	0
ANOS1	1	0	0	0
NID1	1	0	0	0
FGR	1	0	0	0
AKR1C3	1	0	0	0
ACVRL1	1	0	0	0
S1PR2	1	0	0	0
HERC5	1	0	0	0
TLR6	1	0	0	0
SERPINF1	1	0	0	0
CD70	1	0	0	0
KCNH4	1	0	0	0
IL6ST	1	0	0	0
NFKBIA	1	0	0	0
GBP4	1	0	0	0
ZMAT3	1	0	0	0
ARHGEF3	1	0	0	0
CREBRF	1	0	0	0
SORL1	1	0	0	0
NKG7	1	0	0	0
CCNG2	1	0	0	0
TRIM22	1	0	0	0
LGR4	1	0	0	0
MS4A7	1	0	0	0
KREMEN1	1	0	0	0
CD209	1	0	0	0
CTSV	1	0	0	0
SLC1A3	1	0	0	0
GLIPR1	1	0	0	0
TFEC	1	0	0	0
ITGAM	1	0	0	0
GRINA	1	0	0	0
ARHGAP31	1	0	0	0
SKIL	1	0	0	0
RBM47	1	0	0	0
SCARB2	1	0	0	0
TNFRSF9	1	0	0	0
GAA	1	0	0	0
AZIN2	1	0	0	0
SCPEP1	1	0	0	0
PLA2G4C	1	0	0	0
METTL7A	1	0	0	0
ATP7A	1	0	0	0
TPP1	1	0	0	0
GNS	1	0	0	0
IL18	1	0	0	0
NPC2	1	0	0	0
NOD2	1	0	0	0
CIITA	1	0	0	0
INHBA	1	0	0	0
MAML2	1	0	0	0
LRP1	1	0	0	0
IRAK2	1	0	0	0
NFKBIZ	1	0	0	0
ZBTB4	1	0	0	0
TNFSF9	1	0	0	0
ELL2	1	0	0	0
HEG1	1	0	0	0
FCGRT	1	0	0	0
ZFYVE16	1	0	1	0
SLC15A3	1	0	0	0
YPEL5	1	0	0	0
NFAM1	1	0	0	0
PIPOX	1	0	0	0
FMNL3	1	0	0	0
CPVL	1	0	0	0
CTSB	1	0	0	0
ITPR2	1	0	0	0
SH3TC1	1	0	0	0
KIAA1614	1	0	0	0
PPM1K	1	0	0	0
OVCH1	1	0	0	0
F11R	1	0	0	0
IL13RA1	1	0	0	0
HIVEP1	1	0	0	0
CD14	1	0	0	0
CTSS	1	0	0	0
FCAR	1	0	0	0
IL32	1	0	0	0
PMEPA1	1	0	0	0
BMPR2	1	0	0	0
SLC7A7	1	0	0	0
PTPN22	1	0	1	0
SLC11A2	1	0	0	0
GLMP	1	0	0	0
AP1S2	1	0	0	0
TMEM71	1	0	0	0
RNF213	1	0	1	0
CYTH3	1	0	0	0
RELB	1	0	0	0
SNN	1	0	0	0
2003-09-01	1	0	0	0
SMPDL3A	1	0	0	0
LIPA	1	0	0	0
KLHL30	1	0	0	0
PRCP	1	0	0	0
SYT17	1	0	0	0
ITGAV	1	0	0	0
PTPRO	1	0	1	0
EVI2B	1	0	0	0
DMXL1	1	0	0	0
LAPTM5	1	0	0	0
LRRC25	1	0	0	0
LINC01451	1	0	0	0
CLEC12A	1	0	0	0
IFI16	1	0	0	0
GBP2	1	0	0	0
OAS3	1	0	0	0
TMEM86A	1	0	0	0
KLHL24	1	0	0	0
TNFRSF10B	1	0	0	0
MIR34AHG	1	0	0	0
CEBPB	1	0	1	0
RGS16	1	0	0	0
MMP2-AS1	1	0	0	0
RRM2B	1	0	0	0
CYP1B1	1	0	0	0
DGKH	1	0	0	0
CFLAR	1	0	0	0
PPFIBP2	1	0	0	0
DAPK1	1	0	0	0
HCK	1	0	0	0
PTCRA	1	0	0	0
LY96	1	0	0	0
SESN1	1	0	0	0
ALAS1	1	0	0	0
CYBRD1	1	0	0	0
NCOA7	1	0	1	0
LINC00996	1	0	0	0
CCL20	1	0	0	0
ANXA6	1	0	1	0
TLR5	1	0	0	0
PRAM1	1	0	0	0
SNX29	1	0	1	0
FERMT3	1	0	1	0
DMXL2	1	0	0	0
EMP2	1	0	0	0
CYLD	1	0	0	0
CTNND1	1	0	0	0
PDGFC	1	0	0	0
DENND5A	1	0	0	0
ACSL1	1	0	0	0
FIG4	1	0	0	0
P2RX7	1	0	0	0
MANBA	1	0	0	0
PTPRE	1	0	0	0
NCF2	1	0	1	0
CHD2	1	0	0	0
MILR1	1	0	0	0
CCL2	1	0	0	0
PTPRC	1	0	0	0
GPR18	1	0	0	0
M1AP	1	0	0	0
TNFAIP6	1	0	0	0
CXCL16	1	0	0	0
MRC2	1	0	0	0
TP53INP2	1	0	0	0
MALAT1	1	0	0	0
CSGALNACT2	1	0	0	0
CD38	1	0	0	0
CD81	1	0	0	0
NPC1	1	0	0	0
TTN	1	0	0	0
NLRC4	1	0	0	0
TIMP2	1	0	0	0
FAS	1	0	0	0
FYB1	1	0	0	0
NOTCH2	1	0	0	0
SSH1	1	0	0	0
IL10RA	1	0	0	0
TRIM36	1	0	0	0
HEXB	1	0	1	0
VASH1	1	0	0	0
DOCK4	1	0	0	0
ABCC6	1	0	0	0
ZNF641	1	0	0	0
FAM214B	1	0	0	0
ITPRIPL2	1	0	0	0
N4BP2L1	1	0	0	0
LRRK2	1	0	0	0
ORAI3	1	0	0	0
HVCN1	1	0	0	0
OPLAH	1	0	0	0
ZSWIM4	1	0	0	0
QPRT	1	0	0	0
PLSCR1	1	0	0	0
TMEM273	1	0	0	0
PLEKHO2	1	0	0	0
NINJ1	1	0	0	0
ANXA5	1	0	0	0
NECTIN4	1	0	0	0
PHYH	1	0	0	0
NFKBIE	1	0	0	0
CES1	1	0	0	0
HLA-DQA1	1	0	0	0
SOCS3	1	0	0	0
SH2D3C	1	0	1	0
AP001972.5	1	0	0	0
DUSP10	1	0	0	0
SMIM25	1	0	0	0
HLA-DMB	1	0	0	0
MYOF	1	0	0	0
PAQR8	1	0	0	0
C11orf45	1	0	0	0
ARHGEF10L	1	0	0	0
ZMIZ2	1	0	0	0
ACER3	1	0	0	0
IFIT3	1	0	0	0
C1orf127	1	0	0	0
NFAT5	1	0	0	0
ATP2C1	1	0	0	0
KIAA0513	1	0	1	0
EPAS1	1	0	0	0
FXYD6	1	0	0	0
BNIP3L	1	0	0	0
HIP1	1	0	0	0
KCNE3	1	0	0	0
CSF3R	1	0	0	0
CYTH4	1	0	0	0
MOV10	1	0	0	0
SLC12A6	1	0	1	0
FAM210B	1	0	0	0
MDM2	1	0	0	0
TLR1	1	0	0	0
SEMA4A	1	0	0	0
MMP19	1	0	0	0
ERBIN	1	0	0	0
PLXNB2	1	0	0	0
WWC2	1	0	0	0
PFKFB2	1	0	0	0
CRTAM	1	0	0	0
ABHD8	1	0	0	0
PRXL2A	1	0	0	0
NABP1	1	0	0	0
AFF4	1	0	0	0
LINC00926	1	0	0	0
TMEM176A	1	0	0	0
SLC43A2	1	0	1	0
RASGEF1B	1	0	0	0
CDK14	1	0	0	0
INPP4B	1	0	0	0
MGST3	1	0	0	0
KAT2B	1	0	0	0
TM6SF1	1	0	0	0
ARSB	1	0	0	0
SOS2	1	0	0	0
GPC1	1	0	0	0
SWAP70	1	0	0	0
HIST1H2BD	1	0	0	0
DPEP2	1	0	0	0
LACTB	1	0	0	0
JUP	1	0	0	0
EVI2A	1	0	0	0
LRRC37A16P	1	0	0	0
SIGLEC14	1	0	0	0
AC138207.6	1	0	0	0
TRIO	1	0	0	0
CCDC9B	1	0	0	1
ZNF791	1	0	0	0
TMEM176B	1	0	0	0
MCOLN3	1	0	0	0
PHLDA3	1	0	0	0
PSAP	1	0	1	0
FLNA	1	0	0	0
SLFN5	1	0	0	0
ACO1	1	0	0	0
PRDX1	1	0	0	0
2008-03-01	1	0	0	0
TOM1	1	0	1	0
ABCD1	1	0	0	0
CD300LF	1	0	0	0
GYPC	1	0	0	0
PLEC	1	0	1	1
BTN2A2	1	0	0	0
AC023906.5	1	0	0	0
TNFRSF10D	1	0	0	0
FNDC3B	1	0	1	0
LMO7	1	0	1	0
RAB32	1	0	0	0
CXCR4	1	0	0	0
SERPINB1	1	0	0	0
HTRA1	1	0	0	0
SBF2	1	0	0	0
PALD1	1	0	0	0
IGF2R	1	0	0	0
GIPR	1	0	0	0
NR4A1	1	0	0	0
ACACB	1	0	0	0
WASHC2C	1	0	1	0
TRPM2	1	0	0	0
SH3BGRL	1	0	0	0
NUDT14	1	0	0	0
C3AR1	1	0	0	0
LRMDA	1	0	0	0
DAGLA	1	0	0	0
NOTCH1	1	0	0	0
TMOD2	1	0	0	0
HLA-F	1	0	0	0
COL6A1	1	0	0	0
SLC2A3	1	0	0	0
PLA2G7	1	0	0	0
PLD1	1	0	0	0
ABCA5	1	0	0	0
RALGDS	1	0	0	0
CPEB4	1	0	0	0
SH3BP5	1	0	0	0
ABCD2	1	0	0	0
PHF21A	1	0	0	0
TRHDE	1	0	0	0
SLC22A18AS	1	0	0	0
LFNG	1	0	0	0
GLB1	1	0	0	0
LIMS1	1	0	0	0
ATM	1	0	1	0
AL357060.1	1	0	0	0
MAP3K2	1	0	1	0
PLD2	1	0	0	0
MMP25	1	0	0	0
TRIM38	1	0	0	0
TREML1	1	0	0	0
CFAP70	1	0	0	0
CXCL8	1	0	0	0
H6PD	1	0	0	0
AGO1	1	0	0	0
FLOT1	1	0	0	0
HIST1H2AC	1	0	0	0
HDAC5	1	0	0	0
SRC	1	0	1	0
IL4R	1	0	0	0
GHRL	1	0	0	0
NDST1	1	0	0	0
KCNC3	1	0	0	0
TRPM8	1	0	0	0
KYNU	1	0	0	0
HSD17B4	1	0	0	0
SLAMF7	1	0	0	0
GLIPR2	1	0	0	0
ST3GAL1	1	0	0	0
RIT1	1	0	0	0
ITGB1	1	0	0	0
ABCA7	1	0	0	0
ERMP1	1	0	0	0
CD48	1	0	0	0
TPST1	1	0	0	0
ADGRE3	1	0	0	0
LAMP2	1	0	0	0
NFE2L3	1	0	0	0
RTN2	1	0	0	0
CPNE8	1	0	0	0
RCN3	1	0	0	0
FLOT2	1	0	0	0
TMEM135	1	0	0	0
CTSA	1	0	0	0
PLD3	1	0	0	0
ATP6V1A	1	0	0	0
HS1BP3	1	0	1	0
RFFL	1	0	0	0
DUSP8	1	0	0	0
P2RX4	1	0	0	0
CYTH1	1	0	0	0
SHTN1	1	0	0	0
KLF3	1	0	0	0
SC5D	1	0	0	0
RAP1GAP	1	0	0	0
ADA	1	0	0	0
CDKN1A	1	0	0	0
CRTAP	1	0	0	0
EDEM2	1	0	0	0
DZIP3	1	0	0	0
KIAA1147	1	0	0	0
COL24A1	1	0	0	0
SIGLEC11	1	0	0	0
WAC-AS1	1	0	0	0
SLC2A14	1	0	0	0
MSC	1	0	0	0
MYO1G	1	0	0	0
UBE2L6	1	0	0	0
PTGR1	1	0	0	0
DISC1	1	0	0	0
CLMN	1	0	0	0
CDC42BPB	1	0	0	0
RASGRP4	1	0	0	0
PAPSS2	1	0	0	0
YPEL2	1	0	0	0
MAP3K8	1	0	0	0
UTRN	1	0	0	0
PEAK1	1	0	0	0
ENO2	1	0	1	0
ACSF2	1	0	0	0
PIK3IP1	1	0	0	0
GPATCH2L	1	0	0	0
ASB2	1	0	0	0
CASTOR3	1	0	0	0
UBA7	1	0	0	0
HBP1	1	0	1	0
KLHL5	1	0	0	0
ARHGEF11	1	0	0	0
MXRA7	1	0	0	0
SPATA12	1	0	0	0
PPT1	1	0	0	0
IFI6	1	0	0	0
SYNJ2BP	1	0	0	0
STAG3	1	0	0	0
IFNGR2	1	0	0	0
ARID5A	1	0	0	0
ACSL3	1	0	0	0
ULK1	1	0	0	0
PIK3R5	1	0	0	0
NAGK	1	0	1	0
FAM171A2	1	0	0	0
GLRX	1	0	0	0
LAMB3	1	0	0	0
CCL4L2	1	0	0	0
IDS	1	0	0	0
FNIP2	1	0	0	0
ME1	1	0	0	0
KDM6B	1	0	0	0
AC109826.1	1	0	0	0
SPNS2	1	0	0	0
RRAS	1	0	0	0
STX11	1	0	0	0
IER5	1	0	0	0
IGSF6	1	0	0	0
CSPG4	1	0	0	0
SLC45A3	1	0	0	0
RASSF4	1	0	0	0
PNRC1	1	0	0	0
BRI3	1	0	0	0
LTC4S	1	0	0	0
PAPLN	1	0	0	0
LONRF3	1	0	0	0
RAPGEF1	1	0	0	0
NCAM1	1	0	0	0
MRAS	1	0	0	0
PLAU	1	0	0	0
ZBTB41	1	0	0	0
DAB2	1	0	0	0
KCTD7	1	0	0	0
SAMD8	1	0	0	0
RHOH	1	0	0	0
A4GALT	1	0	0	0
SMAD7	1	0	0	0
OSTM1	1	0	0	0
GOLGB1	1	0	0	0
ODF3B	1	0	0	0
TGFBR2	1	0	0	0
ARHGAP21	1	0	0	0
HEXA	1	0	0	0
DVL2	1	0	0	0
PINK1	1	0	0	0
A2M	1	0	0	0
FADS1	1	0	0	0
AC245128.3	1	0	0	0
MASP2	1	0	0	0
FER	1	0	0	0
ARAP3	1	0	0	0
TRIQK	1	0	0	0
LPP	1	0	0	0
HELZ2	1	0	0	0
LPIN1	1	0	0	0
MSC-AS1	1	0	0	0
NRP1	1	0	0	0
PPP1R3B	1	0	0	0
ITGB2	1	0	0	0
DKK2	1	0	0	0
WDFY3	1	0	0	1
C3	1	0	0	0
UNC13B	1	0	0	0
CALCOCO1	1	0	0	0
RNF130	1	0	0	0
PLXNC1	1	0	0	0
STOX2	1	0	0	0
OAS1	1	0	0	0
LRP12	1	0	0	0
ATP6V1C1	1	0	0	0
TESK2	1	0	1	0
SAT1	1	0	0	0
ALOX5AP	1	0	0	0
ZCCHC24	1	0	0	0
TBC1D4	1	0	1	0
TES	1	0	0	0
NFE2L2	1	0	0	0
GAS7	1	0	0	0
NUAK2	1	0	0	0
LUCAT1	1	0	0	0
MR1	1	0	0	0
SPIB	1	0	0	0
MARCO	1	0	0	0
HINT3	1	0	0	0
ANKRD22	1	0	0	0
C6orf163	1	0	0	0
ARID3B	1	0	0	0
HIVEP3	1	0	0	1
DNAJB2	1	0	0	0
CFP	1	0	0	0
MCTP1	1	0	0	0
TPBG	1	0	0	0
FPR1	1	0	0	0
TXNDC16	1	0	0	0
RNASE6	1	0	0	0
LMBRD1	1	0	0	0
IL4I1	1	0	0	0
DOCK5	1	0	1	0
BVES	1	0	0	0
CSF2RB	1	0	0	0
LIN7A	1	0	0	0
OLR1	1	0	0	0
VPS13C	1	0	0	1
CSTB	1	0	0	0
CHST7	1	0	0	0
CAMK1D	1	0	0	0
PKD2	1	0	0	0
RHOBTB3	1	0	0	0
KIAA1522	1	0	0	0
ATP6AP1	1	0	0	0
COL9A3	1	0	0	0
MAN1A1	1	0	0	0
FUCA1	1	0	0	0
E2F7	1	0	0	0
PCMTD1	1	0	0	0
PPARG	1	0	0	0
JUND	1	0	0	0
PPP4R1L	1	0	0	0
MYO5A	1	0	0	0
CHRNA6	1	0	0	0
SECISBP2L	1	0	0	0
TNFAIP8L3	1	0	0	0
RUFY3	1	0	0	0
ANKRD12	1	0	0	0
CFD	1	0	0	0
RHOQ	1	0	0	0
SIGLEC10	1	0	0	0
TP53INP1	1	0	0	0
FRY	1	0	1	0
FTH1	1	0	0	0
SNX33	1	0	0	0
OSGIN2	1	0	0	0
TMEM30A	1	0	0	0
SLC7A11	1	0	0	0
TMEM63A	1	0	0	0
CCNG1	1	0	0	0
JAK1	1	0	0	0
CCRL2	1	0	0	0
SNX30	1	0	0	0
PCYOX1	1	0	0	0
STARD9	1	0	0	0
SKI	1	0	0	0
GPD2	1	0	0	0
TJP3	1	0	0	0
TSPAN14	1	0	0	0
XAF1	1	0	0	0
RHBDF2	1	0	0	0
CASP7	1	0	0	0
FCGR2A	1	0	0	0
BACH1	1	0	0	0
PANK3	1	0	0	0
MYO15B	1	0	0	0
RIN3	1	0	1	0
LINC01268	1	0	0	0
KLHL6	1	0	0	0
BBS2	1	0	0	0
DNAJC5B	1	0	0	0
ADAM17	1	0	0	1
PARP14	1	0	0	0
KRT8P46	1	0	0	0
CACFD1	1	0	0	0
TM4SF19	1	0	0	0
RAB11FIP1	1	0	1	1
CMTM4	1	0	0	0
NOL3	1	0	0	0
CTSL	1	0	0	0
PLEKHM1P1	1	0	0	0
DPYD	1	0	0	0
PLEK	1	0	0	0
CCDC159	1	0	0	0
TLCD2	1	0	0	0
EVA1B	1	0	0	0
GARS-DT	1	0	0	0
SGTB	1	0	0	0
UBALD2	1	0	0	0
FOSB	1	0	0	0
FILIP1L	1	0	0	0
SLC23A2	1	0	0	0
JUN	1	0	1	0
GPRIN3	1	0	0	0
AL031123.1	1	0	0	0
PPP2R5B	1	0	0	0
REPS2	1	0	0	0
PHACTR1	1	0	0	0
SWT1	1	0	0	0
ANKRD33B	1	0	0	0
SLC12A4	1	0	0	0
RASA4	1	0	0	0
PLBD2	1	0	0	0
AC108134.3	1	0	0	0
2003-03-01	1	0	0	0
ARNT	1	0	0	0
SLC18A1	1	0	0	0
DACT3	1	0	0	0
LINC00599	1	0	0	0
ORAI2	1	0	0	0
FAM114A1	1	0	0	0
NATD1	1	0	0	0
HECTD4	1	0	0	0
COL15A1	1	0	0	0
KLC4	1	0	0	0
FAM71F2	1	0	0	0
CPNE3	1	0	0	0
ST3GAL6	1	0	0	0
ST18	1	0	0	0
GPX4	1	0	0	0
SIRPB1	1	0	0	0
SLC27A1	1	0	0	0
TMBIM1	1	0	0	0
ASAP1	1	0	0	0
BMT2	1	0	0	0
PLEKHM3	1	0	0	0
GPR141	1	0	0	0
PECAM1	1	0	0	0
PTPRJ	1	0	0	1
CCDC93	1	0	0	0
LPAR1	1	0	0	0
SLC24A4	1	0	0	0
AC025569.1	1	0	0	0
MOAP1	1	0	0	0
CYB561A3	1	0	0	0
ACAP2	1	0	0	0
NTNG1	1	0	0	0
HGSNAT	1	0	0	0
GPR68	1	0	0	0
PLXDC2	1	0	0	0
GTF2IP4	1	0	0	0
PCDHGC3	1	0	0	0
IRF2BPL	1	0	0	0
TMEM19	1	0	0	0
ARL17A	1	0	0	0
DAPP1	1	0	0	0
ZFYVE26	1	0	0	0
CCL3	1	0	0	0
GGH	1	0	0	0
UBTD1	1	0	0	0
TPCN1	1	0	0	0
ARFGAP3	1	0	0	0
VCL	1	0	0	0
TMEM94	1	0	0	0
COL4A3BP	1	0	0	0
EPG5	1	0	0	0
SV2A	1	0	0	0
TNFAIP8L1	1	0	0	0
AKR1A1	1	0	0	0
NCOA3	1	0	0	0
FGD2	1	0	0	0
MYO6	1	0	0	0
FKBP9	1	0	0	0
TP53I11	1	0	0	0
FCMR	1	0	0	0
LAMP1	1	0	0	0
PTAR1	1	0	0	0
CICP14	1	0	0	0
AL157938.1	1	0	0	0
THEMIS2	1	0	0	0
AC005332.6	1	0	0	0
OSGIN1	1	0	0	0
PLK2	1	0	0	0
OSBPL8	1	0	0	1
WIPI1	1	0	0	0
SMAD3	1	0	0	0
POLR2J3	1	0	0	0
TANC2	1	0	0	1
CRACR2B	1	0	0	0
AC023983.2	1	0	0	0
CD47	1	0	0	0
CREG1	1	0	0	0
AC090114.2	1	0	0	0
GSDME	1	0	0	0
CREB3L2	1	0	0	0
POLH	1	0	0	0
AC096667.1	1	0	0	0
SLC2A9	1	0	0	0
FNDC3A	1	0	0	0
NRBP2	1	0	0	0
SPDYE6	1	0	0	0
MEFV	1	0	0	0
DENND2D	1	0	0	0
FYTTD1	1	0	0	0
ATP10D	1	0	0	0
ZYG11B	1	0	0	0
CD63	1	0	0	0
STXBP1	1	0	0	0
ERCC6	1	0	0	0
RNF19B	1	0	0	0
AC022150.4	1	0	0	0
KCNE1	1	0	0	0
LYST	1	0	0	0
SREBF2	1	0	0	0
SLITRK4	1	0	0	0
CDK19	1	0	0	0
DENND4C	1	0	1	0
BBC3	1	0	0	0
UPP1	1	0	0	0
ADARB1	1	0	0	0
SLC25A40	1	0	0	0
AL132642.1	1	0	0	0
CREBL2	1	0	0	0
C2	1	0	0	0
PHC1	1	0	0	0
OGT	1	0	0	0
PLA2G15	1	0	0	0
SAMD9L	1	0	0	0
C20orf194	1	0	0	0
SERINC5	1	0	0	0
KATNAL1	1	0	0	0
FAM214A	1	0	0	0
RGS12	1	0	0	0
TP73	1	0	0	0
PGPEP1	1	0	0	0
RAB8B	1	0	0	0
SPDYE2	1	0	0	0
PANK1	1	0	0	0
HECA	1	0	0	0
OGA	1	0	0	0
JAK2	1	0	0	0
ARHGAP26	1	0	0	0
SNTB2	1	0	0	0
LHFPL2	1	0	0	0
RRAGD	1	0	0	0
ADAM9	1	0	0	0
TBC1D17	1	0	0	0
TLR4	1	0	0	0
CSF2RA	1	0	0	0
AC241952.1	1	0	0	0
PREX1	1	0	0	0
JAG2	1	0	0	0
RRAGC	1	0	1	0
CRYBG3	1	0	0	1
MEGF9	1	0	0	0
WDR11	1	0	0	0
TCTEX1D1	1	0	0	0
LGALS2	1	0	0	0
GAS2L3	1	0	0	0
TAP1	1	0	0	0
CD46	1	0	0	0
SMPD1	1	0	0	0
UBE2H	1	0	0	0
RSPH3	1	0	0	0
2002-03-01	1	0	0	0
ARHGAP24	1	0	0	0
HIST1H2BC	1	0	0	0
PEPD	1	0	0	0
HERC1	1	0	0	0
CD83	1	0	0	0
PEAK3	1	0	1	0
MYO1E	1	0	0	0
SLC6A12	1	0	0	0
SPPL2A	1	0	0	0
ERN1	1	0	0	0
ZNF277	1	0	0	0
AC126323.1	1	0	0	0
STX6	1	0	0	0
NAV1	1	0	0	0
PNPLA3	1	0	0	0
PGM2L1	1	0	0	0
PKIG	1	0	0	0
CORO1B	1	0	0	0
MBNL2	1	0	0	0
SDC3	1	0	0	0
CAPG	1	0	1	0
B2M	1	0	0	0
CDS2	1	0	0	0
LINC02081	1	0	0	0
HIST1H4H	1	0	0	0
GGT7	1	0	0	0
TSPAN4	1	0	0	0
PTPN12	1	0	0	0
CLIP1	1	0	0	0
USP49	1	0	0	0
MARK4	1	0	0	0
TNFRSF14	1	0	0	0
FAM168A	1	0	0	0
KIAA1109	1	0	0	0
SERPINI1	1	0	0	0
ATP2B4	1	0	0	1
SERINC1	1	0	0	0
GNPTAB	1	0	0	0
IQGAP2	1	0	0	0
CLDN12	1	0	0	0
DYNC2H1	1	0	0	0
ZNF697	1	0	0	0
VPS41	1	0	0	0
RCBTB2	1	0	0	0
IL3RA	1	0	0	0
TRPM4	1	0	0	0
ATXN1	1	0	1	0
OTUD1	1	0	0	0
TNFSF15	1	0	0	0
AP5B1	1	0	0	0
ATP1B1	1	0	0	0
ERV3-1	1	0	0	0
GGA2	1	0	0	0
GNG7	1	0	0	0
TUT4	1	0	0	0
ZMIZ1	1	0	0	0
ANO5	1	0	0	0
ZBTB1	1	0	0	0
ZBTB46	1	0	0	0
ADPGK-AS1	1	0	0	0
FOXO3	1	0	0	0
MAP3K3	1	0	1	0
PARP10	1	0	0	0
CREB3	1	0	0	0
ARHGAP42	1	0	0	0
ASRGL1	1	0	0	0
PTAFR	1	0	0	0
UBR5-AS1	1	0	0	0
CD58	1	0	0	0
NRXN3	1	0	0	0
FRRS1	1	0	0	0
MFSD6	1	0	0	0
SLC25A24	1	0	0	0
TWSG1	1	0	0	0
CHI3L1	1	0	0	0
ATG9A	1	0	0	1
AC021054.1	1	0	0	0
TMEM170B	1	0	0	0
LINC00921	1	0	0	0
SMCO4	1	0	0	0
FTL	1	0	0	0
SEC22C	1	0	0	0
EIF2AK2	1	0	0	0
PCLO	1	0	0	0
AC100858.3	1	0	0	0
DENND3	1	0	0	0
BLVRB	1	0	0	0
ADD3	1	0	1	0
KLF10	1	0	0	0
VWA5A	1	0	0	0
PARP15	1	0	0	0
ACCS	1	0	0	0
ARL6IP5	1	0	0	0
AL049840.1	1	0	0	0
LINC00106	1	0	0	0
CD53	1	0	0	0
LITAF	1	0	0	0
OGFRL1	1	0	0	0
RBMS2	1	0	0	0
WDFY1	1	0	0	0
SMAD6	1	0	0	0
TAPBP	1	0	0	0
GCC2	1	0	0	0
OCSTAMP	1	0	0	0
SPG11	1	0	0	0
CASP10	1	0	0	0
DST	1	0	0	0
SMIM14	1	0	0	0
SAT2	1	0	0	0
OAF	1	0	0	0
MXD1	1	0	0	0
LPXN	1	0	0	0
CCDC146	1	0	0	0
DYM	1	0	0	0
B3GALT4	1	0	0	0
ARMCX3	1	0	0	0
ST20-AS1	1	0	0	0
MMP14	1	0	0	0
SLC4A4	1	0	0	0
MROH1	1	0	0	0
FAM111A	1	0	0	0
PELI2	1	0	0	0
B4GALT1	1	0	1	0
AC022092.1	1	0	0	0
DYNLT3	1	0	0	0
PARP9	1	0	0	0
UST	1	0	0	0
ATF2	1	0	1	0
ZFP36L1	1	0	0	0
NEK6	1	0	0	0
ZNF836	1	0	0	0
SRD5A1	1	0	0	0
FAM161B	1	0	0	0
NSMCE2	1	0	0	0
ITGA1	1	0	0	0
LCP2	1	0	0	0
LNPEP	1	0	0	0
SLFN12	1	0	0	0
CEMIP2	1	0	0	0
OSM	1	0	0	0
STARD10	1	0	0	0
FOXJ2	1	0	0	0
CUEDC1	1	0	0	0
SIRPB2	1	0	0	0
CTTNBP2NL	1	0	0	0
FOXO4	1	0	0	0
MOSPD2	1	0	0	0
OPHN1	1	0	0	0
WASHC4	1	0	1	0
MELTF	1	0	0	0
TRIM3	1	0	0	0
RHOBTB2	1	0	0	0
EHBP1L1	1	0	0	0
ABTB1	1	0	0	0
AC040970.1	1	0	0	0
SLC2A13	1	0	0	0
ALS2	1	0	1	0
PTGIR	1	0	0	0
TPMT	1	0	1	0
RAB33B	1	0	0	0
PGAP1	1	0	0	0
NBPF19	1	0	0	0
ADAMTS10	1	0	0	0
LPIN3	1	0	0	0
MAP3K1	1	0	0	1
NEK8	1	0	0	0
SGCB	1	0	0	0
AC068580.3	1	0	0	0
THBS3	1	0	0	0
HIF1A	1	0	0	0
STX3	1	0	0	0
ZBTB22	1	0	0	0
APOC1	1	0	0	0
PSD3	1	0	0	0
GPR137B	1	0	0	0
GBA	1	0	0	0
ATP11B	1	0	0	0
GLRB	1	0	0	0
PCCA	1	0	0	0
CLCN5	1	0	0	0
PBXIP1	1	0	0	0
OLIG1	1	0	0	0
B3GNT5	1	0	0	0
MT1G	0	1	0	0
ARTN	0	1	0	0
HPDL	0	1	0	0
EIF4EBP1	0	1	0	0
PSAT1	0	1	0	0
RNASEH1-AS1	0	1	0	0
HGH1	0	1	0	0
SLC7A5	0	1	0	0
SNHG4	0	1	0	0
DDN	0	1	0	0
YARS	0	1	0	0
SRM	0	1	0	0
NTHL1	0	1	0	0
SLC5A6	0	1	0	0
CA2	0	1	0	0
SLC38A5	0	1	0	0
HSPA8	0	1	0	0
SNHG15	0	1	0	0
NOP56	0	1	1	1
DCTPP1	0	1	0	0
TFAP4	0	1	0	1
MRTO4	0	1	0	0
NOP16	0	1	0	0
B4GALT2	0	1	0	0
BYSL	0	1	0	1
TRIM9	0	1	0	0
DDX51	0	1	0	0
NPM3	0	1	1	0
NOC4L	0	1	0	0
AIF1	0	1	0	0
DKC1	0	1	1	0
ENTR1	0	1	0	0
GARS	0	1	0	0
GRWD1	0	1	0	0
IMP4	0	1	0	0
EIF5A	0	1	0	0
EBNA1BP2	0	1	0	0
GPATCH4	0	1	0	0
RUVBL2	0	1	0	0
SLC1A5	0	1	0	1
LDHA	0	1	1	0
CCDC86	0	1	0	1
RELL2	0	1	0	0
RRS1	0	1	0	0
SNHG1	0	1	0	0
MYC	0	1	0	0
MT1E	0	1	0	0
RAN	0	1	0	0
RSAD1	0	1	0	0
ODC1	0	1	0	0
PIGW	0	1	0	0
PSMG4	0	1	0	0
RPP40	0	1	0	0
FABP5	0	1	0	0
RRP1	0	1	0	0
JPT1	0	1	1	0
PYCR1	0	1	0	0
DPH2	0	1	0	0
ATAD3B	0	1	0	0
NR2C2AP	0	1	0	0
RUVBL1	0	1	0	0
BOP1	0	1	0	0
RRP9	0	1	0	0
FTSJ1	0	1	0	0
MRPS26	0	1	0	0
NME1	0	1	0	0
MRPL20	0	1	0	0
FAM72B	0	1	0	0
CDC20	0	1	0	0
DANCR	0	1	0	0
PHGDH	0	1	0	0
PPP1R14B	0	1	0	1
METTL26	0	1	0	0
GPT2	0	1	0	0
TELO2	0	1	0	0
PES1	0	1	0	0
SURF6	0	1	0	0
LYAR	0	1	0	0
TIMM10	0	1	0	0
PGAM5	0	1	0	0
SNHG3	0	1	0	0
KCNK5	0	1	0	0
SLC17A9	0	1	0	0
VARS	0	1	0	0
ZMYND19	0	1	0	0
TIMM50	0	1	0	0
PLD6	0	1	0	0
ASS1	0	1	0	0
PPIL1	0	1	0	0
SLCO4A1	0	1	0	0
YDJC	0	1	0	0
FAM216A	0	1	0	0
WDR74	0	1	0	0
ATAD3A	0	1	0	0
PODXL2	0	1	0	0
FBXL6	0	1	0	0
FKBP4	0	1	0	1
HSP90AB1	0	1	1	0
MYBBP1A	0	1	1	1
ZNF202	0	1	0	0
MARS	0	1	0	0
RRP12	0	1	0	1
SUPV3L1	0	1	0	0
GNL3	0	1	0	0
MCAT	0	1	0	0
DOHH	0	1	0	0
ANKLE1	0	1	0	0
WDR46	0	1	0	0
POLR1C	0	1	0	0
ZBTB12	0	1	0	0
UNG	0	1	0	1
EMILIN1	0	1	0	0
FBXW9	0	1	0	0
HSPBP1	0	1	0	0
PNP	0	1	0	0
PUS1	0	1	0	0
RCC1	0	1	0	0
MRPL24	0	1	0	0
TOMM40	0	1	0	0
RRP7A	0	1	0	0
EXOSC5	0	1	0	0
TRMT61A	0	1	0	0
SNRPB	0	1	0	0
MRPS2	0	1	0	0
RANBP1	0	1	1	0
DLX1	0	1	0	0
STIP1	0	1	0	0
FGFBP3	0	1	0	0
BCAT1	0	1	0	0
SNHG10	0	1	0	0
FAM136A	0	1	0	0
HSH2D	0	1	0	1
PUS7	0	1	0	0
HSPD1	0	1	0	0
SNU13	0	1	0	0
BCS1L	0	1	0	0
NOC2L	0	1	0	0
UBL5	0	1	0	0
POLR3H	0	1	0	0
NEFH	0	1	0	0
CCDC137	0	1	0	0
POLRMT	0	1	0	0
TCP1	0	1	0	0
P2RY11	0	1	0	0
TUBE1	0	1	0	0
ALKBH2	0	1	0	0
TRUB2	0	1	0	0
NOL6	0	1	0	1
CLPP	0	1	0	0
METTL1	0	1	0	0
TRAP1	0	1	0	0
HSPE1	0	1	0	0
COASY	0	1	0	0
PYCR3	0	1	0	0
MRPL15	0	1	0	0
RPS26	0	1	0	0
CD3EAP	0	1	0	0
NCL	0	1	1	0
TIMM13	0	1	0	0
PA2G4	0	1	0	0
DYNC1I1	0	1	0	0
PPIH	0	1	0	0
ENO1	0	1	0	0
EMG1	0	1	0	0
ARMC6	0	1	0	0
ARPC5L	0	1	0	0
SNHG26	0	1	0	0
PDAP1	0	1	1	0
NKD2	0	1	0	0
MEN1	0	1	0	0
TRA2B	0	1	0	0
RANGAP1	0	1	1	0
MT1X	0	1	0	0
WDR18	0	1	0	0
PFDN2	0	1	0	0
SHANK1	0	1	0	0
PRMT3	0	1	0	1
VARS2	0	1	0	0
GAR1	0	1	0	0
SRSF3	0	1	0	0
NCBP2-AS2	0	1	0	0
BRIX1	0	1	0	0
ALDH1B1	0	1	0	0
MRM1	0	1	0	0
MATK	0	1	0	0
SNHG17	0	1	0	0
HNRNPDL	0	1	0	0
AHSA1	0	1	0	0
TOMM34	0	1	0	0
MRPL2	0	1	0	0
TAF1D	0	1	0	0
SNHG19	0	1	0	0
CDC25A	0	1	0	0
WDR3	0	1	0	1
RPF2	0	1	0	0
GAL	0	1	1	0
DNAAF5	0	1	0	0
NUDC	0	1	0	0
IFRD2	0	1	0	0
SLC25A22	0	1	0	0
MRPL4	0	1	0	0
CGREF1	0	1	0	0
SNRPF	0	1	0	0
PPRC1	0	1	0	0
NDUFAF4	0	1	0	0
KLHDC4	0	1	0	0
MRPS12	0	1	0	0
FARSB	0	1	0	0
VDAC1	0	1	0	0
WDR5	0	1	0	0
LETM1	0	1	0	1
ALDH1L2	0	1	0	0
POP7	0	1	0	0
TERT	0	1	0	0
NIP7	0	1	0	0
PSMA7	0	1	0	0
PSMD13	0	1	0	0
MT1F	0	1	0	0
RPUSD1	0	1	0	1
DUS3L	0	1	0	0
C1QBP	0	1	0	0
EPB41L4A-AS1	0	1	0	0
FUT7	0	1	0	0
DCXR	0	1	0	0
CTU2	0	1	0	0
SFXN4	0	1	0	0
SNORA73B	0	1	0	0
AGMAT	0	1	0	0
DHODH	0	1	0	0
FAM207A	0	1	0	0
THNSL1	0	1	0	0
RBM14	0	1	1	0
C16orf91	0	1	0	0
ANP32A	0	1	0	0
NOB1	0	1	0	0
FAM86EP	0	1	0	0
ELAC2	0	1	0	0
SIGMAR1	0	1	0	0
TMEM177	0	1	0	0
TSR1	0	1	0	0
QTRT1	0	1	0	0
GTF3A	0	1	0	0
RNPS1	0	1	0	0
PFAS	0	1	0	1
SSNA1	0	1	0	0
HNRNPAB	0	1	0	0
PHB	0	1	0	0
ABCF2	0	1	0	0
MSTO1	0	1	0	0
EXOSC4	0	1	0	0
NOL7	0	1	0	0
AKR7A3	0	1	0	0
DDX31	0	1	0	0
GRPEL1	0	1	0	0
SRSF7	0	1	0	0
RPL17	0	1	0	0
EIF3B	0	1	1	1
OGFOD1	0	1	0	0
NDUFA4L2	0	1	0	0
SMYD5	0	1	0	0
MIR17HG	0	1	0	0
FBL	0	1	0	0
POLR1B	0	1	0	0
DDX56	0	1	0	0
PSMA5	0	1	0	0
MRPS34	0	1	0	0
HMBS	0	1	0	0
CLUH	0	1	0	0
MRPS18B	0	1	0	0
SSSCA1	0	1	0	0
PFDN6	0	1	0	0
TNPO2	0	1	0	0
BEND3	0	1	0	0
EXOSC3	0	1	0	0
TOE1	0	1	0	0
MRPL17	0	1	0	0
FAAP100	0	1	0	0
ALG3	0	1	0	0
NHP2	0	1	0	0
BMI1	0	1	0	0
DNAJA3	0	1	0	0
DUS1L	0	1	0	0
HSPH1	0	1	1	0
GPI	0	1	0	0
RPS17	0	1	0	0
CDCA7	0	1	0	0
POLR3E	0	1	0	1
ALYREF	0	1	0	0
ADRM1	0	1	0	0
PAICS	0	1	0	0
HMOX2	0	1	0	0
TRIM28	0	1	1	0
PDRG1	0	1	0	0
CCDC58	0	1	0	0
SLC35F2	0	1	0	0
C3orf80	0	1	0	0
ADSS	0	1	0	0
NLE1	0	1	0	0
BOLA3	0	1	0	0
FDXACB1	0	1	0	0
SNORD100	0	1	0	0
SRSF2	0	1	0	1
GADD45GIP1	0	1	0	0
PSMC5	0	1	0	0
SRPRB	0	1	0	0
TRMT1	0	1	0	0
CCT7	0	1	0	0
SMARCB1	0	1	0	0
CCT6A	0	1	0	0
LRRC45	0	1	0	0
NUBP2	0	1	0	0
MPHOSPH10	0	1	0	0
TRMT6	0	1	0	0
CENPX	0	1	0	0
CAD	0	1	0	1
UTP14A	0	1	0	0
TBL3	0	1	0	0
TFR2	0	1	0	0
SPOUT1	0	1	0	0
MAK16	0	1	0	0
PAK1IP1	0	1	0	0
PEBP1	0	1	0	0
SNRPC	0	1	0	0
CIAPIN1	0	1	0	0
AFF3	0	1	0	0
PRR22	0	1	0	0
SNRPE	0	1	0	0
PLCE1	0	1	0	0
DNAJA1	0	1	0	0
TRIM65	0	1	0	0
MRPS23	0	1	0	0
URB2	0	1	0	0
RRP15	0	1	0	0
PPAN	0	1	0	0
SYTL1	0	1	0	1
RASGRP2	0	1	0	1
TPI1	0	1	0	0
C19orf48	0	1	0	0
DDX10	0	1	0	1
KCTD15	0	1	0	0
CCDC25	0	1	0	0
EIF2B3	0	1	0	0
SMYD3	0	1	0	0
CNBP	0	1	0	0
RBM3	0	1	0	0
CCDC85B	0	1	0	0
RIN1	0	1	0	0
SSRP1	0	1	0	0
THAP4	0	1	0	0
FAM86C1	0	1	0	0
MFSD3	0	1	0	0
TMEM160	0	1	0	0
NSFL1C	0	1	0	0
PMPCA	0	1	0	0
DUSP2	0	1	0	0
LSM7	0	1	0	0
APRT	0	1	0	0
FPGS	0	1	0	0
DVL1	0	1	0	0
TUBA1C	0	1	0	0
TIMM23	0	1	0	0
UBL4A	0	1	0	0
NOLC1	0	1	0	0
NUFIP1	0	1	0	0
POLD2	0	1	0	0
CCT3	0	1	0	0
MRPL21	0	1	0	0
SSB	0	1	1	0
AJM1	0	1	0	0
CHST4	0	1	0	0
UTP15	0	1	0	0
DESI1	0	1	0	0
PPM1G	0	1	0	1
HNRNPM	0	1	1	1
TONSL	0	1	0	0
LSM6	0	1	0	0
HMGB1	0	1	0	0
MRM3	0	1	0	0
TIMM44	0	1	0	0
PHB2	0	1	0	0
FP565260.1	0	1	0	0
THAP7	0	1	0	0
MTA2	0	1	0	0
TTLL12	0	1	0	0
TUFM	0	1	0	0
TYSND1	0	1	0	0
SNRPA1	0	1	0	0
TWNK	0	1	0	0
MRPL3	0	1	0	0
CCT2	0	1	0	0
FTSJ3	0	1	1	1
TMEM147	0	1	0	0
UTP4	0	1	0	0
PSMB8	0	1	0	0
PHF14	0	1	0	0
TSSC4	0	1	0	0
POLE3	0	1	0	0
SNHG8	0	1	0	0
CCDC124	0	1	0	0
PWP2	0	1	0	1
PSMB3	0	1	0	0
HNRNPA1	0	1	1	0
CDK20	0	1	0	0
PSMD11	0	1	0	0
NCLN	0	1	0	0
COA6	0	1	0	0
DEAF1	0	1	0	0
CTU1	0	1	0	0
ISOC2	0	1	0	0
PTMA	0	1	0	0
SLC43A1	0	1	0	0
LTV1	0	1	1	0
NOP14	0	1	0	1
TIMM21	0	1	0	0
CENPV	0	1	0	0
NT5C	0	1	0	0
NAT10	0	1	0	1
NAT8L	0	1	0	0
TIMM22	0	1	0	0
BCCIP	0	1	0	0
AAMP	0	1	0	0
EXOSC2	0	1	0	0
MYCBP	0	1	0	0
YRDC	0	1	0	0
U2AF2	0	1	0	0
RPL35	0	1	0	0
TRMT112	0	1	0	0
METTL13	0	1	0	0
DDX19A	0	1	0	0
DDX54	0	1	0	1
FBXO4	0	1	0	0
PPP1R27	0	1	0	0
GEMIN4	0	1	0	0
AURKAIP1	0	1	0	0
PSMB2	0	1	0	0
C20orf27	0	1	0	0
FOSL1	0	1	0	0
LPCAT1	0	1	0	0
RPL26L1	0	1	1	0
POLR3G	0	1	0	0
COA3	0	1	0	0
IVNS1ABP	0	1	0	0
DHX30	0	1	0	0
PRMT1	0	1	0	0
TBRG4	0	1	0	0
PSMG1	0	1	0	0
MACROD1	0	1	0	0
AIMP2	0	1	0	0
PDCD11	0	1	0	0
POLR3K	0	1	0	0
SRSF1	0	1	0	0
MCM5	0	1	0	0
ALDH18A1	0	1	0	0
ZNF639	0	1	0	1
AATF	0	1	1	0
WDR4	0	1	0	0
HSPA9	0	1	0	0
PSMB1	0	1	0	0
RPUSD2	0	1	0	0
TCOF1	0	1	1	1
SNRPD1	0	1	1	0
NOP58	0	1	1	0
ZNF692	0	1	0	0
PSMB6	0	1	0	0
ENDOG	0	1	0	0
KAT2A	0	1	0	0
NT5DC3	0	1	0	0
SENP6	0	1	0	1
NTMT1	0	1	0	0
FBXL19	0	1	0	0
NDUFS6	0	1	0	0
CCDC51	0	1	0	0
TSFM	0	1	0	0
HILPDA	0	1	0	0
GDAP1	0	1	0	0
GCAT	0	1	0	0
LMNB1	0	1	1	0
CCNB1	0	1	0	0
ERH	0	1	0	0
ATIC	0	1	0	0
WHAMMP2	0	1	0	0
ALG14	0	1	0	0
PCK2	0	1	0	0
EEF1AKMT1	0	1	0	0
TSTA3	0	1	0	0
CD320	0	1	0	0
FLAD1	0	1	0	0
C7orf50	0	1	0	0
SGPP2	0	1	0	0
MRPL11	0	1	0	0
FAM72A	0	1	0	0
PLK1	0	1	0	1
SNHG12	0	1	0	0
C12orf65	0	1	0	0
MRPL12	0	1	0	0
LRRC59	0	1	0	0
PRPF4	0	1	0	0
TMEM161A	0	1	0	0
CBS	0	1	0	0
CAPN15	0	1	0	0
PDCD6	0	1	0	0
PTGES2	0	1	0	0
FAM72C	0	1	0	0
DTD2	0	1	0	0
SURF2	0	1	0	0
RCL1	0	1	0	0
TIPIN	0	1	0	0
GTF3C6	0	1	0	0
H2AFZ	0	1	0	0
MRPL36	0	1	0	0
UTP11	0	1	0	0
TMA16	0	1	0	1
ATP5MC1	0	1	0	0
SAMD10	0	1	0	0
TUBB4B	0	1	0	0
TBC1D30	0	1	0	0
NAA38	0	1	0	0
WDR77	0	1	0	0
SLC25A19	0	1	0	0
RIOX2	0	1	0	0
POLDIP2	0	1	1	0
RNF126	0	1	0	0
PRMT5	0	1	0	0
ISG20L2	0	1	0	0
EIF2S2	0	1	0	0
POP1	0	1	1	1
NKRF	0	1	0	0
C9orf78	0	1	0	0
THOP1	0	1	0	0
CCT5	0	1	0	0
SOX12	0	1	0	0
HNRNPD	0	1	1	0
EIF3J	0	1	0	0
RRP7BP	0	1	0	0
BUD31	0	1	0	0
REEP4	0	1	0	0
SNRPG	0	1	0	0
SDF2L1	0	1	0	0
ZNF598	0	1	0	0
SF3B5	0	1	0	0
YBX1	0	1	0	0
ANP32B	0	1	0	0
ANKRD13B	0	1	0	0
ZEB1	0	1	0	0
GALK1	0	1	0	0
WRAP53	0	1	0	0
C8orf33	0	1	0	0
FBXO41	0	1	0	0
MAGOHB	0	1	0	0
TRIP13	0	1	0	0
FAM72D	0	1	0	0
ZNF503	0	1	0	0
DMAC1	0	1	0	0
ANKRD16	0	1	0	0
HTATSF1	0	1	0	0
POLR1E	0	1	0	0
LRR1	0	1	0	0
C19orf70	0	1	0	0
MIS18A	0	1	0	0
ZNRD1	0	1	0	0
ABHD17AP6	0	1	0	0
L3MBTL2	0	1	0	1
EBPL	0	1	0	0
LRRC20	0	1	0	0
MTA1	0	1	1	1
RIOK1	0	1	0	0
PNO1	0	1	0	0
TOMM22	0	1	1	0
RPS6KA4	0	1	1	0
RPIA	0	1	0	0
SSBP1	0	1	0	0
LONP1	0	1	0	0
HSD17B10	0	1	0	0
ELP5	0	1	0	0
BMS1	0	1	0	0
NDUFAF2	0	1	0	0
SNORD6	0	1	0	0
PREB	0	1	0	0
GNB1L	0	1	0	0
AC019069.1	0	1	0	0
MTLN	0	1	0	0
SLIRP	0	1	1	0
MRPS7	0	1	0	0
ZPR1	0	1	0	1
PYCR2	0	1	0	0
ATP5F1D	0	1	0	0
FAM162A	0	1	0	0
WDR89	0	1	0	0
UBTF	0	1	0	0
RPL8	0	1	0	0
ATF4	0	1	0	0
ANXA2R	0	1	0	0
RCC1L	0	1	0	0
SNRNP40	0	1	0	0
SNX17	0	1	0	1
CCT4	0	1	0	0
LIAS	0	1	0	0
FARSA	0	1	0	0
PRPF31	0	1	0	0
IMP3	0	1	0	0
EPOP	0	1	0	0
MAT2A	0	1	0	0
TCERG1	0	1	0	0
TRMT10C	0	1	0	0
PRDX4	0	1	0	0
ADSL	0	1	0	0
TRAPPC4	0	1	0	0
LRRC47	0	1	0	0
PNPT1	0	1	0	0
USP2-AS1	0	1	0	0
EXOSC7	0	1	0	0
EFHD2	0	1	0	0
SNHG16	0	1	0	0
HNRNPA0	0	1	0	0
COMTD1	0	1	0	0
RUBCNL	0	1	0	0
COX6A1	0	1	0	0
BRD9	0	1	0	0
HMGB1P6	0	1	0	0
URM1	0	1	0	0
PSMC4	0	1	0	0
ADAM15	0	1	0	0
ZNRF3	0	1	0	0
GINS2	0	1	0	0
AASDHPPT	0	1	0	0
MRPL32	0	1	0	0
TIMM8B	0	1	0	0
SNRPA	0	1	0	0
TMCO4	0	1	0	0
SEH1L	0	1	0	0
ELFN1-AS1	0	1	0	0
THOC6	0	1	0	0
PSMB5	0	1	0	0
MBLAC2	0	1	0	0
NUP88	0	1	0	0
DDX39A	0	1	0	0
NPM1P27	0	1	0	0
QRFP	0	1	0	0
CMSS1	0	1	0	0
PSMG3	0	1	0	0
PRDM8	0	1	0	0
MCM3	0	1	1	0
NIFK	0	1	0	1
URI1	0	1	0	0
GTPBP4	0	1	0	0
CFL1	0	1	1	0
RPL22L1	0	1	0	0
UBE2S	0	1	0	0
COQ8A	0	1	0	0
FBRSL1	0	1	0	0
CARD9	0	1	0	0
PRR3	0	1	0	0
SERBP1	0	1	0	1
BZW2	0	1	0	0
PUM3	0	1	0	0
NANOS1	0	1	0	0
POLR2I	0	1	0	0
EXOSC8	0	1	0	0
GLRX5	0	1	0	0
GPS1	0	1	0	0
MT-TD	0	1	0	0
MRPL51	0	1	0	0
ADPRHL2	0	1	0	0
C1orf35	0	1	0	0
ORC5	0	1	0	0
RBM8A	0	1	0	0
DNAJA4	0	1	0	0
RRP1B	0	1	0	1
LAS1L	0	1	0	1
MCM6	0	1	0	0
NDUFAF8	0	1	0	0
HMGB1P5	0	1	0	0
SRRT	0	1	0	1
NPM1	0	1	1	0
SORD	0	1	0	0
ZNF783	0	1	0	0
ANAPC11	0	1	0	0
REXO4	0	1	0	0
PRELID1	0	1	0	0
COPS7B	0	1	0	0
MRPL28	0	1	0	0
RAE1	0	1	0	0
MTHFD1L	0	1	0	0
COX7C	0	1	0	0
LENG9	0	1	0	0
SLC19A1	0	1	0	0
NUTF2	0	1	0	0
TFB1M	0	1	0	0
SLC37A4	0	1	0	0
MDH2	0	1	0	0
PPAT	0	1	0	0
LDHAP4	0	1	0	0
EEF1AKMT4	0	1	0	0
BID	0	1	0	0
PSME3	0	1	0	0
KHSRP	0	1	1	0
PSMC3	0	1	0	0
GCDH	0	1	0	0
GEMIN5	0	1	0	0
LRWD1	0	1	0	1
HEATR3	0	1	0	0
RPUSD3	0	1	0	0
AL355922.1	0	1	0	0
DNAJC2	0	1	0	0
UQCC3	0	1	0	0
SLC29A1	0	1	0	0
EIF4H	0	1	0	0
DCPS	0	1	0	0
EZR	0	1	0	0
SNORD104	0	1	0	0
SLC39A4	0	1	0	0
CACYBP	0	1	0	0
CCDC106	0	1	0	0
ALDH16A1	0	1	0	0
SNRPD2	0	1	0	0
TXNDC17	0	1	0	0
TAMM41	0	1	0	0
CDV3	0	1	1	0
LRFN4	0	1	0	0
CUTC	0	1	0	0
LARS	0	1	0	0
C12orf45	0	1	0	0
NSMF	0	1	0	0
CARS	0	1	0	0
DCAF4	0	1	0	0
MLST8	0	1	0	0
PRKCQ-AS1	0	1	0	0
CCDC78	0	1	0	0
HNRNPH3	0	1	0	0
RIDA	0	1	0	0
AC093323.1	0	1	0	0
SHMT2	0	1	0	0
PELO	0	1	0	0
MAD2L1	0	1	0	0
QSOX2	0	1	0	0
NDUFAB1	0	1	0	0
POLR2H	0	1	0	0
NXT1	0	1	0	0
MEST	0	1	0	0
PRPF19	0	1	0	0
TRMT2A	0	1	0	0
HMGA1	0	1	1	0
SBDSP1	0	1	0	0
UQCC2	0	1	0	0
WEE1	0	1	0	0
MRPL1	0	1	0	0
UMPS	0	1	0	0
C1orf109	0	1	0	0
MEPCE	0	1	0	0
RTN4IP1	0	1	0	0
PPDPF	0	1	0	0
EIF4EBP3	0	1	0	0
MYO19	0	1	0	0
STRAP	0	1	0	0
SAP18	0	1	0	0
LAMTOR2	0	1	0	0
SUMO3	0	1	0	0
KPNA2	0	1	0	0
GEMIN6	0	1	0	0
CXCR2P1	0	1	0	0
GNL2	0	1	0	0
SLC39A14	0	1	0	0
BANF1	0	1	0	0
AC107068.1	0	1	0	0
NSUN2	0	1	1	0
SGTA	0	1	0	0
RBX1	0	1	0	0
FAM222A	0	1	0	0
R3HDM4	0	1	0	0
TAGLN2	0	1	1	0
RIOX1	0	1	0	0
DTD1	0	1	0	0
DLEU2	0	1	0	0
YWHAE	0	1	1	0
MIR621	0	1	0	0
CKS2	0	1	0	0
CDKN2AIPNL	0	1	0	0
NCBP2	0	1	0	0
AARS2	0	1	0	0
DDX1	0	1	0	0
SNAPC5	0	1	0	0
AC004687.1	0	1	0	0
PLEKHJ1	0	1	0	0
FAM86B1	0	1	0	0
BDH1	0	1	0	0
IRX3	0	1	0	1
RABEPK	0	1	0	0
DCAF13	0	1	0	0
MRPS28	0	1	0	0
NDUFA5	0	1	0	0
TSN	0	1	0	0
ACD	0	1	0	0
NOL12	0	1	0	0
MRPL18	0	1	0	0
NDUFB7	0	1	0	0
NDUFB10	0	1	0	0
STUB1	0	1	0	0
SF3A3	0	1	1	0
CFAP298	0	1	0	0
PARK7	0	1	0	0
USP36	0	1	0	1
TSR2	0	1	0	0
SYNCRIP	0	1	1	0
APEX1	0	1	0	0
SIK1B	0	1	0	0
SEPHS1	0	1	0	0
SOD1	0	1	0	0
PTGES3	0	1	1	0
SNX5	0	1	0	0
UCP2	0	1	0	0
SRSF8	0	1	0	0
SET	0	1	0	0
ZNF485	0	1	0	0
MRPL58	0	1	0	0
ELMO3	0	1	0	0
HDDC2	0	1	0	0
BAG1	0	1	0	0
CENPH	0	1	0	0
DALRD3	0	1	0	0
HOXA10	0	1	0	0
SF3B3	0	1	0	0
DDX28	0	1	0	0
PHF5A	0	1	0	0
ILF2	0	1	0	0
CWC25	0	1	0	0
DNTTIP2	0	1	0	0
AVEN	0	1	0	0
SAPCD2	0	1	0	0
WDR12	0	1	0	0
MRPL46	0	1	0	0
LDHB	0	1	0	1
PUF60	0	1	0	0
AC010761.1	0	1	0	0
LSM1	0	1	0	0
PMS1	0	1	0	0
TRMT5	0	1	0	0
DHX37	0	1	0	1
IMPDH2	0	1	0	0
HDDC3	0	1	0	0
MBD3	0	1	0	1
RPL7L1	0	1	0	0
PDF	0	1	0	0
AKAP1	0	1	0	0
TCF3	0	1	0	1
PSMA4	0	1	0	0
ZNF584	0	1	0	0
MALSU1	0	1	0	0
ILF3	0	1	1	0
RNF187	0	1	0	0
NOL11	0	1	0	0
JPT2	0	1	0	0
TAF15	0	1	0	0
REXO2	0	1	0	0
ARHGDIA	0	1	0	0
PSMB7	0	1	0	0
FAM32A	0	1	0	0
INTS5	0	1	0	0
CNDP2	0	1	0	0
MTG2	0	1	0	0
RASA4CP	0	1	0	0
KATNB1	0	1	0	0
ZNF771	0	1	0	0
DUS2	0	1	0	0
PSMA3	0	1	0	0
GTPBP3	0	1	0	0
ITPA	0	1	0	0
MFSD10	0	1	0	0
ABCA2	0	1	0	0
DYNLL2	0	1	0	0
PRMT6	0	1	0	0
C1orf131	0	1	0	1
PDSS1	0	1	0	0
UQCRQ	0	1	0	0
RPS2	0	1	0	0
JMJD4	0	1	0	0
AC099568.2	0	1	0	0
FAM124A	0	1	0	0
SETD6	0	1	0	0
RAD23A	0	1	1	0
BCL11A	0	1	0	1
APOL4	0	1	0	0
RPL38	0	1	0	0
SSBP4	0	1	1	0
NOC3L	0	1	0	0
HAX1	0	1	0	0
MRPL16	0	1	0	0
DDX18	0	1	0	0
PSMD6	0	1	0	0
XRCC6	0	1	1	0
SART1	0	1	1	0
L3HYPDH	0	1	0	0
ZNHIT2	0	1	0	0
MRPL54	0	1	0	0
CDC123	0	1	0	0
PWP1	0	1	0	0
CACNB1	0	1	0	0
PSPH	0	1	0	0
ATP2A1-AS1	0	1	0	0
ABRAXAS2	0	0	1	0
ACACA	0	0	1	0
ACIN1	0	0	1	0
ACP1	0	0	1	0
ACSS2	0	0	1	0
ACTB	0	0	1	0
ACTBL2	0	0	1	0
ADD1	0	0	1	0
AGPS	0	0	1	0
AHNAK	0	0	1	1
AHSG	0	0	1	0
AKAP11	0	0	1	0
AKAP13	0	0	1	0
ANAPC4	0	0	1	0
AP1M1	0	0	1	0
AP2M1	0	0	1	0
APOBR	0	0	1	0
ARAF	0	0	1	0
ARHGAP4	0	0	1	0
ARHGDIB	0	0	1	0
ARHGEF1	0	0	1	0
ARID3A	0	0	1	0
ATAD2	0	0	1	1
ATAD2B	0	0	1	0
ATN1	0	0	1	0
ATP5F1B	0	0	1	0
ATP7B	0	0	1	0
ATRX	0	0	1	1
BAG3	0	0	1	0
BASP1	0	0	1	0
BAZ1A	0	0	1	0
BAZ1B	0	0	1	1
BIN2	0	0	1	1
BLOC1S3	0	0	1	0
BRPF1	0	0	1	0
CALR	0	0	1	0
CAMKK2	0	0	1	1
CAPNS1	0	0	1	0
CAT	0	0	1	0
CBX3	0	0	1	0
CCAR2	0	0	1	0
CCDC43	0	0	1	0
CCT8	0	0	1	0
CD244	0	0	1	0
CD74	0	0	1	0
CDK1	0	0	1	0
CDK12	0	0	1	1
CDK13	0	0	1	0
CEP170	0	0	1	1
CERT1	0	0	1	0
CLASRP	0	0	1	0
CLTC	0	0	1	0
CNOT2	0	0	1	0
COPB2	0	0	1	0
COPE	0	0	1	0
CORO7	0	0	1	0
CRTC3	0	0	1	0
CSNK1D	0	0	1	0
CSTF2	0	0	1	0
CTPS2	0	0	1	0
CTSD	0	0	1	0
CUSTOS	0	0	1	1
CWC15	0	0	1	0
DAXX	0	0	1	0
DCTN2	0	0	1	0
DDX17	0	0	1	1
DDX20	0	0	1	1
DOCK10	0	0	1	0
DOCK2	0	0	1	0
DOK1	0	0	1	0
DOK2	0	0	1	0
DOK3	0	0	1	0
DPF2	0	0	1	0
DPYSL2	0	0	1	0
DPYSL3	0	0	1	0
ECD	0	0	1	0
EEF1A1	0	0	1	0
EHD2	0	0	1	0
EIF2A	0	0	1	0
EIF3CL	0	0	1	0
EIF4B	0	0	1	1
EIF4ENIF1	0	0	1	0
EIF4G3	0	0	1	1
ELAVL1	0	0	1	0
ELMO2	0	0	1	0
EML4	0	0	1	0
EXOSC9	0	0	1	0
FAM177A1	0	0	1	0
FAM76B	0	0	1	0
FES	0	0	1	0
FGD3	0	0	1	0
FKBP15	0	0	1	0
FKBP5	0	0	1	0
FLII	0	0	1	0
FNBP4	0	0	1	0
FOXK2	0	0	1	0
FUBP3	0	0	1	1
FUS	0	0	1	0
FXR1	0	0	1	1
G3BP2	0	0	1	0
GAPVD1	0	0	1	0
GNL1	0	0	1	0
GOLGA4	0	0	1	0
GPALPP1	0	0	1	0
GPNMB	0	0	1	0
GTF2E1	0	0	1	0
GTF2F1	0	0	1	0
GTF2F2	0	0	1	0
H1-2	0	0	1	0
H1-4	0	0	1	0
H1-5	0	0	1	0
HCLS1	0	0	1	0
HDGF	0	0	1	0
HELB	0	0	1	0
HMG20A	0	0	1	0
HMGN1	0	0	1	0
HNRNPA2B1	0	0	1	0
HNRNPC	0	0	1	0
HNRNPF	0	0	1	0
HNRNPH1	0	0	1	0
[truncated: 670 more rows]
